# Supplementary material for: Transcriptome Sequencing in Response to Salicylic Acid in Salvia miltiorrhiza
Source: PLoS One. 2016 Jan 25;11(1):e0147849. doi: 10.1371/journal.pone.0147849 (PMC4726470; doi:10.1371/journal.pone.0147849)
Supplement: S1 Table — (XLS) [file pone.0147849.s005.xls]

## Sheet: Sheet1
Table S1. Primers used for gene expression level verification.
Unigene ID	Primer-F (5’-3’)	Primer-R (5’-3’)
c26177.graph_c0	GCAGAGTTGGTGTTTCTTGTG	TTCGTGGATCTGCAAGAGTG
c34849.graph_c0	CATATAGTTCTAGTCCACGGCG	AAAGCTGCGGAGGTCTTG
c33824.graph_c0	CCGTTTTGTCAGACTCGAATG	TGTGTCGGATAGGCGTTTG
c35608.graph_c0	TCTCGCATTGTCTCCAAAGAG	TTCTCGTTCAAAGGGTCCAC
c16843.graph_c0	AGGTGCTGGATAAGTTCATGG	GCTCTGTGAACCTCATCTCTG
c31440.graph_c0	TCGTGCAAAGAGACACTAAGG	CACATTCCTCACATTTCACCG
c11672.graph_c0	GATTCTAGCACCTACGACTTGG	GGCTGTGAAGGGAAAATGTTC
SmACTB	AGGAACCACCGATCCAGACA	GGTGCCCTGAGGTCCTGTT
