# Supplementary material for: Transcriptome Sequencing in Response to Salicylic Acid in Salvia miltiorrhiza
Source: PLoS One. 2016 Jan 25;11(1):e0147849. doi: 10.1371/journal.pone.0147849 (PMC4726470; doi:10.1371/journal.pone.0147849)
Supplement: S6 Table — (XLS) [file pone.0147849.s010.xls]

## Sheet: Statistics of DEGs
Table S6. Overview of DEGs. Statistics and list of 5316 DEGs between the sample of T1 T2 vs T3 T4 T5, T1 T2 vs T6 T7 T8 and T3 T4 T5 vs T6 T7 T8. We used FDR < 0.01 and log2FC ≥ 1 or ≤ -1 as the threshold to judge the significance of gene expression difference. FPKM of DEGs are shown.
DEG Set	All DEG	Up-regulated	Down-regulated
T1 T2 VS T3 T4 T5	3189	1856	1333
T1 T2 VS T6 T7 T8	1041	485	556
T3 T4 T5 VS T6 T7 T8	3848	1768	2080

## Sheet: T1 T2 vsT3 T4 T5 DEGs list
T1 T2 vsT3 T4 T5 DEGs list
#gene ID	FPKM-T1	FPKM-T2	FPKM-T3	FPKM-T4	FPKM-T5	FDR	log2FC	regulated
c10017.graph_c0	0.735276	0.417932	3.52237	3.19161	4.06049	1.23443e-08	2.95336	up
c10022.graph_c0	0.15198	0.211165	2.317	1.94564	1.27742	1.60151e-07	3.68189	up
c10027.graph_c0	4.27443	4.45425	0.435889	0	0.37686	6.25575e-10	-3.68511	down
c10030.graph_c0	21.7581	33.364	6.83746	4.79779	7.75282	7.85534e-06	-1.75435	down
c10032.graph_c0	2.80772	3.43715	0.758886	0.820558	0.593629	4.77579e-06	-1.77446	down
c10035.graph_c0	4.97044	5.85514	0.6446	1.3459	0.495385	3.39487e-05	-2.37296	down
c10072.graph_c0	13.4556	14.5999	3.7239	4.17566	3.65683	0.000125968	-1.53391	down
c10114.graph_c0	4.70721	4.90524	0.731283	0.916135	1.0116	0.000103324	-2.10888	down
c10125.graph_c0	2.76197	3.38607	0.726916	1.43345	0.558646	0.00767612	-1.42658	down
c10160.graph_c0	0.102447	0.0355856	3.46322	3.68643	4.03145	1.09496e-26	6.05947	up
c10185.graph_c0	0.590857	0.0615713	1.11619	1.44127	1.21899	1.83038e-05	2.23721	up
c10186.graph_c0	2.65696	3.83363	0.135473	0.282862	0.156169	9.87276e-11	-3.74334	down
c10209.graph_c0	1.39737	1.36514	0.0868345	0.181307	0	1.14856e-06	-3.61984	down
c10234.graph_c0	1.7781	3.2117	0.47144	0.410146	0.452886	0.000388278	-2.14535	down
c10287.graph_c0	2.09784	3.59648	0.403705	0.140487	0.465379	2.13183e-05	-2.74128	down
c10292.graph_c0	5.76042	6.66972	2.06822	1.99309	1.65059	0.00974281	-1.37505	down
c10315.graph_c0	1.39905	1.5551	29.768	31.2708	29.3982	1.70227e-42	4.6822	up
c10343.graph_c0	0.177158	0.123074	2.40727	3.18741	1.96283	1.21096e-10	4.38886	up
c10349.graph_c0	15.8355	21.7127	5.34867	5.19068	4.86316	2.46641e-07	-1.53454	down
c10375.graph_c0	2.12685	2.52202	8.67734	7.68872	6.89282	4.19209e-08	2.06993	up
c10389.graph_c0	2.26531	1.7448	0.489634	0.204467	0.451549	0.000315666	-2.07275	down
c10418.graph_c0	0.551156	0.861514	12.0559	13.4443	13.8977	7.91881e-26	4.55636	up
c10486.graph_c0	25.4319	37.8402	7.29906	8.5726	9.16542	1.35571e-06	-1.58377	down
c10516.graph_c0	0	0	1.70675	3.7418	2.55774	1.28154e-05	Inf	up
c10552.graph_c0	1.42859	0.930429	10.1203	10.7508	11.4617	2.81041e-11	3.50978	up
c10564.graph_c1	60.0484	62.9681	23.7397	24.3047	22.2203	1.04536e-06	-1.06343	down
c10574.graph_c0	4.69584	5.90581	1.07331	0.67231	0.866099	6.05591e-08	-2.27359	down
c10578.graph_c0	4.57289	4.05048	1.364	0.949326	0.524127	0.00142769	-1.86511	down
c10578.graph_c1	2.96412	4.03922	1.02016	0.946687	0.914672	0.00543816	-1.53046	down
c10616.graph_c0	4.56846	4.23169	0.504696	0.351262	0.581799	9.47822e-07	-2.87308	down
c10625.graph_c0	9.35585	12.4084	4.00766	4.68292	3.857	0.000246382	-1.04376	down
c10634.graph_c0	32.0678	23.3108	5.87953	6.83962	7.01014	1.2028e-05	-1.75304	down
c10636.graph_c0	6.02372	5.13583	1.27043	1.3263	0.836866	4.33995e-05	-1.96123	down
c10648.graph_c0	0.755021	0.590088	2.0644	2.00825	2.10935	0.000150484	1.9375	up
c10692.graph_c0	12.4481	3.77919	19.296	22.0777	18.8736	6.98447e-06	1.6097	up
c10704.graph_c0	3.20759	4.89442	12.8707	10.9396	11.0292	9.646e-07	1.8576	up
c10739.graph_c0	4.80646	3.04097	0.170675	0.712724	0.786996	0.000685901	-2.49655	down
c10762.graph_c0	1.58901	0.118276	2.257	2.70971	2.60181	0.0021103	1.84975	up
c10771.graph_c0	2.83313	3.00503	0.930576	1.05027	1.04375	0.00147199	-1.20357	down
c10779.graph_c0	1.32827	2.07623	4.29212	4.65324	3.61573	0.00501666	1.63795	up
c10788.graph_c0	3.49809	3.31925	1.13107	1.65314	1.14088	0.00526114	-1.05336	down
c10794.graph_c0	0.175048	0	3.65492	5.26926	3.6114	2.78098e-10	5.85735	up
c10825.graph_c0	2.41628	4.37901	0.731172	0.76333	0.361232	0.00134119	-2.11492	down
c10833.graph_c0	2.96327	3.01931	0.785672	1.16199	0.905701	0.00952492	-1.32313	down
c10845.graph_c0	9.65971	5.4285	57.9002	57.8327	57.2559	8.26952e-44	3.24855	up
c10857.graph_c0	5.93471	27.2026	39.6129	40.8813	41.4311	2.62616e-06	1.65538	up
c10871.graph_c0	31.4489	33.3053	10.9106	11.3904	11.4407	8.74734e-08	-1.19553	down
c10875.graph_c0	18.671	22.9365	8.75372	7.72065	6.26341	0.00192167	-1.12386	down
c10877.graph_c0	44.2996	25.1123	66.0409	64.501	66.5667	3.4299e-08	1.23525	up
c10882.graph_c0	3.00924	5.16024	0.757464	0.672162	0.742206	5.57252e-05	-2.15511	down
c10911.graph_c0	11.3545	11.7206	1.27805	0.889503	2.33272	2.27752e-10	-2.61442	down
c10927.graph_c0	4.34666	3.25559	0.270108	0.281988	0.155686	5.15599e-09	-3.68904	down
c10939.graph_c0	2.04381	1.34269	0.530109	0.230593	0.458321	0.00343662	-1.74321	down
c10943.graph_c0	9.19647	10.9395	3.57985	3.55719	4.32564	0.000389422	-1.06506	down
c10950.graph_c0	0.461244	0.360486	1.3758	1.91507	1.85031	0.000419762	2.38361	up
c10975.graph_c0	0	0	5.03221	5.25353	4.43605	1.12269e-09	Inf	up
c10997.graph_c0	5.41095	7.74366	2.0085	2.17173	1.57113	0.000534662	-1.44127	down
c10998.graph_c0	11.6626	4.77449	24.1232	27.7783	23.6313	4.49332e-11	1.92306	up
c11015.graph_c0	0.777765	1.08065	3.60875	2.96015	3.4172	0.000266089	2.17678	up
c11026.graph_c0	3.23878	4.50004	1.0734	0.560306	0.824925	0.000875496	-1.90467	down
c11048.graph_c0	0.809332	0.84338	4.02345	2.35223	3.33945	0.000273873	2.2982	up
c11063.graph_c0	1.58718	1.65395	4.03287	5.85772	3.03194	0.00975226	1.74071	up
c11083.graph_c0	1.76323	1.70616	6.88724	7.97453	6.49589	9.46531e-07	2.3649	up
c11097.graph_c0	7.08918	11.6643	1.85487	1.35552	0.641474	1.27332e-05	-2.5296	down
c11104.graph_c0	3.52202	1.10106	8.28764	9.38331	11.1685	2.85477e-08	2.35899	up
c11112.graph_c0	5.13688	12.5679	1.11031	1.04323	0.895952	0.00985163	-2.77333	down
c11129.graph_c0	9.6493	12.7444	3.6814	3.61039	3.21501	0.000835206	-1.34165	down
c11134.graph_c0	0.939206	1.34574	34.3178	33.39	33.1018	3.21582e-44	5.21549	up
c11170.graph_c0	11.009	14.4694	5.81807	4.63268	4.09235	0.00439654	-1.05969	down
c11225.graph_c0	11.3772	11.0909	2.1894	3.04759	2.94453	0.00167086	-1.7137	down
c11284.graph_c0	25.3908	26.7834	10.5225	9.60061	9.07207	8.3052e-06	-1.09329	down
c11301.graph_c0	5.21852	3.53801	9.00188	9.26727	6.84601	0.000186336	1.25382	up
c11344.graph_c0	12.3149	10.5319	3.63106	4.49602	4.57516	0.00198292	-1.10678	down
c11370.graph_c0	0.261518	0.327024	1.30009	1.84589	1.79845	2.79325e-06	2.8206	up
c11382.graph_c0	18.3753	27.7406	7.49536	9.29221	8.50544	0.000488666	-1.11234	down
c11412.graph_c0	5.81953	8.0858	11.6795	12.1931	9.63461	0.00573891	1.02035	up
c11415.graph_c0	2.95795	0.540769	13.3634	13.5741	12.0147	6.92958e-32	3.18597	up
c11439.graph_c0	4.73767	4.23169	0.841159	0.878155	1.35753	0.00113122	-1.80263	down
c11462.graph_c0	1.39201	0.763459	12.4562	9.9622	10.6644	2.21131e-21	3.6681	up
c11528.graph_c0	1.19058	0.82711	2.3675	3.02088	2.42595	0.00601655	1.68847	up
c11530.graph_c0	0	0.211738	1.21215	1.58183	2.32889	2.10191e-05	4.39183	up
c11540.graph_c0	0.756314	2.88982	4.2612	8.11217	8.09067	0.00318987	2.26346	up
c11546.graph_c1	0.521916	0.543872	1.90271	1.86601	2.06046	9.2571e-05	2.19573	up
c1166.graph_c0	1.63038	1.37224	0	0.455626	0.143744	1.92743e-05	-2.57894	down
c11664.graph_c0	1.24316	0.93273	0	0.103231	0.284972	2.725e-05	-2.74696	down
c11700.graph_c0	9.84044	5.8998	15.6812	18.0499	16.8408	4.51211e-05	1.41517	up
c11741.graph_c0	23.9562	22.6418	6.09317	6.13874	5.50135	2.13276e-11	-1.65193	down
c11775.graph_c0	0.659643	1.48935	3.49792	2.85294	2.39418	0.00195734	1.78673	up
c11797.graph_c0	0.203482	0	2.73125	3.48501	3.73156	2.60313e-11	5.30638	up
c11844.graph_c0	1.16402	1.3063	2.58177	3.25298	2.56569	0.00641299	1.51264	up
c11850.graph_c1	8.06838	10.0657	2.48572	3.65666	3.25622	0.00534079	-1.19815	down
c11862.graph_c0	0.838063	0.327495	1.56236	1.41359	1.5609	0.00926541	1.68198	up
c11875.graph_c0	7.48248	12.389	3.30647	2.93411	3.71632	0.00303634	-1.24143	down
c11919.graph_c0	1.08041	1.02351	4.10154	3.77217	4.84071	9.78343e-06	2.33718	up
c11934.graph_c0	0.177235	0.184691	32.9528	32.9304	33.3149	2.29193e-43	7.84284	up
c11943.graph_c0	19.5405	21.6715	6.24484	4.63609	5.59913	7.01479e-06	-1.57731	down
c11981.graph_c0	0	0	3.36573	2.27361	3.65169	2.26621e-09	Inf	up
c11995.graph_c0	0.190631	0	23.1236	24.5363	21.0846	7.62301e-52	8.18859	up
c12019.graph_c0	22.4553	26.4118	6.63162	7.7887	7.00769	1.8433e-08	-1.4415	down
c12040.graph_c0	0.921853	1.00867	0.0458283	0.143532	0	1.90306e-08	-3.60037	down
c12062.graph_c0	11.1516	9.35107	26.6797	22.3367	25.7628	7.40881e-09	1.60526	up
c12066.graph_c0	0.71362	0.278865	1.50774	1.85183	1.94257	0.000670354	2.13973	up
c12072.graph_c0	2.24373	2.18224	5.20534	4.19215	5.65768	0.00586174	1.50832	up
c12105.graph_c0	10.4983	18.7088	3.32807	2.6848	2.79019	0.000520381	-1.9735	down
c12128.graph_c0	0.453282	0.590439	15.7739	17.291	15.3912	1.18205e-44	5.28703	up
c12134.graph_c0	10.9135	12.6004	21.8251	22.4632	21.1083	3.86448e-06	1.22269	up
c12148.graph_c1	4.49642	6.54028	7.91673	11.3764	9.23356	0.00278244	1.12372	up
c12184.graph_c0	12.4804	12.4427	3.87775	4.73339	3.57613	3.85989e-05	-1.28831	down
c12186.graph_c0	2.71578	0.157224	3.75028	4.85488	4.49615	0.000895354	1.88934	up
c12206.graph_c0	10.786	3.67313	18.925	18.1475	17.6146	1.85676e-08	1.63798	up
c12211.graph_c0	0.596883	4.60275	14.8365	17.4716	16.1453	1.99555e-15	3.00301	up
c12220.graph_c0	6.3026	9.60964	12.5989	13.8416	12.8507	0.000531807	1.05811	up
c12266.graph_c0	8.82205	9.42455	3.50269	3.33409	3.41008	7.02248e-06	-1.08762	down
c12267.graph_c0	9.81722	9.5482	15.3092	16.9479	16.4636	2.12203e-05	1.07401	up
c12268.graph_c0	1.43933	1.96536	21.2687	21.0193	22.8683	8.90398e-41	4.0094	up
c12308.graph_c0	1.02711	0.26758	11.4887	12.2605	13.2439	1.34884e-12	4.55112	up
c12321.graph_c0	0	0.146925	0.911203	1.02445	1.13121	6.57173e-07	4.17829	up
c12370.graph_c0	6.25421	6.65598	15.8766	12.293	12.659	2.0973e-07	1.40508	up
c12371.graph_c0	2.50533	0.90808	9.96386	9.49755	12.9842	1.35388e-12	2.9689	up
c12382.graph_c0	3.22653	5.3667	31.525	30.9794	29.7983	2.14303e-31	3.18086	up
c12392.graph_c0	4.04402	4.49508	1.07222	0.279844	1.08152	0.000153125	-2.06772	down
c12411.graph_c0	0.774219	0.161358	2.54027	2.33054	2.39592	5.83507e-06	2.66803	up
c12428.graph_c0	15.63	15.493	1.64247	2.76992	2.18469	2.42011e-10	-2.4934	down
c12437.graph_c0	1.69957	0.805032	14.0563	13.5518	13.2817	4.07044e-24	3.75452	up
c12465.graph_c0	0.157247	0	0.859896	1.46899	1.89241	8.38723e-05	4.44239	up
c12484.graph_c0	9.31999	9.77859	17.7714	16.9628	16.5355	3.05559e-05	1.169	up
c1250.graph_c0	1.46719	1.8347	0.291755	0.406116	0.560545	0.00429494	-1.64163	down
c12508.graph_c0	0.266421	0	5.29787	4.70124	5.80187	3.12465e-09	5.58406	up
c12540.graph_c0	8.90597	10.2178	16.0657	17.224	14.7961	1.10972e-05	1.07716	up
c12555.graph_c0	8.35026	8.54334	2.26428	2.20628	3.30626	0.00405547	-1.37514	down
c12561.graph_c0	0.341665	0.178019	3.90661	3.54646	3.91602	3.98856e-08	4.17874	up
c12639.graph_c0	10.8419	7.90858	20.8407	20.6319	17.8113	0.00253125	1.39612	up
c12661.graph_c0	1.23528	1.21152	3.46784	4.82714	4.16419	9.80598e-06	2.09209	up
c12700.graph_c0	3.2137	2.30959	0.385636	0.632652	0.762086	0.000126033	-1.89664	down
c12709.graph_c0	3.73126	1.85154	22.2591	17.7052	19.3466	1.18304e-14	3.1351	up
c12713.graph_c0	13.8595	21.7406	5.57063	6.27476	5.49222	0.00037388	-1.2832	down
c12770.graph_c0	1.31045	2.86772	22.4105	23.2601	19.8262	3.22726e-33	3.73261	up
c12783.graph_c0	0.266198	0.252179	2.23767	1.73323	1.69195	5.91913e-12	3.19052	up
c12823.graph_c0	11.8984	14.1523	0.95597	1.87128	1.79077	4.87494e-11	-2.74633	down
c12860.graph_c0	13.1654	14.135	4.85913	3.51993	4.45832	0.000177254	-1.34439	down
c12877.graph_c0	0.0839256	0	2.00266	0.871142	1.73146	2.40452e-05	5.47004	up
c12921.graph_c0	10.6248	14.7243	5.33638	4.88891	4.39402	0.000639293	-1.04299	down
c12934.graph_c0	0.640774	0.445153	1.59275	1.8845	1.71367	0.00199853	1.99192	up
c12954.graph_c0	2.20325	4.64654	0.312945	0.326709	0.481005	0.00132204	-2.85005	down
c12998.graph_c0	9.21686	8.23252	21.6008	15.9451	20.1219	0.000194167	1.46424	up
c12998.graph_c1	6.34592	8.31334	17.4864	14.4915	15.3781	0.000249163	1.44119	up
c12998.graph_c2	7.97999	7.54215	14.7613	16.5664	14.6767	0.00106884	1.30969	up
c12998.graph_c3	5.41574	5.30154	12.8906	13.6279	14.6718	3.09551e-05	1.68539	up
c12999.graph_c0	6.06633	5.17216	0.822482	0.858656	0.316045	3.90089e-06	-2.75337	down
c13038.graph_c0	3.2594	4.08969	9.00784	7.62264	8.6457	2.0163e-10	1.53065	up
c13059.graph_c0	1.06049	1.57872	5.27204	5.34666	4.51469	5.41107e-05	2.27269	up
c13064.graph_c0	2.37123	2.11798	0.336804	0	0.129419	3.52572e-08	-3.53369	down
c13066.graph_c0	28.3304	39.6705	11.1498	10.9765	11.5566	1.26969e-07	-1.26186	down
c13068.graph_c0	17.3983	29.7763	7.6882	9.21775	8.51655	0.00970377	-1.13483	down
c13152.graph_c0	12.1182	9.93481	3.31196	3.27878	2.53432	2.71307e-08	-1.53487	down
c13157.graph_c1	9.61349	12.0215	4.07823	3.45929	4.26052	0.00794971	-1.12632	down
c13200.graph_c0	7.80167	6.21159	25.1882	26.296	25.7207	1.00754e-14	2.1997	up
c13200.graph_c1	6.51649	5.37592	23.7567	17.4739	20.8508	6.4251e-07	2.12174	up
c13227.graph_c0	7.4657	21.9726	27.3844	27.3845	28.2146	0.000125526	1.26334	up
c13243.graph_c1	0.199402	0.415582	1.32172	1.44885	1.67601	4.51211e-05	2.61548	up
c13258.graph_c0	0.39686	0.689259	4.07736	4.25669	2.42595	4.14234e-06	3.06514	up
c13261.graph_c0	9.03551	13.6697	3.30123	3.33343	4.1175	7.44103e-05	-1.32465	down
c13304.graph_c0	8.26521	4.46026	14.6747	11.6432	12.1799	0.000667463	1.32474	up
c13338.graph_c0	3.40135	4.08148	20.701	22.3604	24.9267	1.34506e-19	2.93183	up
c13493.graph_c0	5.9963	4.24285	9.64209	10.6041	10.7757	6.94837e-05	1.33431	up
c13499.graph_c0	14.8734	11.2721	3.07286	4.81201	3.32091	0.00114753	-1.48454	down
c13506.graph_c0	2.83183	3.60673	0.750822	0.653204	0.504891	6.44079e-05	-2.00528	down
c13524.graph_c0	3.03773	3.94075	1.04786	0.707849	1.279	0.00238213	-1.45233	down
c13537.graph_c0	1.92348	1.33627	96.8973	87.1831	92.5939	2.38841e-50	6.14131	up
c13576.graph_c0	7.25159	7.55666	13.5773	13.2946	12.5212	0.000547844	1.15579	up
c13618.graph_c0	19.0094	19.6106	8.45624	6.95052	7.52933	3.82122e-05	-1.00824	down
c13648.graph_c0	16.0528	28.6184	1.94642	2.03203	2.94897	4.89064e-06	-2.93111	down
c13737.graph_c0	14.1266	11.6571	28.7327	29.401	26.8759	1.5805e-08	1.45974	up
c13771.graph_c0	1.97852	7.04431	8.0326	11.1241	9.07078	0.00364981	1.41812	up
c13774.graph_c0	1.08772	1.51131	0.216297	0.30108	0.166227	0.000174765	-2.17434	down
c13823.graph_c0	1.24375	1.29607	0.185492	0.645501	0.21383	0.0082301	-1.53341	down
c13835.graph_c0	23.8339	26.5495	41.0616	41.8012	41.6827	0.000515497	1.05174	up
c13856.graph_c0	3.14577	3.39731	0.227471	0.237475	0.393333	1.12904e-09	-3.18475	down
c13897.graph_c0	1.37718	1.43512	0.377732	0.246466	0.598729	0.00754072	-1.45761	down
c13943.graph_c0	2.81539	2.7571	0.944324	0.774602	0.777565	0.00100163	-1.4163	down
c13972.graph_c0	0.166424	0.173425	1.82016	3.80042	2.47972	0.000138348	4.32155	up
c13984.graph_c0	0.218526	0.341579	2.17273	1.92804	1.1271	9.43898e-05	2.97606	up
c14002.graph_c0	32.6493	50.9847	14.1962	14.8206	13.4193	0.000436956	-1.22437	down
c14007.graph_c0	19.5099	24.6384	47.9185	45.5781	47.4964	5.56115e-12	1.4242	up
c14055.graph_c0	68.0821	84.5233	28.6877	30.1953	28.5632	9.64289e-07	-1.05447	down
c14073.graph_c0	4.922	4.98854	8.91604	8.39835	9.42809	0.000585555	1.17564	up
c14081.graph_c0	5.26113	33.0002	123.632	120.195	117.935	1.25743e-41	3.02103	up
c14101.graph_c0	19.1806	20.2047	6.21866	4.32811	4.54017	7.17969e-05	-1.64097	down
c14201.graph_c0	36.6705	24.8888	132.768	134.569	130.619	5.25283e-33	2.42637	up
c14218.graph_c0	10.1859	4.94458	0.56613	0.525359	0.290053	0.00116795	-3.72761	down
c14386.graph_c0	19.1419	21.9872	33.5224	34.0936	32.7848	0.000157737	1.03437	up
c14386.graph_c1	19.624	19.8235	38.0274	30.1386	29.1481	0.00100163	1.04546	up
c14388.graph_c0	0.332311	0.445232	0.755212	1.18264	0.924999	0.00811166	1.63242	up
c14403.graph_c0	30.6212	25.1605	51.1757	49.8588	50.5941	4.37439e-08	1.18104	up
c14509.graph_c0	7.13364	13.1706	2.77541	1.85117	2.71062	0.00359236	-1.71127	down
c14551.graph_c0	62.8321	71.0838	18.1276	19.0548	18.8886	8.76977e-13	-1.50942	down
c14560.graph_c0	38.8086	35.3083	61.2924	63.9882	60.0492	3.59492e-05	1.0633	up
c14561.graph_c0	44.5914	45.807	13.9385	15.0449	14.4339	2.19588e-09	-1.31379	down
c14575.graph_c0	64.2573	80.5367	26.1263	24.0665	29.6115	5.0602e-05	-1.11063	down
c14605.graph_c0	38.9766	59.6463	17.886	17.541	17.4945	0.000445069	-1.14428	down
c14608.graph_c0	4.12211	2.88329	1.01058	1.05503	1.16497	0.00313123	-1.38196	down
c14636.graph_c0	3.1882	3.17467	6.97382	7.207	7.22718	6.83053e-05	1.49374	up
c14657.graph_c0	23.9198	21.5929	45.1685	43.4019	47.6059	7.82752e-09	1.32183	up
c14667.graph_c0	22.1513	12.0912	92.7115	99.1978	90.6747	8.05175e-25	2.77371	up
c14681.graph_c0	3.5249	3.87726	0.584114	1.21961	0.22445	0.000270149	-2.11978	down
c14681.graph_c1	8.48872	9.49083	1.31875	1.00962	2.02696	2.23664e-08	-2.29967	down
c14725.graph_c0	19.7771	32.9746	8.83142	8.93172	9.22618	0.00319894	-1.21087	down
c14767.graph_c0	32.2987	26.2393	55.3357	54.655	52.6634	1.27005e-07	1.21246	up
c14773.graph_c0	33.5896	35.0027	11.2664	10.0817	10.2046	0.00118675	-1.3763	down
c14807.graph_c0	0.762567	0.635718	1.66802	2.53293	2.01025	0.0011349	1.89127	up
c14841.graph_c0	51.0918	61.4956	20.3129	23.5017	19.1415	3.5928e-07	-1.09028	down
c14852.graph_c0	0.307596	0.961609	2.29374	4.31032	2.64416	0.00186106	2.63647	up
c14894.graph_c0	107.264	116.749	220.056	207.887	209.623	6.50697e-10	1.25426	up
c14898.graph_c0	69.2427	81.5492	157.917	153.518	150.498	1.94421e-10	1.36243	up
c14929.graph_c0	7.04521	11.5591	2.38461	3.57864	1.88988	0.00303153	-1.48763	down
c14931.graph_c0	1.63185	1.3604	4.02378	4.26851	5.6111	7.64741e-06	1.95529	up
c14935.graph_c0	107.862	136.316	194.477	197.737	196.145	9.70913e-07	1.01798	up
c14967.graph_c0	172.426	325.8	61.2747	53.9271	60.1543	0.00348495	-1.74806	down
c14987.graph_c0	0.420838	1.0525	2.84528	3.58198	2.41174	2.63094e-05	2.35033	up
c14989.graph_c0	117.288	175.414	263.889	267.607	257.122	1.55205e-09	1.18322	up
c15004.graph_c0	35.7784	11.6441	191.326	193.607	194.448	3.65667e-46	3.32901	up
c15028.graph_c0	162.131	271.542	70.9602	75.5104	68.9127	0.00288058	-1.25353	down
c15059.graph_c0	209.265	171.254	76.062	66.2969	69.7509	4.23934e-06	-1.10525	down
c15100.graph_c0	66.2367	103.815	162.391	165.39	157.994	2.49027e-09	1.26878	up
c15125.graph_c0	252.486	217.623	417.443	421.817	422.583	1.07761e-09	1.16413	up
c15153.graph_c0	221.614	72.2653	368.124	380.987	368.394	2.38508e-08	1.64521	up
c15205.graph_c0	1573.52	370.46	2124.87	2151.78	2090.16	0.000585816	1.42428	up
c15217.graph_c0	1.78956	2.33105	0.222412	0.116097	0	4.67032e-08	-3.85949	down
c15225.graph_c0	378.774	89.0937	712.048	709.176	716.327	2.73673e-10	1.90447	up
c15227.graph_c0	887.477	830.322	260.883	264.354	258.21	2.55598e-15	-1.39096	down
c15250.graph_c0	10.712	10.9668	3.26989	2.5359	2.90786	4.04292e-05	-1.57179	down
c15279.graph_c0	4.81738	5.7607	1.33485	1.22961	1.35774	0.000244947	-1.68376	down
c15285.graph_c0	5.14157	5.57655	1.53014	1.88789	1.804	0.000164	-1.29134	down
c15310.graph_c0	51.6654	102.1	5.91298	5.40141	5.79388	2.93836e-05	-3.4084	down
c15323.graph_c0	150.656	229.303	39.4722	38.4786	39.9605	1.18684e-07	-1.93448	down
c15366.graph_c0	58.9833	66.5198	472.299	459.422	451.519	3.01689e-55	3.20849	up
c15376.graph_c0	205.985	164.023	428.134	420.724	430.792	8.70286e-17	1.52775	up
c15389.graph_c1	0	0	4.64403	3.80936	5.7359	1.65605e-12	Inf	up
c15440.graph_c0	2.05359	1.63646	4.68416	4.38862	4.56904	0.00207023	1.62381	up
c15454.graph_c0	1.54915	1.88337	0.427851	0.178667	0.789144	0.00625555	-1.55112	down
c15490.graph_c0	39.9053	35.3427	81.7922	79.2849	79.1935	1.93637e-11	1.41513	up
c15505.graph_c0	27.3405	26.9127	146.374	146.437	153.887	1.68009e-34	2.78448	up
c15509.graph_c0	0.507976	0.846953	4.64657	2.74183	4.19199	6.18371e-07	2.84986	up
c15529.graph_c0	21.2761	27.3678	54.4265	54.1299	56.2923	1.08469e-13	1.51043	up
c15550.graph_c0	30.4795	49.5778	105.158	108.192	107.979	6.60113e-16	1.76035	up
c15566.graph_c0	46.3697	25.0152	4.77352	3.65875	4.31864	0.00141065	-2.75737	down
c15610.graph_c0	6.24557	10.1191	1.7013	1.95374	1.96121	3.55086e-05	-1.78723	down
c15625.graph_c0	10.4985	14.4153	34.4025	34.3954	33.7732	8.70459e-17	1.79281	up
c15644.graph_c0	0.957413	2.66051	7.61537	4.96894	9.51035	0.000794291	2.3767	up
c15646.graph_c1	3.25912	5.51887	1.62021	1.05717	0.700401	0.00527211	-1.62343	down
c15658.graph_c0	4.27563	1.63006	5.49533	6.38649	5.49818	0.00543204	1.27877	up
c15661.graph_c0	17.2901	10.6333	23.9546	37.9535	32.4872	0.000932775	1.49009	up
c15662.graph_c0	72.3443	119.268	31.0355	32.9722	32.9708	0.00216223	-1.22662	down
c15687.graph_c0	102.848	130.786	13.1662	10.8435	13.154	7.04565e-41	-2.90348	down
c15687.graph_c1	63.8034	82.9623	9.82438	6.73997	9.70738	2.2666e-18	-2.73304	down
c15721.graph_c0	12.4079	10.3131	2.93731	3.52648	1.86233	0.000122869	-1.70923	down
c15774.graph_c0	201.291	111.415	17.8728	18.0098	16.7065	0.000643943	-2.84296	down
c15823.graph_c0	1.7375	2.26325	0.647827	0.11272	0.248932	0.000128009	-2.24187	down
c15878.graph_c0	4.15542	3.10138	1.00498	1.16576	1.22288	0.00319894	-1.35992	down
c15880.graph_c0	1.03633	0.215985	3.70939	5.16338	4.7512	2.97084e-06	3.15543	up
c15898.graph_c0	20.8983	15.4834	260.872	253.161	246.174	6.35691e-65	4.12089	up
c15902.graph_c0	43.6586	42.1015	147.815	139.789	148.203	4.03344e-21	2.08758	up
c15912.graph_c0	87.4998	56.6966	153.391	144.021	155.862	4.26733e-11	1.38487	up
c15948.graph_c1	1.86629	1.71143	6.08632	5.1142	6.07495	1.91243e-06	2.01231	up
c16016.graph_c0	31.005	33.8307	12.6951	12.3166	13.0524	3.78589e-06	-1.02291	down
c16018.graph_c0	11.9615	15.0518	22.2712	22.6065	22.8282	3.62275e-05	1.07473	up
c16038.graph_c0	30.0185	76.9719	5.05273	5.5203	6.09556	0.00957089	-2.91648	down
c16075.graph_c0	6.07945	4.02042	8.17568	8.00939	8.57603	0.000579699	1.02688	up
c16087.graph_c0	10.7037	15.2401	5.26846	5.17017	4.7372	0.00647402	-1.02163	down
c16098.graph_c0	6.24523	10.9166	2.9044	2.71847	2.8863	0.00746617	-1.25529	down
c16104.graph_c0	1.62765	5.27682	7.91175	8.44744	9.94958	0.000596505	1.70026	up
c16136.graph_c0	5.59569	6.55998	24.3407	28.3154	23.5164	4.55541e-10	2.39536	up
c16216.graph_c0	20.8544	15.703	6.01979	2.65348	3.23841	5.89069e-05	-1.88426	down
c16216.graph_c1	14.6203	8.40574	2.25566	1.48269	1.82982	0.00198992	-2.31939	down
c16224.graph_c0	13.8279	8.88226	39.9076	39.4715	37.9589	4.1135e-21	2.10168	up
c16227.graph_c0	4.46643	3.44158	1.72003	1.50184	1.51414	0.00719052	-1.00324	down
c16272.graph_c1	46.4779	52.4393	1.91118	1.58596	1.80772	2.81895e-68	-4.47503	down
c16292.graph_c0	12.3069	15.1491	2.21783	2.79442	2.20401	1.38761e-10	-2.17862	down
c16394.graph_c0	0.170761	0.474519	0.905502	1.24074	1.10908	0.000938135	2.10284	up
c16410.graph_c0	4.02028	0.440991	5.2595	5.27119	6.30553	0.00501666	1.61991	up
c16421.graph_c0	3.74691	6.15715	1.003	1.1967	1.3214	0.00114088	-1.73582	down
c16462.graph_c0	6.25489	8.98431	15.1273	14.6521	16.8571	1.12665e-05	1.36597	up
c16462.graph_c1	3.80421	4.08438	8.71096	8.73511	7.53132	0.000789876	1.40781	up
c16484.graph_c0	12.2097	8.44144	19.1433	19.0103	17.7619	0.000256039	1.1712	up
c16500.graph_c0	0.152405	0.158817	1.9699	1.50286	1.65947	1.49376e-07	3.78706	up
c16540.graph_c0	6.76076	7.89914	0.611089	0.212655	0.704447	3.48398e-09	-3.51681	down
c16550.graph_c0	59.4144	100.166	199.27	185.094	181.307	4.06758e-14	1.58157	up
c16611.graph_c0	7.66305	12.9098	3.30161	2.69559	3.65962	0.00287628	-1.33543	down
c16642.graph_c0	3.80099	3.44425	0.164312	0.343078	1.13649	2.30074e-05	-2.39708	down
c16657.graph_c1	1.46749	1.91153	4.19483	4.18892	5.25618	0.0030269	1.76322	up
c16673.graph_c0	0.329883	0.245543	0.796549	0.831582	0.810211	0.00404196	1.81934	up
c16689.graph_c0	41.1526	39.117	8.77771	7.90104	9.12276	3.97013e-18	-1.89559	down
c16700.graph_c0	39.822	62.4112	15.9321	15.727	12.638	0.000127265	-1.45233	down
c16707.graph_c0	20.4758	19.3615	3.51873	3.80468	2.02815	7.44437e-11	-2.34895	down
c16758.graph_c0	0	0	2.47623	4.4809	4.18664	4.09654e-09	Inf	up
c16760.graph_c0	29.7757	33.3195	9.3062	8.80263	7.70395	7.46719e-10	-1.54358	down
c16784.graph_c0	0.144112	1.35157	5.15827	4.03885	4.12938	1.41191e-06	2.93887	up
c16825.graph_c0	31.7296	35.3317	5.22789	5.26962	4.15625	9.15264e-13	-2.4483	down
c16843.graph_c0	16.9559	17.3445	39.7068	38.8657	39.0766	4.62568e-12	1.52202	up
c16846.graph_c0	5.03454	7.13502	1.20136	1.04516	1.61571	0.000480262	-1.90392	down
c16890.graph_c0	0.638879	0.47554	1.63341	2.46314	2.61521	0.000151382	2.32771	up
c16904.graph_c0	4.7321	7.02692	2.11723	1.90336	2.0339	0.00265731	-1.20488	down
c16933.graph_c0	0.618428	0.42963	50.6252	51.9958	50.326	1.34247e-71	6.92359	up
c16936.graph_c0	191.501	132.149	33.1762	34.281	33.7452	3.64198e-05	-1.9429	down
c16976.graph_c0	0.169607	1.23719	4.04722	3.16892	3.11035	4.46465e-05	2.65678	up
c16995.graph_c0	7.99938	14.8922	2.50222	1.30614	1.33923	0.000530723	-2.39672	down
c17008.graph_c1	23.2879	27.1734	8.61731	9.54392	9.24275	3.43125e-05	-1.13328	down
c17013.graph_c0	9.16003	13.0605	3.32496	3.22972	3.06634	6.68921e-08	-1.45563	down
c17018.graph_c0	13.9592	8.02565	28.6874	28.5677	28.2994	1.25233e-13	1.6902	up
c17019.graph_c0	0.10218	0	3.35262	1.90913	2.3423	4.72788e-09	5.90991	up
c17023.graph_c1	6.29646	7.19631	1.21168	1.4758	1.39679	0.000258442	-1.97675	down
c17039.graph_c0	3.61307	4.46555	10.2758	10.9894	12.4235	1.87239e-07	1.80899	up
c17084.graph_c0	2.47341	1.8615	8.88054	8.98585	9.13476	2.31899e-07	2.37528	up
c17108.graph_c0	3.1213	1.95157	8.37918	5.8318	11.0903	0.00200299	2.04954	up
c17113.graph_c0	3.11427	1.9971	0	0	0.137287	5.81336e-07	-5.48418	down
c17180.graph_c0	13.6189	17.1462	54.1378	54.8372	52.3698	3.69511e-23	2.13987	up
c17181.graph_c0	0.112398	0.351378	1.28516	1.22501	0.579716	0.00475977	2.50481	up
c17212.graph_c1	9.51966	6.33787	2.10335	1.09793	3.03085	0.00796232	-1.61511	down
c17232.graph_c0	4.63462	4.31496	6.76097	8.24128	7.22782	0.000553645	1.05476	up
c17252.graph_c0	1.00104	0.730207	2.28919	1.76642	2.29471	0.00798915	1.60986	up
c17257.graph_c0	6.07882	8.82311	2.01465	1.87791	1.65888	2.97269e-05	-1.67232	down
c17260.graph_c0	0.627297	0.435791	3.95009	4.992	3.83457	1.87986e-06	3.32219	up
c17278.graph_c0	0.735502	0.153289	2.04759	3.35916	2.86621	1.68895e-05	2.93092	up
c17297.graph_c0	0.878957	0.305311	3.35001	1.67264	2.85437	0.00121191	2.45107	up
c1734.graph_c0	0.461394	0.80134	1.83499	2.7139	2.2916	0.000983727	2.1956	up
c17345.graph_c0	0.336072	0	2.33901	2.55816	2.56795	4.0337e-08	4.16778	up
c17367.graph_c0	0	0	2.98419	4.31368	3.96933	1.51973e-09	Inf	up
c17401.graph_c0	19.0248	14.5384	26.2526	28.245	27.7524	0.000385487	1.03003	up
c17439.graph_c0	2.4181	1.1936	3.5009	2.99435	4.57059	0.00445907	1.34163	up
c17516.graph_c0	14.0824	13.3254	1.2875	1.68016	1.4842	3.66684e-10	-2.87934	down
c17516.graph_c1	12.8403	8.48061	2.877	2.06493	2.07283	0.000660638	-1.87184	down
c17532.graph_c0	1.23128	2.24539	0.367266	0.127806	0.282249	0.00068332	-2.40589	down
c17533.graph_c1	19.105	16.8356	28.5569	33.9387	28.0698	0.000208805	1.07401	up
c17566.graph_c0	5.16766	5.54824	1.40128	0.650181	0.897419	0.000102644	-2.11884	down
c17617.graph_c0	3.25571	2.5445	0.404629	0.316819	0.466445	6.82501e-06	-2.55101	down
c17631.graph_c0	1.54032	0.642047	5.81963	6.07559	7.41489	1.51613e-05	2.86854	up
c17636.graph_c0	0.815219	0.955703	2.12767	1.79816	2.39433	0.00216765	1.58241	up
c17643.graph_c0	12.527	14.9257	30.1305	34.8499	30.5635	7.97918e-11	1.54734	up
c17692.graph_c0	62.8129	37.8727	12.9542	11.1038	11.0034	0.00400017	-1.79145	down
c17722.graph_c0	2.59519	1.08174	6.19272	4.63331	5.11614	0.000125082	1.83823	up
c17733.graph_c1	6.86663	7.66661	17.7996	16.546	19.1135	0.000130043	1.62502	up
c17743.graph_c0	29.8283	25.3653	60.4752	62.2261	61.2842	7.87497e-11	1.4764	up
c17748.graph_c0	13.2034	9.82777	4.01868	1.95787	1.54421	0.000352731	-1.8815	down
c17748.graph_c1	21.6735	21.7746	2.76272	2.76886	3.43957	5.08232e-14	-2.53234	down
c17748.graph_c2	47.764	44.8615	7.915	8.69801	8.64397	2.90693e-16	-2.13265	down
c17754.graph_c0	34.1466	50.3046	7.41128	9.50575	6.10251	5.40293e-09	-2.12167	down
c17787.graph_c0	24.9585	25.3367	8.97382	10.7069	8.2336	0.000143026	-1.10524	down
c17793.graph_c0	0.672871	0.350589	1.80633	2.23499	2.23653	4.98621e-05	2.34517	up
c17802.graph_c0	25.7976	51.3531	2.43342	2.19714	2.881	1.9821e-05	-3.60065	down
c17807.graph_c0	0	0.169498	1.29378	1.18184	1.49143	2.17352e-07	4.34282	up
c1781.graph_c0	0.112665	0	1.12019	0.935568	0.903928	8.72045e-08	4.40883	up
c17820.graph_c0	12.0014	8.30834	25.2001	24.392	23.8556	8.23076e-09	1.58869	up
c17835.graph_c0	103.373	180.792	247.914	251.944	242.993	4.06548e-09	1.1434	up
c17847.graph_c1	2.3415	3.99274	9.31228	6.40758	11.2229	0.000663231	1.84432	up
c17851.graph_c0	36.7934	61.2593	5.66303	6.86148	6.76644	6.58943e-07	-2.58915	down
c17861.graph_c0	0.723602	0.10772	2.05558	1.60949	2.01417	0.000141574	2.47829	up
c17893.graph_c0	27.8932	31.6284	50.5778	53.6856	59.3884	8.84398e-07	1.20587	up
c17900.graph_c0	56.4154	61.2711	21.085	19.5699	20.3772	9.22884e-09	-1.20214	down
c17901.graph_c0	4.98053	3.80117	0.34873	0.436881	0.321605	3.43378e-10	-3.25032	down
c17919.graph_c0	10.7171	14.4835	53.5279	58.6632	56.6194	9.40605e-24	2.49499	up
c17936.graph_c0	1.17558	2.28673	3.35066	4.06747	3.27867	0.00035659	1.38739	up
c17940.graph_c0	62.5334	54.2885	341.748	351.273	346.404	2.23014e-43	2.89329	up
c17943.graph_c0	0.548697	0.490097	1.87046	2.4409	2.06637	7.85821e-05	2.35944	up
c17954.graph_c0	21.2261	14.7679	1.5656	1.83059	1.44383	1.79333e-08	-3.15988	down
c17978.graph_c0	25.2594	31.2884	57.3369	58.2846	56.0652	1.29376e-09	1.35094	up
c17990.graph_c0	29.0359	22.5956	10.6556	6.4676	9.56971	0.000600188	-1.21607	down
c18001.graph_c0	119.2	62.8013	233.722	226.514	233.861	1.95301e-16	1.65901	up
c18023.graph_c0	3.52707	2.94036	0.175342	1.28138	0	0.00276967	-2.4056	down
c18024.graph_c0	74.6946	73.8117	128.728	136.902	128.605	2.41568e-08	1.15173	up
c18030.graph_c0	84.182	112.835	29.3422	27.5474	28.4713	9.12223e-11	-1.45624	down
c18032.graph_c0	80.1337	84.0308	21.2046	20.7618	21.8406	5.56154e-14	-1.61888	down
c18044.graph_c1	5.38546	4.55977	1.43426	1.59716	1.3227	0.000253193	-1.45218	down
c18046.graph_c0	938.894	910.09	80.0755	80.0221	82.4393	3.04241e-67	-3.18789	down
c18051.graph_c0	9.91562	11.7105	3.77919	2.91617	2.65181	0.00165877	-1.46367	down
c18054.graph_c0	1.22927	1.28098	0.2657	0.38834	0.428808	0.0095251	-1.46743	down
c18066.graph_c0	0.34446	0.239301	2.16907	2.0261	1.97403	7.45135e-06	3.13573	up
c18078.graph_c0	318.705	177.305	410.615	401.709	420.444	1.87201e-05	1.04256	up
c18089.graph_c0	249.074	377.233	968.138	923.504	943.923	3.55839e-27	1.93215	up
c18097.graph_c0	26.0749	34.0026	7.12948	7.17991	7.80358	1.09054e-13	-1.69191	down
c18099.graph_c0	607.68	841.78	275.425	271.803	270.877	8.73114e-07	-1.07377	down
c18118.graph_c0	209.549	151.084	441.792	467.411	430.341	6.20551e-16	1.62852	up
c18127.graph_c0	343.841	470.428	39.5658	42.8223	38.74	1.76501e-24	-2.99763	down
c1813.graph_c0	1.56481	1.68994	0.396032	0.324853	0.423925	0.00024365	-1.76266	down
c18134.graph_c0	100.092	146.59	798.107	827.767	779.655	1.85498e-58	3.03851	up
c18157.graph_c1	31.4226	29.7901	11.2754	9.80945	8.93613	0.000465027	-1.28641	down
c18158.graph_c0	13.0423	4.96438	16.2288	19.2935	18.3501	0.000360251	1.30262	up
c18162.graph_c0	11.5116	7.19755	26.9412	32.3542	30.4481	8.05341e-10	1.99448	up
c18167.graph_c0	16.1478	14.572	5.87587	5.87511	6.01033	0.00122006	-1.04965	down
c18218.graph_c0	374.75	300.913	1069.11	1058.31	1066.44	5.85268e-32	1.97877	up
c18222.graph_c0	125.22	96.7754	807.359	825.116	809.866	3.59382e-64	3.19666	up
c18223.graph_c1	10.0205	15.6631	21.3652	22.0737	20.4818	4.4747e-05	1.06986	up
c18229.graph_c0	6.92749	1.51977	8.06592	10.2183	10.0295	0.00342226	1.45736	up
c18236.graph_c0	210.96	216.599	545.179	554.443	543.984	4.0119e-21	1.68671	up
c18247.graph_c0	22.7567	28.9532	6.48967	6.31732	4.95371	4.35062e-10	-1.79265	down
c18250.graph_c0	930.642	950.747	369.663	359.644	368.954	4.40994e-10	-1.03279	down
c18257.graph_c0	101.526	74.8275	414.902	406.708	414.366	2.94389e-46	2.54483	up
c18260.graph_c0	431.622	783.61	1733.47	1627.29	1702.24	5.76737e-27	1.81647	up
c18264.graph_c0	32.988	60.041	10.834	11.6204	13.3446	0.0030352	-1.6195	down
c18269.graph_c0	320.658	481.408	1087.99	1045.69	1128.43	1.04108e-20	1.77732	up
c18274.graph_c0	73.5706	99.0044	21.314	18.5648	18.464	1.95236e-14	-1.81436	down
c18291.graph_c1	6.06917	7.70986	2.01145	2.5199	2.5175	0.00109828	-1.21698	down
c18296.graph_c0	0.618739	0.644769	1.84557	2.18364	3.2622	0.000780041	2.27387	up
c18302.graph_c0	19.4208	22.9772	7.94779	8.01891	7.3173	2.43263e-05	-1.11715	down
c18303.graph_c0	12.5272	13.8925	78.6169	79.0923	76.0059	4.10785e-30	2.89098	up
c18309.graph_c0	1.05607	0.6603	1.93203	2.14854	2.03352	0.00130119	1.56494	up
c18322.graph_c0	20.9405	13.7936	80.3617	75.988	80.5406	2.58916e-29	2.50271	up
c18332.graph_c0	0.950382	1.17606	0.236233	0.246622	0.340403	0.00495445	-1.62004	down
c18345.graph_c0	23.9852	31.3433	9.25747	8.46212	8.75379	3.52987e-08	-1.31377	down
c18348.graph_c0	1.85962	1.66871	0.205439	0.160856	0.236825	6.07064e-07	-2.80836	down
c18351.graph_c0	14.8792	12.9737	22.6868	21.9285	22.2248	5.63276e-05	1.00269	up
c18354.graph_c0	265.547	178.85	74.0332	74.5649	77.038	0.0045929	-1.2442	down
c18369.graph_c0	2.1169	2.38979	0.789285	0.274666	0.808769	0.00679577	-1.52283	down
c18380.graph_c0	36.0255	63.39	253.942	246.729	254.377	2.60095e-43	2.68211	up
c18393.graph_c0	1.38412	1.66089	2.87748	2.91696	2.69212	0.00449015	1.22661	up
c18396.graph_c0	3.58427	6.6401	11.4831	12.8149	11.6398	0.000529227	1.57216	up
c18399.graph_c0	159.48	151.18	319.798	327.728	317.193	3.50995e-13	1.37683	up
c18407.graph_c0	9.85365	7.60606	16.2076	15.4052	14.9888	4.54706e-05	1.15306	up
c18414.graph_c0	287.545	340.799	69.1187	71.2269	71.3331	2.80277e-20	-1.822	down
c18424.graph_c0	236.447	126.302	330.712	316.569	328.383	1.45127e-06	1.15551	up
c18439.graph_c0	22.1639	29.5232	4.79061	5.30139	4.97023	3.77111e-16	-2.0281	down
c18445.graph_c0	299.485	224.29	530.263	534.84	545.624	5.25392e-13	1.3569	up
c18457.graph_c0	13.1302	7.4632	1.58241	1.239	1.82415	0.00299131	-2.41914	down
c18460.graph_c0	3.64079	3.79395	0.482654	1.00776	0.834586	0.00123261	-1.93054	down
c18464.graph_c0	4.95614	6.97226	16.7542	16.4622	16.1895	4.34394e-05	1.80202	up
c18502.graph_c0	13.1518	17.7659	35.1126	26.5446	32.9397	7.301e-05	1.36338	up
c18513.graph_c0	26.5854	28.7098	46.073	48.3306	45.5364	6.99965e-06	1.08496	up
c18522.graph_c0	11.1057	4.45927	16.5123	17.1328	12.0282	0.00501666	1.27511	up
c18544.graph_c0	17.3523	9.98834	112.554	126.424	117.058	1.42883e-39	3.43317	up
c18554.graph_c0	49.1757	53.8839	97.7259	101.767	99.7686	4.56653e-09	1.28367	up
c18569.graph_c0	20.5095	16.6229	40.4405	39.0653	34.7464	2.26915e-08	1.35938	up
c18573.graph_c0	1.16224	1.55717	6.60327	7.92774	6.47025	7.74251e-07	2.70024	up
c18596.graph_c0	26.4531	44.4185	64.6623	63.3895	66.0232	3.50822e-08	1.20936	up
c18607.graph_c1	25.1876	44.1	10.8294	12.3656	10.4032	0.00701452	-1.2868	down
c18615.graph_c0	1.22453	1.39205	3.20979	3.23541	2.42424	0.00848122	1.50756	up
c18617.graph_c0	26.2867	37.5431	3.11774	2.97785	3.4411	3.63192e-17	-2.99055	down
c18618.graph_c0	42.2886	41.3058	87.9872	84.7405	92.7787	1.46356e-10	1.40994	up
c18629.graph_c0	0.114928	0.598814	1.37123	2.38589	1.84416	9.56606e-05	2.75159	up
c18654.graph_c0	26.0502	14.9806	123.173	116.071	122.638	3.19141e-34	2.87047	up
c18690.graph_c0	0	0.433237	3.51358	3.66811	4.28861	6.21987e-08	4.52108	up
c18714.graph_c0	14.784	14.0054	4.00888	4.35958	5.00643	0.00113821	-1.36368	down
c18727.graph_c0	77.1117	100.863	33.9422	33.9759	37.5165	9.40949e-05	-1.00524	down
c18748.graph_c0	123.255	186.894	57.11	49.219	56.2339	0.000208548	-1.17875	down
c18776.graph_c0	45.0908	61.592	17.9733	18.5529	20.9519	8.33661e-05	-1.14098	down
c18805.graph_c0	0.523291	0.545305	4.42246	4.88855	3.44871	9.39724e-08	3.32233	up
c18806.graph_c0	131.553	120.092	31.7013	31.8268	28.7391	2.8273e-18	-1.70649	down
c18813.graph_c0	16.5134	21.8277	7.49309	7.20144	7.51999	6.44345e-06	-1.03722	down
c18822.graph_c1	26.648	18.883	8.00744	8.05228	8.41627	0.00230374	-1.16061	down
c18823.graph_c0	9.6473	14.0302	20.1853	19.0923	19.8668	4.73375e-05	1.07318	up
c18828.graph_c0	15.7937	19.7299	4.35147	5.03664	6.32484	7.66984e-06	-1.42735	down
c18831.graph_c0	40.9951	37.7028	72.3816	84.0453	79.4264	7.1326e-08	1.3252	up
c18832.graph_c0	29.486	8.18074	46.2287	45.5457	46.8641	2.21526e-06	1.59524	up
c18834.graph_c0	212.891	85.944	435.674	469.799	439.982	5.72716e-17	1.89312	up
c18835.graph_c0	7.08695	9.60062	13.8108	17.3607	19.4947	0.000153376	1.35392	up
c18841.graph_c0	14.0368	13.0284	31.5853	31.3228	28.9201	8.55135e-10	1.50389	up
c18864.graph_c0	20.2215	12.8181	31.3165	31.3396	32.8966	1.97559e-06	1.26429	up
c18877.graph_c0	22.7491	29.8848	42.5903	48.9852	44.3814	2.07035e-05	1.11963	up
c18912.graph_c0	62.8643	63.181	104.948	98.0783	104.938	5.86867e-07	1.03209	up
c18919.graph_c0	56.7155	18.0064	107.472	105.696	105.049	1.65515e-11	1.80799	up
c18924.graph_c0	20.2112	16.7823	29.2178	29.7037	31.034	5.58525e-05	1.02073	up
c18926.graph_c0	33.3974	27.2104	10.7695	9.10158	7.61142	9.27969e-07	-1.40347	down
c18970.graph_c0	0.278099	0.0965994	3.04154	2.79043	2.76247	1.69118e-09	4.2386	up
c18977.graph_c0	5.66336	15.8606	19.7081	22.6568	24.7474	8.49951e-05	1.40836	up
c18984.graph_c0	4.99807	3.27381	34.9988	33.2771	29.625	2.73346e-32	3.29773	up
c18991.graph_c0	1.04274	0.271651	4.40621	4.6	4.183	3.8233e-07	3.04127	up
c18994.graph_c0	1.49883	2.87715	0.0784331	0.245648	0	5.85533e-05	-3.99217	down
c19001.graph_c0	4.9523	8.02766	20.7898	19.7368	18.3598	1.79817e-12	1.93666	up
c19006.graph_c0	17.4102	17.6983	31.7944	32.9715	32.8237	1.40448e-06	1.21877	up
c19008.graph_c0	48.0966	34.2458	9.41066	8.26443	8.56694	1.05592e-05	-1.91524	down
c19043.graph_c0	66.2391	91.8902	129.533	132.991	127.786	2.77246e-07	1.05505	up
c19060.graph_c0	17.0427	6.99097	66.5369	65.0948	68.8215	4.67287e-34	2.78266	up
c19079.graph_c0	127.859	34.1126	260.382	252.025	248.844	1.96127e-12	1.94718	up
c19082.graph_c0	0.149618	0.389781	4.0909	5.04734	4.28716	5.09287e-14	4.40386	up
c19084.graph_c0	2.38116	2.20563	0.394583	0.686563	0.606487	0.003274	-1.6994	down
c19098.graph_c0	8.4248	6.35736	12.5028	13.4835	12.7956	3.24887e-05	1.1281	up
c19116.graph_c0	0.472136	0.688798	2.06548	1.56824	1.19052	0.00388421	1.80652	up
c19123.graph_c0	68.8427	64.2822	133.495	131	133.881	6.19653e-11	1.32292	up
c19130.graph_c0	29.7574	18.0887	96.6135	98.098	95.6885	1.1046e-23	2.33279	up
c19137.graph_c0	4.39474	2.97057	24.2096	20.0962	17.6978	1.40933e-16	2.80648	up
c19141.graph_c0	66.0104	77.6932	26.6332	29.5258	25.8774	1.98079e-06	-1.06108	down
c19143.graph_c0	8.59354	7.40515	12.9807	16.1247	15.7214	0.00165606	1.22672	up
c19145.graph_c0	2.5983	5.3024	0.753491	0.224752	0.248172	0.00167891	-2.93132	down
c19149.graph_c0	195.873	196.07	41.621	42.5389	41.3732	8.59243e-23	-1.89916	down
c19153.graph_c0	5.36652	2.60973	12.0944	9.28403	10.2515	0.00225562	1.7128	up
c19191.graph_c0	0.254019	0	4.04099	5.00972	4.65834	8.73534e-09	5.44888	up
c19200.graph_c0	29.9793	32.147	232.936	223.211	229.176	1.24574e-56	3.20846	up
c19213.graph_c0	46.8516	52.389	103.139	103.592	101.267	3.07665e-11	1.38005	up
c19214.graph_c0	3.88012	5.84783	1.21156	0.898707	1.02911	3.4496e-07	-1.8791	down
c19222.graph_c0	55.5267	50.6416	219.133	204.39	198.457	1.61983e-26	2.29129	up
c19222.graph_c1	9.19594	8.51804	33.8637	34.646	34.743	5.23672e-09	2.28471	up
c19256.graph_c0	30.5216	30.3413	52.7756	53.5869	52.5023	1.10856e-07	1.12739	up
c19259.graph_c0	15.7336	25.5954	35.504	34.045	36.9709	2.63533e-06	1.12112	up
c19271.graph_c0	43.5088	30.2261	13.1263	14.6038	12.536	0.00520369	-1.13815	down
c19272.graph_c0	23.1255	19.63	61.0713	62.1215	60.0679	4.66156e-17	1.839	up
c19292.graph_c0	6.37239	7.86751	19.9717	19.0526	19.6091	3.65647e-13	1.79023	up
c19312.graph_c0	21.2278	11.1906	25.2859	27.5213	27.2883	0.000209813	1.03311	up
c19314.graph_c0	6.07058	12.9395	172.385	160.49	167.937	2.01665e-70	4.48074	up
c19319.graph_c0	33.3032	40.2522	11.0374	12.8162	9.99712	6.98195e-07	-1.3712	down
c19321.graph_c0	59.6638	66.7003	20.9594	21.4834	20.3542	4.79837e-07	-1.26265	down
c19324.graph_c0	30.9352	25.9605	52.8054	50.7233	46.4389	1.36392e-05	1.13703	up
c19338.graph_c0	22.7719	41.0983	2.91502	2.37622	2.90003	1.99691e-06	-3.20578	down
c19344.graph_c1	1.64081	1.15414	2.77338	2.93793	3.15006	0.000930039	1.39959	up
c19353.graph_c0	0.463968	0.483486	25.7014	29.2397	25.1457	4.50868e-60	6.14608	up
c19372.graph_c0	3.82986	7.98194	12.3468	13.2512	11.5727	0.00011749	1.41512	up
c19378.graph_c0	0.844197	0.219928	2.09839	2.08114	1.69327	0.00055516	2.17851	up
c19379.graph_c0	17.1621	19.4925	4.71352	4.2342	4.54908	1.38015e-11	-1.69518	down
c19391.graph_c0	0.532475	2.03454	4.19125	4.69799	4.11953	1.95239e-11	2.11453	up
c19394.graph_c0	81.0271	41.4013	184.031	185.618	178.195	3.57576e-19	1.88906	up
c19403.graph_c0	8.10239	4.92523	0.671326	1.4017	1.93472	0.00539885	-1.96744	down
c19428.graph_c0	0.892025	0.650686	3.10418	2.96293	2.14705	0.000146234	2.14782	up
c19444.graph_c0	0.537213	0.447851	5.12767	5.57624	5.2953	8.15902e-11	3.76069	up
c19447.graph_c0	0.729451	0.912165	1.88569	2.57436	3.00984	0.00273835	1.93592	up
c19496.graph_c0	6.18366	5.95747	1.27604	2.42211	1.87216	0.00489374	-1.37977	down
c195.graph_c0	0	0	1.45306	1.51697	1.05793	5.80878e-10	Inf	up
c19504.graph_c0	11.5866	15.1579	4.13928	3.01973	3.39189	5.04198e-08	-1.59286	down
c19531.graph_c0	11.3039	8.29917	3.95923	2.40001	3.23903	0.00337397	-1.29604	down
c19549.graph_c0	0.295703	0.308143	1.10253	0.767344	1.27096	0.00147852	2.12247	up
c19563.graph_c0	0.374672	0.195217	11.7345	12.0561	9.44754	1.03857e-16	5.59363	up
c19578.graph_c0	0	0	2.44653	2.08974	1.53834	3.75072e-10	Inf	up
c19595.graph_c0	0.677925	0.706445	4.38124	5.9813	8.93563	0.000232585	3.54664	up
c19601.graph_c0	3.19656	4.64796	0.295649	0.231489	0.42602	1.03534e-09	-3.28859	down
c19603.graph_c0	6.6982	9.94647	2.9969	2.95489	3.45474	0.00735053	-1.07015	down
c19611.graph_c0	22.3617	36.599	120.968	121.106	114.455	1.43436e-28	2.35163	up
c19619.graph_c0	1.93194	2.81257	0.706197	0.766746	0.716394	0.00135126	-1.36288	down
c19625.graph_c0	0.901889	1.05731	19.6157	18.021	19.1236	5.62024e-29	4.6036	up
c19637.graph_c0	1.01084	0.45144	3.733	5.84577	4.46881	7.51231e-07	2.9897	up
c19653.graph_c0	0.112665	0.117405	1.62428	1.69572	1.48503	6.13682e-09	4.12883	up
c19672.graph_c0	0.488296	0.890466	1.57786	1.77397	2.23866	0.00659763	1.7781	up
c19683.graph_c0	1.61819	3.76929	0.189283	0.098804	0.1091	0.00148903	-4.00054	down
c19694.graph_c1	4.04335	3.0096	0.861461	1.04924	0.827557	0.00416848	-1.6284	down
c19784.graph_c0	0	0.0927219	5.66197	6.37279	6.52697	5.01806e-21	7.43985	up
c19785.graph_c0	7.19225	7.72903	1.56428	2.91621	1.80326	0.00107498	-1.50069	down
c19786.graph_c0	2.1185	2.46734	0.743416	0.517408	0.571326	0.0070043	-1.5777	down
c19815.graph_c0	21.9275	16.4121	6.66165	6.86432	7.38017	0.000490522	-1.13861	down
c19829.graph_c0	13.0147	22.1233	2.83062	2.53296	2.89014	1.19878e-05	-2.33384	down
c19842.graph_c0	7.07298	6.52008	11.8108	9.78894	11.2248	0.00405137	1.01266	up
c19855.graph_c0	21.7205	21.1873	3.94446	4.52973	4.66074	3.76399e-10	-1.96465	down
c19906.graph_c0	3.72344	3.55674	1.38828	0.161038	0.889097	0.00127012	-1.84041	down
c19907.graph_c0	0.130538	0.0906863	1.03831	1.35497	1.34656	2.6069e-08	3.8146	up
c19917.graph_c0	1.02329	2.05652	2.54356	3.64173	3.51858	0.00531359	1.41705	up
c19924.graph_c0	2.02889	2.01356	0.192119	0	0.221469	2.06176e-08	-3.54955	down
c19943.graph_c0	2.78563	2.90281	0.377679	0.39429	0.725631	0.000118397	-2.1805	down
c19958.graph_c0	2.65812	4.35276	0.0943883	0.197079	0.326425	2.42788e-08	-3.74663	down
c19965.graph_c0	1.25953	2.43752	8.76611	7.84428	10.1053	4.67491e-07	2.61241	up
c19966.graph_c0	1.25515	3.08303	3.83299	5.7697	5.65165	0.000948583	1.57989	up
c19976.graph_c0	10.7811	13.3859	0	0.476198	0.788733	1.72172e-13	-4.50291	down
c19978.graph_c0	0.110364	0.115006	2.81642	3.32214	2.78288	3.19111e-19	5.05173	up
c20003.graph_c0	3.50668	5.92072	1.50055	0.921495	1.22103	0.00110518	-1.61697	down
c20024.graph_c0	18.3553	16.4099	6.08334	5.6221	6.32293	0.000252234	-1.20703	down
c20048.graph_c0	5.9227	10.9811	0.841247	1.51697	0.969766	0.000178188	-2.5845	down
c20053.graph_c0	0.891125	1.49386	2.81213	2.29235	1.73189	0.00444132	1.27436	up
c20058.graph_c0	4.75306	5.77852	1.26021	0.98673	2.17911	0.00484874	-1.50255	down
c20079.graph_c0	4.78141	6.52887	9.99976	10.2684	10.2046	0.00846005	1.18105	up
c20094.graph_c0	4.4852	3.61565	0.757269	0.614892	0.581973	6.9711e-06	-2.31434	down
c20125.graph_c0	5.15918	6.92935	10.3162	11.0674	9.92111	0.000295279	1.12359	up
c20137.graph_c0	6.79176	5.8779	0.915634	1.19488	1.45134	1.84861e-05	-2.09003	down
c20149.graph_c0	0.278828	0.484263	1.75578	1.92948	1.1718	0.000196951	2.42709	up
c20158.graph_c0	1.04225	1.68344	3.73056	3.78645	5.07697	2.77917e-06	1.96342	up
c20179.graph_c0	8.81077	10.0161	3.18554	2.07853	2.98366	0.00428196	-1.44535	down
c20234.graph_c0	6.5683	9.66299	1.92077	2.10551	1.66066	2.07023e-07	-1.75997	down
c20240.graph_c0	0.876944	0.261096	7.5981	9.7528	8.18453	1.18304e-14	4.20513	up
c20260.graph_c0	0	0	3.81111	3.42613	2.9289	1.78763e-13	Inf	up
c20266.graph_c0	1.5186	2.37373	0.377473	0.31526	0.609197	0.000980647	-1.82569	down
c20273.graph_c0	1.09911	2.48159	5.09976	4.18318	5.45894	0.00199774	1.80391	up
c20307.graph_c0	7.2965	5.15759	1.57269	2.0126	1.6375	0.000393125	-1.51824	down
c20318.graph_c0	2.40609	1.33723	4.14663	3.66301	5.69938	0.00606446	1.58056	up
c20341.graph_c1	1.56403	1.13709	2.56766	2.86936	2.83486	0.00110835	1.35046	up
c20347.graph_c0	1.27009	1.05882	7.57685	12.9198	11.6458	5.81141e-08	3.52716	up
c20358.graph_c0	5.10266	5.51282	1.34296	1.69411	1.44062	1.4966e-07	-1.49939	down
c20388.graph_c0	9.30334	5.91829	2.52761	1.62818	2.29381	0.00673532	-1.50782	down
c20408.graph_c0	5.20648	7.67055	2.0528	2.32944	2.36641	0.00833667	-1.17877	down
c20412.graph_c0	15.1121	27.9963	48.5197	45.0981	46.3094	1.01746e-08	1.45676	up
c20420.graph_c0	6.18607	4.41691	0	0.118909	0.262601	3.22134e-11	-5.05775	down
c20426.graph_c0	0.629403	0.874508	3.12896	2.17772	2.52489	0.000358265	2.13094	up
c20447.graph_c0	45.2455	39.4376	224.131	215.027	220.52	1.07564e-40	2.7014	up
c20470.graph_c0	0.526193	0.411247	1.83111	2.04819	2.11085	0.000338106	2.41339	up
c20471.graph_c0	2.50464	3.15948	5.76695	5.61009	6.57244	0.000297457	1.41315	up
c20483.graph_c0	8.96232	8.96009	3.30201	2.69168	2.81575	5.69483e-05	-1.28199	down
c20486.graph_c0	0.386455	0	1.63301	1.9054	1.66102	2.02859e-06	3.44459	up
c20506.graph_c0	5.14014	3.18035	16.8492	15.6728	15.0968	8.64939e-13	2.24811	up
c20518.graph_c0	1.98531	2.06883	4.51925	5.36877	4.97014	2.65162e-05	1.61868	up
c20545.graph_c0	0.172915	1.80189	11.0031	12.0254	12.2876	1.1295e-13	3.94605	up
c20548.graph_c0	4.94336	4.17214	1.2186	1.69625	1.03016	0.00015277	-1.46827	down
c20554.graph_c0	0.414854	0.821383	3.67103	3.78942	3.70882	1.1528e-11	2.93547	up
c20572.graph_c0	0.166356	0.346709	5.07232	4.43203	4.25831	8.54826e-18	4.506	up
c20588.graph_c0	7.85188	13.0762	3.64806	3.73233	3.86895	0.00501452	-1.13963	down
c20617.graph_c0	7.6074	12.6118	1.63309	1.70491	1.48624	5.36858e-06	-2.31152	down
c20634.graph_c0	0.784168	0.466947	6.90565	8.37217	6.93346	2.60402e-13	3.88126	up
c20703.graph_c0	1.17691	2.1927	0.425514	0.481248	0.36789	0.00592178	-1.64371	down
c20741.graph_c1	9.11731	12.5822	3.63417	3.83664	3.76573	3.73902e-05	-1.19796	down
c20766.graph_c0	9.43468	8.3673	2.69442	2.60456	3.68124	0.00250697	-1.24676	down
c20786.graph_c1	2.5378	2.31399	0.630811	0.329278	0.363591	0.000571491	-2.1352	down
c20786.graph_c2	6.25177	8.61631	2.40616	1.46532	1.54097	1.39478e-05	-1.70829	down
c20792.graph_c0	0	0	1.47325	2.30708	2.42618	2.49109e-10	Inf	up
c20811.graph_c0	0.329383	0.0762754	1.05526	1.21563	0.964786	6.15085e-06	2.70854	up
c20818.graph_c0	0.0565573	0.117873	1.01219	1.64377	0.713061	0.000730662	4.03402	up
c20862.graph_c0	0.536401	0.894346	2.1333	1.67034	1.47552	0.00929969	1.63848	up
c20868.graph_c1	2.39442	2.49515	9.04661	8.45034	5.48878	0.000350921	1.97682	up
c20932.graph_c0	5.53732	4.58227	0.97157	0.84525	0.746666	5.31118e-05	-2.24293	down
c20941.graph_c1	6.66098	5.09254	2.49602	2.46682	1.72641	0.00231215	-1.07675	down
c20946.graph_c0	2.88033	3.27437	5.29371	7.06672	6.70268	0.00112677	1.37847	up
c20953.graph_c0	2.65549	2.29476	10.3035	9.00867	10.3929	1.11065e-11	2.32447	up
c20976.graph_c0	0.184435	0.192194	1.92546	2.10587	2.11392	1.8782e-07	3.77292	up
c20979.graph_c0	1.16437	1.21336	6.02001	5.31789	5.07132	1.09044e-06	2.53075	up
c20991.graph_c0	5.47538	5.5494	2.01353	1.32353	1.46146	0.00114133	-1.45783	down
c21018.graph_c0	3.3091	5.48406	7.61088	8.31806	8.40804	5.2727e-05	1.22475	up
c21067.graph_c0	10.039	8.7955	3.6874	2.854	3.73771	0.00113597	-1.13429	down
c21069.graph_c0	3.89531	5.15626	10.2581	8.96085	7.11931	0.00108722	1.29061	up
c21075.graph_c0	0.74751	1.32881	0.218595	0.273851	0.25199	0.00226319	-1.72171	down
c21094.graph_c0	0	1.2568	5.69595	5.32052	4.8382	2.40463e-06	3.45102	up
c21121.graph_c0	15.3996	7.09072	0.830843	0.495648	0.410474	0.00170389	-3.97174	down
c21144.graph_c0	1.0555	0.916584	2.27379	2.739	3.22605	0.00553824	1.80321	up
c21198.graph_c0	3.68188	2.12032	11.5603	10.5601	11.8272	4.53889e-14	2.27834	up
c21205.graph_c0	1.19871	1.60604	2.38368	3.91052	3.92548	0.00949312	1.61753	up
c21240.graph_c0	0.181777	0	3.25321	4.71707	3.54187	1.36992e-09	5.68011	up
c21252.graph_c0	3.05634	5.43767	0.444704	1.0059	0.256321	0.000321502	-2.5551	down
c21266.graph_c0	1.14034	2.57467	8.88141	7.69381	7.18855	5.20354e-06	2.43955	up
c21277.graph_c0	0.456752	0.475967	2.49773	2.84463	3.14107	5.33295e-06	2.92997	up
c21310.graph_c0	1.15856	3.09699	5.85975	6.64033	6.40855	7.56335e-08	1.91832	up
c21316.graph_c0	0	0.133162	1.96932	1.72433	1.6111	2.89292e-10	5.10976	up
c21327.graph_c0	5.67374	5.65537	2.75928	1.60035	1.83781	0.00712169	-1.12887	down
c21332.graph_c0	20.4706	18.5337	7.03108	6.98158	7.46535	1.76186e-06	-1.1199	down
c21355.graph_c0	13.8596	19.9156	2.1758	2.12006	1.67214	2.5968e-11	-2.74855	down
c21356.graph_c0	7.60632	9.26975	1.79454	1.73964	1.77316	3.78245e-05	-1.92074	down
c21382.graph_c0	0.188351	1.76647	5.0563	4.10564	4.96524	2.46546e-05	2.63708	up
c21389.graph_c0	0	0.443637	3.59793	4.86093	8.05121	0.000106964	5.01319	up
c21390.graph_c0	11.4828	5.5893	25.0871	26.3473	22.2526	1.26666e-11	1.83601	up
c21404.graph_c0	0.504364	0.946047	3.00882	3.14116	3.00602	3.63314e-05	2.41702	up
c21413.graph_c0	4.31892	0.720097	6.61298	6.63485	7.42525	3.29336e-05	1.74466	up
c21421.graph_c0	1.78125	5.0117	13.1056	12.018	13.2704	3.11609e-07	2.26586	up
c21426.graph_c0	3.36319	2.28566	0.508854	0.379453	0.75419	0.000235578	-2.04862	down
c21455.graph_c0	0.447801	1.71101	4.0071	2.63395	3.59276	0.000908409	2.01674	up
c21472.graph_c0	3.13539	1.45213	7.10076	6.14742	6.18908	0.000638286	1.80764	up
c21476.graph_c0	0	0	3.37734	2.8207	4.41241	2.38509e-09	Inf	up
c21478.graph_c0	15.2406	11.0731	1.64159	2.59266	1.40716	2.21705e-07	-2.48493	down
c21482.graph_c0	17.8872	21.5556	59.4112	56.9137	60.3276	3.97756e-18	1.91096	up
c21508.graph_c0	6.26632	7.03224	1.91704	1.25085	2.07179	0.00093389	-1.59851	down
c21510.graph_c0	4.58326	6.98041	1.05161	0.975875	0.67348	4.96119e-06	-2.3448	down
c21518.graph_c0	15.7024	13.4213	32.4965	33.7426	33.3155	1.2617e-10	1.51283	up
c21544.graph_c0	0.400369	2.57281	6.10378	7.68824	8.107	1.83798e-11	2.66191	up
c21546.graph_c0	19.987	19.0488	5.79611	6.91546	6.39524	3.44431e-07	-1.28804	down
c21624.graph_c0	0.917723	0.95633	5.80063	6.25988	8.11433	6.48033e-14	3.17308	up
c21665.graph_c0	1.80131	2.17347	0	0.688855	0.325988	0.000100829	-2.21539	down
c21674.graph_c0	2.99562	2.42795	6.45329	6.04613	7.24843	0.00213578	1.60239	up
c21690.graph_c0	1.1708	1.83008	3.07651	2.69099	3.64237	0.00854364	1.40292	up
c21723.graph_c1	1.39597	1.74563	3.51617	3.38101	3.20001	0.00713386	1.43312	up
c21728.graph_c0	2.59545	1.38109	6.03961	6.01864	5.0002	1.01413e-06	1.82891	up
c21730.graph_c0	0	1.31711	4.52408	4.72305	4.63576	1.01991e-07	3.19223	up
c21732.graph_c0	13.263	2.93496	17.6675	16.5841	18.4297	0.00141142	1.41311	up
c21737.graph_c0	12.3092	10.1959	25.5581	28.2475	27.1716	1.50624e-11	1.58622	up
c21740.graph_c0	1.66363	1.0148	2.58199	2.5692	2.04631	0.00969209	1.15722	up
c21746.graph_c0	0.706109	0.630698	1.30382	2.19881	1.84986	0.00592141	1.74351	up
c21747.graph_c0	7.04044	9.01934	14.3212	16.5602	15.1765	1.16729e-05	1.26994	up
c21760.graph_c0	22.0625	16.3253	8.84812	6.15818	7.22491	0.0046642	-1.05333	down
c21780.graph_c0	2.07188	2.45346	0.374545	0.684282	0.75559	0.00511869	-1.56917	down
c21796.graph_c0	3.37381	2.47052	10.154	7.76116	7.94287	1.18303e-06	1.8802	up
c21808.graph_c0	1.73327	1.20412	0.215416	0.22489	0.16555	1.46685e-05	-2.54316	down
c21822.graph_c0	26.1731	15.4262	52.1217	53.9389	51.9945	7.46973e-14	1.65636	up
c21843.graph_c0	1.79687	1.65217	0.157638	0.274286	0.302868	6.51929e-06	-2.48788	down
c21847.graph_c0	11.0208	14.6048	3.51471	3.23761	3.47966	1.83102e-08	-1.57439	down
c21856.graph_c0	38.3415	22.3724	8.38774	7.70795	6.7742	0.00972078	-1.67872	down
c21869.graph_c0	12.4711	7.61367	23.2962	24.713	24.1119	1.54944e-09	1.57579	up
c21876.graph_c0	0.549775	0.859355	3.27973	2.56798	2.52052	0.000228125	2.32361	up
c21884.graph_c0	2.00485	3.5908	6.22922	4.61726	5.45746	0.000974459	1.29951	up
c21884.graph_c1	0.917336	1.6603	4.32035	3.80876	5.47842	7.39253e-08	2.15795	up
c21886.graph_c0	9.83895	10.8021	3.66844	3.46504	4.69875	0.0011612	-1.05711	down
c21888.graph_c0	24.4033	23.1678	40.9723	39.2001	39.5099	2.48302e-06	1.07294	up
c21893.graph_c0	4.21468	4.79125	1.56615	1.3257	1.21987	0.00045228	-1.38524	down
c21900.graph_c0	28.2241	44.2388	11.8279	14.0429	12.2981	0.000979751	-1.16991	down
c21905.graph_c0	2.61147	4.35412	0.519297	0.758991	0.478905	4.52822e-05	-2.22998	down
c21909.graph_c0	5.26154	4.47583	9.34172	9.0281	7.50744	0.000301449	1.14915	up
c21910.graph_c0	3.37664	3.14169	0.719415	0.375528	0.552881	7.0492e-05	-2.24433	down
c21910.graph_c1	6.0399	4.81041	1.41552	0.761281	0.89006	4.96775e-08	-2.08731	down
c21923.graph_c0	26.3299	25.8409	46.979	46.059	46.7728	1.29539e-07	1.16497	up
c21928.graph_c0	16.1536	23.5849	40.9466	37.3119	40.5897	1.51536e-07	1.33297	up
c21943.graph_c0	33.3239	43.8358	2.00946	1.70754	1.34677	3.56197e-46	-4.18013	down
c21957.graph_c0	24.5895	16.5771	6.16201	6.0684	5.60795	0.0013794	-1.47297	down
c21961.graph_c0	0.991713	0.387537	43.6316	37.5728	38.7886	8.11296e-54	6.16401	up
c21969.graph_c0	0.383535	2.19818	6.67336	8.55929	6.37408	7.20658e-07	2.8447	up
c21972.graph_c0	0.710282	0.370082	1.41242	2.94907	1.89956	0.00957089	2.26473	up
c21979.graph_c0	1.60313	1.67057	10.272	12.3878	8.37055	3.03197e-09	2.9895	up
c22006.graph_c0	0.471946	0.36885	2.11158	2.08198	1.75801	0.000119941	2.5605	up
c22016.graph_c0	9.4059	9.40557	3.58964	2.56409	4.13803	0.00473868	-1.12752	down
c22024.graph_c0	24.5213	19.0838	4.32061	4.51064	4.62492	1.7939e-05	-1.95896	down
c22052.graph_c0	3.01999	3.90233	0.72064	0.501557	0.830734	0.000281864	-2.00464	down
c22078.graph_c0	5.59177	7.57013	2.47098	2.53004	2.62936	0.00374696	-1.03557	down
c22088.graph_c1	2.32268	5.14334	10.0072	9.74417	9.20666	1.97127e-08	1.71778	up
c22093.graph_c0	40.0214	30.0018	4.68865	5.15249	5.04936	1.61266e-09	-2.49695	down
c22093.graph_c1	17.9233	9.4823	1.64496	1.43109	2.8444	0.00588342	-2.48261	down
c22101.graph_c0	0.450646	0.156535	2.53901	2.80661	2.58256	2.48302e-06	3.42638	up
c22137.graph_c0	1.60629	2.42711	12.2177	12.0047	12.8875	2.20445e-16	2.95526	up
c22147.graph_c0	3.31229	1.94707	6.58657	7.66967	7.30079	1.15311e-05	1.76608	up
c22147.graph_c1	2.98497	1.79092	8.45388	6.76011	7.15354	1.66963e-06	1.95771	up
c22149.graph_c0	2.15849	2.69915	5.88647	4.60902	4.87726	0.000407968	1.41015	up
c22150.graph_c0	19.8884	31.8059	6.06935	8.17586	9.93063	0.00151325	-1.34051	down
c22150.graph_c1	15.3708	26.8014	5.59859	5.92381	6.27947	0.00211294	-1.48709	down
c22155.graph_c0	2.55646	2.90619	37.8958	38.1151	44.218	8.19474e-27	4.20669	up
c22169.graph_c0	5.80503	6.19327	0.687111	0.286933	0.792083	3.64254e-08	-3.02099	down
c22176.graph_c0	5.02349	5.82418	2.28234	1.65754	2.02092	0.000959845	-1.11773	down
c22204.graph_c0	4.28541	5.26043	2.52761	1.88484	1.20713	0.00677644	-1.01734	down
c22210.graph_c0	21.5708	31.3538	9.57296	8.26426	10.611	6.6275e-05	-1.14331	down
c22210.graph_c1	26.8007	34.6554	10.8922	10.4575	10.7625	1.96259e-05	-1.18682	down
c22211.graph_c0	10.5324	11.1381	27.2272	25.3474	29.3301	5.13679e-10	1.6628	up
c22226.graph_c0	2.14639	1.07361	4.52424	3.38646	4.03457	0.00100163	1.6172	up
c22227.graph_c1	9.03091	8.44836	2.75495	2.02394	2.35247	0.000263515	-1.55269	down
c22227.graph_c2	9.75008	9.63921	1.98854	2.249	3.24748	1.51657e-05	-1.62954	down
c22245.graph_c0	13.2462	9.20232	26.3405	34.0119	26.6356	1.3717e-06	1.68928	up
c22267.graph_c0	0.367595	0.127686	1.58377	2.41655	1.82573	7.11884e-06	3.27676	up
c22305.graph_c0	0.178855	0.0931895	7.46882	7.7973	8.09735	6.40186e-23	6.1521	up
c22306.graph_c0	8.29712	8.49795	14.2835	14.518	14.7267	4.39352e-05	1.1179	up
c22333.graph_c0	5.35831	9.08624	2.42162	2.62926	2.2891	0.00526114	-1.22018	down
c22358.graph_c0	16.2712	11.5711	29.0764	31.04	31.5024	1.8531e-07	1.4535	up
c22375.graph_c1	4.78925	5.54525	2.44702	1.2428	1.60103	0.00586775	-1.22108	down
c22376.graph_c0	2.44529	1.80494	0.101303	0	0	2.4065e-11	-5.66515	down
c22394.graph_c0	3.12056	3.48411	7.75665	9.02325	9.19712	0.00109418	1.72227	up
c2242.graph_c0	0.728297	0.108419	1.06894	1.04395	0.953994	0.00455869	1.58057	up
c22429.graph_c0	8.86505	15.7589	26.1834	27.0643	26.5973	1.46747e-06	1.45464	up
c22438.graph_c0	0.40391	3.15677	5.22072	5.45033	5.78682	0.000711017	1.99126	up
c22458.graph_c0	2.40112	2.06058	0.280864	0.146609	0.323773	1.74302e-05	-2.8321	down
c22462.graph_c0	14.8496	11.8897	5.00978	4.40034	4.63677	6.71009e-06	-1.19131	down
c22496.graph_c0	68.8397	62.5986	5.93559	5.61571	5.34562	2.39307e-27	-3.21882	down
c22501.graph_c0	0.259451	0.405548	6.75002	7.45086	6.74044	5.27996e-29	4.73149	up
c22524.graph_c0	2.08385	3.68814	0.624859	0.789676	0.492851	0.0011595	-1.83958	down
c22532.graph_c0	5.01271	2.31208	5.9644	6.48262	6.59304	0.00726194	1.10347	up
c22533.graph_c0	6.8614	1.74779	14.7053	18.5174	13.9809	7.07523e-08	2.16951	up
c22540.graph_c0	2.82591	2.28118	9.85374	10.4524	10.9485	1.74019e-15	2.35173	up
c22549.graph_c0	5.05197	4.56257	1.33946	0.349594	1.5441	0.000861515	-1.83391	down
c22552.graph_c0	3.04292	3.52326	1.09253	0.263211	0.968799	0.000845203	-1.75418	down
c22554.graph_c0	2.88351	5.07063	0.870332	1.20257	1.47543	0.00715444	-1.40633	down
c22569.graph_c0	9.09258	7.64857	18.2987	18.1369	18.7086	4.91824e-08	1.45882	up
c22575.graph_c0	13.3581	16.1457	36.857	36.524	36.2224	7.23893e-13	1.64135	up
c22619.graph_c0	0.163217	0	1.37938	1.44005	1.30951	1.36164e-07	4.35516	up
c22628.graph_c0	5.01576	2.31184	6.58538	5.50669	6.6333	0.00219423	1.0781	up
c22633.graph_c0	1.43582	0.374055	6.06722	5.96147	4.11419	1.94544e-06	2.87094	up
c22661.graph_c0	6.07955	8.01611	17.2705	16.6134	17.3492	2.04994e-06	1.61194	up
c22669.graph_c0	8.62852	5.66588	1.76281	1.47228	1.76117	0.000810323	-1.78401	down
c22672.graph_c0	0.481644	0.564644	1.97539	2.06227	2.89822	8.38047e-06	2.47645	up
c22680.graph_c0	0.889904	2.36472	7.5208	8.31343	8.21078	2.54585e-15	2.65168	up
c22682.graph_c0	2.64156	0.688172	6.78489	5.94083	7.06452	7.78264e-05	2.28526	up
c22688.graph_c0	113.166	143.938	36.0846	33.8568	36.6829	2.32186e-11	-1.52065	down
c22708.graph_c0	0.447655	0.533128	3.5607	3.11988	4.61776	3.3487e-10	3.27358	up
c22722.graph_c0	11.8841	6.42134	36.5418	32.2096	36.575	1.86572e-11	2.25266	up
c22728.graph_c0	28.6665	64.1418	126.655	122.694	120.331	3.2447e-16	1.75641	up
c22731.graph_c0	4.81808	3.49271	0.624841	1.30464	1.4406	0.0062625	-1.56471	down
c22742.graph_c0	20.6636	30.3634	75.8287	71.0444	68.4364	8.75153e-16	1.8297	up
c22749.graph_c0	34.8315	6.78522	229.396	240.3	230.274	2.84249e-62	3.7822	up
c22803.graph_c1	6.54056	6.32888	1.85801	1.93973	1.6064	0.00722731	-1.50926	down
c22820.graph_c1	2.85797	0.992732	6.2244	5.36804	3.89963	0.000877672	1.72691	up
c22837.graph_c0	12.7573	13.1289	2.52107	1.31598	1.81639	7.25054e-12	-2.45293	down
c22839.graph_c0	4.05419	4.61322	0.37066	0.435333	0.480698	2.51933e-11	-3.0048	down
c22857.graph_c0	116.32	157.971	39.7054	39.4657	37.5055	1.77801e-11	-1.4823	down
c22864.graph_c0	9.70998	13.0026	2.75181	3.23195	3.17222	4.22328e-10	-1.55959	down
c22869.graph_c0	118.298	64.2629	14.5062	17.2519	14.826	0.00481722	-2.24137	down
c22874.graph_c0	0.584258	1.01473	5.03452	4.85164	4.46435	5.14947e-06	2.92256	up
c22878.graph_c0	5.22732	4.53935	0.288741	0	1.66426	0.000101234	-2.5823	down
c22881.graph_c0	24.5524	42.3788	58.8141	59.236	64.6483	6.33234e-07	1.20551	up
c22887.graph_c0	3.30962	5.60438	0.822658	0.28628	0.316112	1.70231e-05	-2.89257	down
c22907.graph_c0	4.89342	8.87653	1.80198	1.69311	2.285	0.00682954	-1.49449	down
c22918.graph_c0	1.28549	1.48841	2.84026	4.2995	4.58384	0.00177107	1.82773	up
c22936.graph_c0	16.1056	18.0917	5.75392	6.97037	5.31888	2.5974e-05	-1.17568	down
c22939.graph_c0	18.458	20.5	2.9782	2.52096	2.5053	1.02697e-15	-2.53767	down
c22939.graph_c1	10.1601	10.3293	1.47831	0.771666	1.13611	1.94825e-07	-2.85536	down
c22956.graph_c0	28.0021	60.1265	123.567	117.742	120.453	1.89591e-16	1.79889	up
c22962.graph_c0	0.339722	0.619523	1.35109	1.14604	1.36281	0.00644675	1.76617	up
c23002.graph_c0	2.02399	0.583377	101.176	100.708	102.664	7.23247e-118	6.58388	up
c23003.graph_c0	5.65923	4.85826	1.52727	1.79025	1.79148	3.94072e-05	-1.30163	down
c23018.graph_c0	0.866685	1.08377	5.34263	3.23861	4.17211	6.13566e-05	2.45636	up
c23029.graph_c0	0.507488	0.198314	1.19837	1.64615	0.799785	0.00801885	2.09071	up
c23045.graph_c0	42.9892	27.5747	88.2887	86.7684	85.5183	3.2248e-14	1.61708	up
c23048.graph_c0	0.449516	0.468426	4.02244	3.8494	3.22011	7.933e-08	3.33906	up
c23053.graph_c0	12.6282	22.4947	2.89748	2.57678	2.8453	8.98449e-05	-2.32071	down
c23054.graph_c0	0.51444	0	3.72657	3.50905	4.63282	1.2036e-12	4.22213	up
c23055.graph_c0	14.7819	15.9071	68.9707	67.0902	62.4544	3.80891e-23	2.43848	up
c23097.graph_c0	108.687	127.992	35.3622	39.4398	36.5868	1.33592e-09	-1.33959	down
c23121.graph_c0	61.1026	52.6644	104.983	107.507	103.377	1.31499e-08	1.21292	up
c23122.graph_c0	0.533978	0.111288	9.34411	9.20081	5.99784	6.82332e-15	4.95989	up
c23137.graph_c0	14.9173	20.1917	6.28106	7.16345	7.36232	0.000256748	-1.00347	down
c23144.graph_c0	3.31389	3.4533	0.988466	0.68796	0.664694	0.000654056	-1.78832	down
c23146.graph_c0	0.591242	1.84835	3.77904	3.68223	3.96914	9.2571e-05	1.99747	up
c23162.graph_c0	50.2875	14.8525	59.4151	59.0792	61.2195	0.00602235	1.18046	up
c23166.graph_c0	0.0789734	0.0822957	5.26087	5.82015	5.612	3.67864e-20	6.43831	up
c23176.graph_c0	22.2307	35.1739	6.23553	6.93317	6.89594	1.02179e-05	-1.76151	down
c23211.graph_c0	303.939	337.883	52.0154	48.3738	49.4605	6.66277e-36	-2.35291	down
c23218.graph_c0	13.688	10.4174	144.047	138.09	150.188	1.0072e-50	3.90115	up
c23220.graph_c0	0	0.134589	1.54097	2.27906	2.36852	3.27954e-08	5.31845	up
c23226.graph_c0	126.724	50.5835	215.662	222.843	219.794	2.17584e-10	1.6146	up
c23230.graph_c0	1.95692	1.26239	15.5656	16.1535	14.0985	1.0087e-21	3.5637	up
c23234.graph_c0	5.71233	8.79955	11.7295	12.5032	10.5325	0.00845311	1.01454	up
c23249.graph_c0	2.32877	3.0929	4.76702	5.02408	5.0766	0.0009696	1.20595	up
c23260.graph_c0	129.348	117.545	234.336	231.733	237.072	3.21472e-11	1.25084	up
c23272.graph_c0	80.0706	183.413	526.344	512.743	520.418	4.8492e-35	2.32831	up
c23275.graph_c1	82.0611	62.7497	203.905	193.405	195.687	1.33403e-17	1.77036	up
c23275.graph_c2	4.31283	9.30064	12.9834	11.0674	12.0147	0.000118917	1.16687	up
c23275.graph_c3	104.55	176.784	226.979	213.693	227.381	3.42884e-07	1.00375	up
c23277.graph_c0	241.292	457.94	75.5437	76.7872	80.0445	0.00269233	-1.83032	down
c23282.graph_c0	0.963776	2.00864	4.07255	4.50177	4.51062	6.99673e-05	1.89955	up
c23287.graph_c0	152.314	74.9739	281.374	274.777	289.68	1.91035e-15	1.62221	up
c23298.graph_c0	12.4055	12.2521	4.14215	5.18919	4.56273	0.00270225	-1.08387	down
c23304.graph_c0	10.3341	10.5387	3.20539	3.20885	3.54323	9.488e-06	-1.32389	down
c23339.graph_c0	167.343	85.5232	899.131	920.272	885.131	5.81107e-64	3.14622	up
c23340.graph_c0	195.639	111.896	899.272	862.595	898.888	6.57901e-52	2.84267	up
c23342.graph_c0	17.4588	21.7264	7.55568	6.14859	6.96799	2.78141e-06	-1.17444	down
c23343.graph_c0	5.0221	4.46751	13.3966	14.4944	16.4962	2.79838e-11	1.96647	up
c23347.graph_c0	378.451	434.252	640.05	696.955	629.663	4.45664e-09	1.02195	up
c23360.graph_c1	11.0241	12.3084	4.17556	2.45205	3.30926	0.00386016	-1.48699	down
c23369.graph_c0	270.886	249.265	686.116	669.596	690.953	2.03111e-23	1.71746	up
c23371.graph_c0	171.433	369.498	2368.8	2422.8	2313.47	5.33647e-92	3.47714	up
c23381.graph_c0	606.605	626.615	2551.37	2501.06	2516.34	3.71554e-51	2.36171	up
c23384.graph_c0	1.83348	1.2419	4.55742	3.90144	3.57249	0.000684319	1.7011	up
c23394.graph_c0	569.753	683.65	1037.15	1039.76	1016.39	1.70288e-09	1.05117	up
c23395.graph_c0	11.963	13.5237	3.98249	3.7696	4.65212	1.38e-05	-1.29256	down
c23403.graph_c0	109.583	123.382	220.063	212.697	217.61	1.65907e-10	1.22734	up
c23404.graph_c1	46.1596	36.7406	132.612	138.658	141.649	1.68953e-23	2.05423	up
c23407.graph_c0	0.225831	0.470663	2.8067	4.2194	4.012	1.27747e-08	3.74852	up
c23411.graph_c0	0.0984917	0	1.27305	1.53351	1.58042	5.98872e-08	5.17186	up
c23415.graph_c0	0.63445	0.991711	4.25798	4.28061	6.18104	1.74375e-06	2.93281	up
c23426.graph_c0	50.1392	60.3163	159.085	159.832	173.67	2.35429e-17	1.90493	up
c23428.graph_c0	8.28079	7.10636	15.7401	11.3763	16.4699	0.0061801	1.24086	up
c23428.graph_c1	11.6394	8.31707	23.8066	23.214	22.7744	2.96772e-08	1.54119	up
c23432.graph_c0	90.682	122.834	174.509	165.65	171.827	7.20444e-08	1.01249	up
c23433.graph_c0	2.23423	2.53988	9.0876	9.06563	8.84634	1.48549e-05	2.24615	up
c23472.graph_c0	3.79271	2.54985	0.608219	0	0.140228	3.48467e-05	-3.35744	down
c23479.graph_c0	11.4214	8.84878	19.3544	20.3602	19.2946	7.30261e-07	1.27872	up
c23485.graph_c0	22.7534	13.6336	4.99589	4.32995	4.12918	0.0063062	-1.70496	down
c23488.graph_c0	92.653	88.7306	240.618	241.986	237.351	9.0188e-19	1.73112	up
c23546.graph_c0	2.42525	1.92073	18.3262	19.8371	14.121	3.82198e-19	3.32625	up
c23549.graph_c0	101.538	106.545	172.237	167.021	175.23	4.82118e-07	1.05044	up
c23550.graph_c0	11.9097	14.7197	3.44226	3.59366	1.26981	4.11901e-06	-1.93255	down
c23551.graph_c0	1.68848	2.31514	0.441788	0.737949	0.50928	0.00914472	-1.49241	down
c23559.graph_c0	55.2157	42.7681	128.518	120.831	118.389	4.8851e-15	1.64483	up
c23563.graph_c0	3.93972	9.28616	9.60628	10.7103	11.3964	0.00519268	1.0258	up
c23581.graph_c1	0.0677369	0.211759	2.28984	2.32024	3.02785	6.74332e-11	4.54183	up
c23589.graph_c0	0.591983	0.616887	1.76576	1.34416	1.73867	0.000570917	1.74754	up
c23599.graph_c0	39.7749	30.1851	117.351	137.471	143.702	1.66673e-21	2.24709	up
c23626.graph_c0	12.5353	62.4813	335.116	338.846	349.139	6.51028e-59	3.54667	up
c23635.graph_c0	20.1375	33.3205	2.03837	2.23099	1.89498	2.97142e-09	-3.36046	down
c2365.graph_c0	0	0	3.01128	1.76834	3.25436	7.32681e-08	Inf	up
c23650.graph_c0	6.21502	6.27409	0.579316	1.41119	0.222606	1.4142e-06	-2.75013	down
c23670.graph_c0	9.90868	17.5221	213.636	221.099	208.623	1.35372e-77	4.30912	up
c23672.graph_c0	4.11237	2.5972	8.67318	9.4427	8.71272	4.75383e-05	1.7318	up
c23676.graph_c0	25.7557	26.231	8.70526	9.99694	7.19188	3.30053e-06	-1.26142	down
c23684.graph_c0	16.622	21.011	5.86746	4.90042	3.72012	5.59195e-07	-1.62879	down
c23687.graph_c0	158.429	28.8826	223.097	231.222	226.197	0.000209813	1.57044	up
c23690.graph_c0	1.08103	0.881613	0.0467316	0.195148	0.161613	1.16885e-05	-2.54036	down
c23692.graph_c0	0.250432	0.260967	5.47789	5.71882	5.16662	7.90498e-09	4.74432	up
c23702.graph_c0	6.89592	5.39609	12.457	11.589	11.6386	3.40264e-07	1.27458	up
c23704.graph_c0	56.6028	17.9907	180.114	173.828	181.483	2.61085e-29	2.56114	up
c23718.graph_c0	3.19006	3.57998	1.21991	0.424521	0.843767	0.00113597	-1.70078	down
c23731.graph_c0	0.220074	0.183466	2.05683	1.7818	1.71523	2.76738e-09	3.52098	up
c23734.graph_c0	0	0.835109	3.34656	3.161	3.67411	1.3038e-06	3.40201	up
c23743.graph_c0	16.1011	35.5309	74.8369	69.8587	75.8614	1.56309e-16	1.85691	up
c23749.graph_c0	0.187111	0.194983	4.18585	5.63238	5.57594	8.46861e-15	5.07762	up
c23751.graph_c0	3.42593	2.25477	7.70894	8.23515	7.02666	0.000584688	1.74885	up
c23751.graph_c1	17.0744	7.79158	31.7338	27.5693	29.9306	2.34354e-08	1.56777	up
c23757.graph_c0	9.01031	10.6448	3.84298	3.30859	4.14241	6.71049e-05	-1.0522	down
c23793.graph_c0	3.78717	9.66891	37.8428	41.2761	37.9812	2.26924e-25	2.88702	up
c23800.graph_c0	10.9721	15.0519	4.46492	5.28601	4.03273	5.0602e-05	-1.16525	down
c23811.graph_c0	5.36262	8.59188	2.39934	2.29612	2.99638	0.00473868	-1.10435	down
c23811.graph_c1	5.51099	9.3321	2.87667	1.85912	2.52659	0.0092763	-1.27626	down
c23815.graph_c0	7.80551	5.9713	2.15576	2.05767	2.87562	0.000366241	-1.22182	down
c23825.graph_c0	26.2556	18.4184	54.835	54.8107	55.5629	5.71531e-12	1.62137	up
c23830.graph_c0	66.4975	44.4554	7.10469	7.63857	6.72321	3.27654e-06	-2.63619	down
c23831.graph_c0	3.07065	3.49072	0.416323	0.144878	0.479925	8.95617e-07	-2.91137	down
c23839.graph_c0	0.840758	0.584085	1.53255	2.76355	2.08789	0.00354011	1.89976	up
c23853.graph_c0	16.6311	19.7347	4.26727	4.95613	5.28813	6.35506e-09	-1.57725	down
c23859.graph_c0	0.399362	1.24849	2.7795	4.14535	3.433	0.000250567	2.42262	up
c23868.graph_c0	8.94674	7.26887	60.6095	65.8723	68.3916	1.90873e-39	3.32554	up
c23869.graph_c0	28.5211	27.4023	52.8939	52.9106	51.7009	1.20061e-05	1.23619	up
c23876.graph_c0	0.799316	0.71395	3.51952	2.01495	4.58072	0.00386016	2.48025	up
c23884.graph_c0	39.6064	18.5336	50.2804	50.7866	48.5062	0.000286038	1.08857	up
c239.graph_c0	0	0.200537	1.5307	1.89765	1.43369	1.34114e-07	4.39445	up
c23905.graph_c0	0.644392	0.223834	4.91201	7.13467	4.18527	4.6764e-07	3.94498	up
c23910.graph_c0	1.45958	1.11539	33.6681	32.6238	31.8969	3.17045e-46	4.98947	up
c23913.graph_c0	0.274292	0.428747	2.45447	2.84714	2.35787	4.99689e-06	3.20033	up
c23914.graph_c2	2.60063	4.10168	0.48919	1.31324	1.28897	0.00931363	-1.35914	down
c23923.graph_c0	3.85511	3.6383	19.3096	15.7798	20.0086	6.58771e-18	2.61968	up
c23924.graph_c0	2.404	2.67791	21.1823	19.3604	20.3328	1.05708e-24	3.32817	up
c23948.graph_c0	1.86613	1.51249	0.412317	0.430451	0.237654	0.00109984	-1.90689	down
c23948.graph_c1	2.82932	2.28259	0.453725	0.094736	0.523041	8.53472e-06	-2.5189	down
c23972.graph_c0	56.626	98.7517	13.052	13.0616	13.7105	5.38497e-05	-2.20707	down
c23977.graph_c0	18.5206	19.1432	3.84722	3.62649	4.73638	5.67098e-14	-1.88096	down
c23981.graph_c0	19.34	26.4082	4.32947	3.54261	4.67615	1.59081e-15	-2.11562	down
c23985.graph_c0	0.298895	1.3497	3.76429	4.03326	4.22517	1.82221e-09	2.64228	up
c23988.graph_c1	0.908992	1.73659	3.46448	3.14509	3.12555	0.00688897	1.63834	up
c23990.graph_c0	3.68392	9.11737	28.6613	27.4363	27.5509	9.06445e-18	2.47262	up
c23993.graph_c0	27.0403	5.32248	58.7491	58.8381	56.0161	1.76643e-13	2.13351	up
c24007.graph_c0	5.04335	21.6404	38.1981	37.2606	38.0832	3.28294e-10	1.86391	up
c24012.graph_c2	3.88544	4.17542	1.08651	0.630165	0.278333	4.50773e-05	-2.27205	down
c24019.graph_c0	30.5026	33.2107	2.89333	4.43989	3.85775	1.36014e-32	-2.7625	down
c24031.graph_c0	17.6614	16.6203	2.68777	2.05772	2.06559	4.26284e-14	-2.59061	down
c24039.graph_c0	10.8284	4.60895	47.2354	53.1123	46.6729	3.96241e-31	2.97516	up
c24040.graph_c0	6.94515	9.81214	18.8568	18.1612	17.2983	2.34624e-07	1.44835	up
c24053.graph_c0	3.61154	3.0792	0.571267	1.02239	0.564464	0.000300079	-1.89131	down
c24061.graph_c0	61.9023	80.4795	20.5744	22.5196	20.2714	7.60138e-11	-1.41788	down
c24066.graph_c0	0	0.099059	1.51224	1.48007	1.63431	2.48374e-08	5.33976	up
c24067.graph_c0	6.04591	2.98433	0.569485	0.297266	0.401186	0.0030332	-3.10784	down
c24068.graph_c0	25.5571	25.2638	40.5765	39.2155	42.9547	9.57951e-05	1.01517	up
c24076.graph_c1	1.9402	3.33601	0.482268	0.402783	0.444756	8.80021e-05	-2.23221	down
c24109.graph_c0	7.82032	10.8349	1.06029	1.4759	1.73155	6.71688e-09	-2.3755	down
c24114.graph_c0	2.80641	1.16979	92.4522	99.8198	92.2089	8.18213e-84	5.8839	up
c24116.graph_c0	10.2647	16.4041	5.28444	4.80092	5.06871	0.00313269	-1.06085	down
c24121.graph_c0	5.56722	3.57755	8.02617	7.51236	8.93329	0.00337887	1.15248	up
c2414.graph_c0	0.23252	0.0807671	1.31005	1.60902	1.68786	7.70497e-07	3.59824	up
c24143.graph_c0	11.5537	3.42416	60.2829	61.3939	57.9509	7.67719e-35	3.30056	up
c24158.graph_c0	0.460163	0.179821	0.686286	0.895587	0.988914	0.00792095	1.72858	up
c24170.graph_c0	6.50694	7.63899	17.2796	15.1327	15.6712	6.98217e-07	1.51206	up
c24178.graph_c0	34.5913	18.9375	45.2341	44.4916	47.8352	3.35713e-05	1.09045	up
c24180.graph_c0	9.98653	8.43189	3.17018	3.55939	3.75793	0.000124877	-1.07295	down
c24205.graph_c1	77.352	107.543	34.268	32.1163	32.5453	5.72037e-06	-1.15092	down
c24208.graph_c0	4.21073	1.20216	6.3659	7.4841	6.47898	1.42661e-05	1.62533	up
c24211.graph_c0	121.515	73.7712	649.74	671.927	638.537	9.35516e-57	3.05858	up
c24240.graph_c0	0.116028	1.93454	5.53739	3.49264	3.45765	0.000585816	2.39313	up
c24255.graph_c0	1.47653	0.51288	3.91482	3.32068	4.23084	0.000661453	2.24592	up
c24260.graph_c0	1.16239	0.605644	3.27454	2.21201	2.88661	0.00255022	1.97015	up
c24299.graph_c0	49.5805	35.5553	4.50556	4.15034	3.66627	2.54409e-09	-3.05376	down
c24307.graph_c0	2.23248	2.17385	0.618598	0.645805	0.377525	0.000449587	-1.68165	down
c24311.graph_c0	9.00047	15.1382	2.82595	3.11414	4.16259	0.00154163	-1.50002	down
c24316.graph_c0	10.8414	22.68	2.7556	2.70757	3.64372	0.00582671	-2.11881	down
c24341.graph_c0	3.11435	4.74635	7.47027	7.03106	7.04984	9.26275e-05	1.20859	up
c24347.graph_c0	272.956	440.117	115.445	118.885	116.563	0.000836968	-1.26783	down
c24355.graph_c0	88.5	39.0433	170.846	183.916	170.61	3.26171e-15	1.76662	up
c24356.graph_c0	14.7124	12.3175	28.4434	24.9303	26.9517	2.67945e-07	1.3098	up
c24362.graph_c0	2.44965	1.50159	6.87699	6.58116	6.60634	3.83717e-05	2.0755	up
c24369.graph_c0	1.39737	3.27634	6.42575	7.25229	7.80783	2.25439e-06	1.96477	up
c24369.graph_c1	0.759859	2.37548	4.15525	4.33801	3.48368	0.0051735	1.70293	up
c24380.graph_c0	4.31191	6.30404	1.85564	1.80365	1.91784	0.00593791	-1.17594	down
c24383.graph_c0	6.8603	13.092	247.362	246.316	243.564	2.4395e-90	4.96653	up
c24386.graph_c1	7.8075	8.46468	2.66599	2.4558	3.48003	0.000146172	-1.17437	down
c24397.graph_c0	1150.74	1444.51	94.8888	91.2834	86.774	3.96305e-69	-3.50035	down
c24403.graph_c0	0.700192	0.91206	2.95875	3.45228	3.81203	0.000189807	2.41515	up
c24422.graph_c0	71.5914	23.4971	177.111	151.841	162.818	3.50809e-16	2.08841	up
c24429.graph_c1	0.242011	0.126096	4.45153	4.77292	4.29945	1.26853e-11	4.92708	up
c24433.graph_c0	649.793	700.83	3433.62	3294.61	3442.69	1.69403e-57	2.65786	up
c24436.graph_c0	663.526	451.181	2647.16	2641.57	2646.15	1.42518e-53	2.56537	up
c24441.graph_c0	2.4423	3.00316	0.971318	0.608422	1.06372	0.0072233	-1.29521	down
c24443.graph_c0	683.307	426.764	2639.84	2587.58	2656.63	5.10331e-56	2.56005	up
c24460.graph_c0	1972.41	1507.45	4902.66	4839.29	4797.33	4.3703e-32	1.79947	up
c24467.graph_c0	5.15457	5.34344	9.74285	9.47469	10.3389	2.59736e-06	1.23755	up
c24469.graph_c1	28.5698	13.5326	57.3141	58.9362	58.3798	2.94626e-14	1.77799	up
c24470.graph_c0	45.8237	45.4505	16.3297	15.07	14.7337	7.8137e-09	-1.24156	down
c24472.graph_c0	43.9341	67.0655	15.007	14.6187	13.8912	4.42917e-06	-1.59724	down
c24506.graph_c0	20.2268	27.3631	66.0192	62.3382	65.0797	3.29535e-15	1.77382	up
c24509.graph_c0	504.285	572.056	3841.75	3757.77	3872.19	7.3367e-74	3.1603	up
c24509.graph_c1	67.6093	85.1615	453.435	434.614	452.27	8.24698e-51	2.88211	up
c24519.graph_c0	124.966	74.3579	293.534	296.397	291.441	1.56705e-21	1.87534	up
c24525.graph_c0	2.16701	2.50908	0	0.124964	0.137986	1.91132e-09	-4.40056	down
c24550.graph_c0	40.6146	30.3481	61.9812	64.1353	62.8798	8.76047e-07	1.14944	up
c24555.graph_c0	0.306931	0.159921	6.71374	3.18592	4.0456	2.86086e-05	4.62588	up
c24569.graph_c0	161.657	151.829	503.266	505.467	479.508	1.15919e-27	1.98888	up
c24573.graph_c0	2.71369	5.77866	0.586549	0.367408	0.811389	0.00484881	-2.50551	down
c24596.graph_c0	1.70755	2.40741	0.399472	0.208521	0	8.25096e-07	-3.0107	down
c24607.graph_c0	108.997	86.799	397.59	378.494	406.705	4.83996e-31	2.33232	up
c24608.graph_c0	523.399	371.002	94.0427	92.6583	91.9152	9.22528e-06	-1.94787	down
c24620.graph_c0	3.18917	2.44877	6.34176	5.66242	5.00199	0.001855	1.32912	up
c24629.graph_c0	1.28583	1.96521	0.68184	0.177957	0.491254	0.00949887	-1.51636	down
c24631.graph_c0	579.412	484.787	142.316	143.974	138.956	1.91607e-11	-1.58449	down
c24631.graph_c1	10.6538	6.92381	2.96139	2.02146	1.83821	0.00372064	-1.63436	down
c24649.graph_c0	1.0833	0.564438	2.69272	2.47382	2.23495	0.00152268	1.89463	up
c24660.graph_c0	82.294	81.0776	311.644	301.409	314.029	6.1716e-32	2.24741	up
c24666.graph_c0	53.7164	47.6755	15.4336	15.2643	14.5726	1.91329e-10	-1.42301	down
c24670.graph_c0	0.215303	0.448721	3.85322	4.02269	3.33141	3.57805e-09	3.83813	up
c24676.graph_c0	97.0598	104.237	753.746	731.308	749.668	2.20407e-56	3.21773	up
c24680.graph_c0	1.12907	7.2065	9.54207	9.81525	9.05869	0.000555965	1.54967	up
c24681.graph_c0	1.27845	0.932562	3.43201	2.38864	2.93061	0.00391363	1.71922	up
c24683.graph_c0	0.57446	1.07753	0.114233	0.119257	0.219474	0.00273528	-2.10757	down
c24684.graph_c0	426.623	486.258	160.401	162.238	160.757	2.83482e-10	-1.17059	down
c24686.graph_c0	42.9132	79.8311	16.2838	15.1885	16.1045	0.00442189	-1.60907	down
c24698.graph_c0	7.83463	10.791	0.880574	0.919302	1.24935	2.36662e-13	-2.85915	down
c24701.graph_c0	26.1572	18.3644	40.8563	43.1847	42.1095	5.97047e-08	1.23734	up
c24703.graph_c0	1.3028	4.595	12.1562	10.6104	11.3715	5.15585e-14	2.30424	up
c24710.graph_c0	28.6533	41.4427	9.05168	7.75877	7.02958	9.81183e-09	-1.80407	down
c24712.graph_c0	2.86834	4.03516	6.70193	5.2103	6.65734	0.00296285	1.17868	up
c24716.graph_c0	86.7236	89.1479	243.012	238.017	240.954	1.96421e-20	1.7814	up
c24719.graph_c1	36.7654	27.0574	202.447	193.345	197.765	2.12458e-47	2.95284	up
c24727.graph_c0	84.9136	89.4447	162.778	158.285	161.659	7.63974e-10	1.21369	up
c24729.graph_c0	226.214	267.167	81.6376	87.818	81.111	6.40472e-10	-1.22982	down
c24731.graph_c0	162.045	156.647	254.354	252.829	255.714	1.01936e-07	1.0018	up
c24738.graph_c0	5.7559	3.19045	0.852344	0.254238	0.701828	0.00369412	-2.58042	down
c24746.graph_c0	0.680468	4.11275	71.5806	63.9927	69.4134	1.47404e-57	5.19767	up
c24758.graph_c0	0.714294	1.11651	2.66324	3.15109	2.86543	0.00199347	2.00004	up
c24763.graph_c0	0.864573	0.360378	3.43845	5.74349	2.57644	0.00382284	2.98727	up
c24774.graph_c0	36.4781	44.1011	9.09248	9.43965	9.49164	1.14193e-14	-1.77556	down
c24775.graph_c0	23.6273	26.8513	42.7281	43.5647	43.6494	1.36141e-06	1.11072	up
c24786.graph_c0	39.5767	32.5351	77.038	75.4053	76.4086	1.21254e-09	1.4045	up
c24814.graph_c0	2.98262	2.96681	7.27897	8.86563	9.94489	3.17385e-05	1.87654	up
c24822.graph_c0	54.7259	22.7367	95.6656	92.5006	90.3681	4.69568e-10	1.56897	up
c24852.graph_c0	2.89704	2.54224	7.88326	7.91343	6.29141	0.000300079	1.76173	up
c24871.graph_c0	0.337897	0.704224	2.91164	1.51985	2.84008	0.00049755	2.56216	up
c24875.graph_c0	30.6925	17.7687	138.846	137.963	138.108	7.50105e-35	2.82795	up
c24885.graph_c0	0.38932	0.338082	1.03223	1.07763	1.2643	0.00225557	1.95375	up
c24887.graph_c0	14.0054	14.0233	4.95555	5.3287	5.31273	0.000119633	-1.10204	down
c24893.graph_c0	33.0873	34.9732	75.4097	77.0534	72.4781	3.19712e-10	1.46941	up
c24895.graph_c0	4.69699	6.81404	113.729	112.04	118.226	3.20526e-68	4.65384	up
c24900.graph_c0	0.447196	0.279606	1.77852	1.11405	1.23014	8.58456e-05	2.23422	up
c24907.graph_c0	2.52338	2.49806	6.27226	7.72679	6.79666	0.000140997	1.79382	up
c24909.graph_c0	58.5539	63.9143	100.64	100.355	91.8239	4.0327e-06	1.00306	up
c24914.graph_c0	5.11762	8.85643	2.63499	2.18173	2.1996	0.00823188	-1.23784	down
c24921.graph_c0	31.6029	8.91603	117.252	115.342	115.426	6.38585e-40	2.81804	up
c24926.graph_c0	93.1771	74.1922	23.7456	24.3222	26.4551	3.44431e-07	-1.42948	down
c24933.graph_c0	1.22779	1.645	12.5563	15.6574	15.2787	2.06094e-14	3.67156	up
c24936.graph_c0	0.859596	0.806182	2.564	2.58754	1.57638	0.00223424	1.75545	up
c24939.graph_c0	33.0271	46.8619	14.3817	14.1781	15.8964	9.43261e-06	-1.09357	down
c24950.graph_c0	57.3197	91.2661	26.4778	25.7945	25.2997	0.00106717	-1.18299	down
c24959.graph_c0	34.1507	28.435	108.855	103.217	110.999	1.32309e-20	2.10658	up
c24977.graph_c0	0.579267	0.362182	1.61264	1.68357	1.85901	0.000986274	2.18513	up
c24981.graph_c0	23.6539	22.9036	3.77243	3.44162	4.30958	2.17666e-21	-2.27205	down
c24982.graph_c0	68.0071	53.6643	18.9328	19.376	16.342	1.70648e-06	-1.41725	down
c24991.graph_c0	47.9908	50.2564	93.8426	94.9602	94.8856	5.98558e-09	1.27434	up
c24994.graph_c0	5.53765	6.42636	1.87701	1.95956	2.30801	0.00266756	-1.21402	down
c25003.graph_c0	6.84609	5.53691	1.62551	2.12125	2.22519	0.00515359	-1.31316	down
c25004.graph_c0	27.2545	28.4729	96.1126	93.321	93.793	1.53728e-20	2.08983	up
c25008.graph_c0	0.869724	0	3.24276	4.51384	4.4858	1.41552e-06	3.51039	up
c25014.graph_c0	27.2585	18.8132	143.911	144.978	142.605	3.37424e-43	2.96159	up
c25025.graph_c0	0	1.38706	8.6023	9.44119	7.11954	7.41614e-10	3.97561	up
c25029.graph_c0	57.6808	65.8996	25.1837	24.2184	23.8047	2.38933e-06	-1.00888	down
c25032.graph_c0	24.6505	23.0259	43.4078	44.3304	40.6441	7.05749e-07	1.17074	up
c25041.graph_c0	13.5442	13.6701	101.888	93.8133	106.909	2.60186e-40	3.2184	up
c25051.graph_c0	33.4035	63.753	13.6578	12.8766	13.0394	0.00883545	-1.53692	down
c25053.graph_c0	22.7521	8.35211	126.585	124.485	125.815	2.10432e-52	3.31925	up
c25062.graph_c0	11.8812	11.57	21.3563	18.8489	20.3374	1.92773e-05	1.11058	up
c25063.graph_c0	32.4584	33.0006	66.8666	66.0996	64.563	4.1869e-10	1.33709	up
c25074.graph_c0	113.883	131.744	45.7259	45.6631	45.9265	4.6268e-08	-1.092	down
c25088.graph_c0	0.90272	1.56783	6.48225	6.35089	7.9324	2.02414e-09	2.82822	up
c25091.graph_c1	5.82532	3.60704	0.503644	1.05159	0.870881	0.000967485	-2.22521	down
c25130.graph_c0	32.7557	37.0786	12.0054	10.8001	13.1033	2.44315e-05	-1.21339	down
c25141.graph_c0	0.644656	0.671776	2.77749	2.45354	2.33978	0.000201089	2.26772	up
c25163.graph_c0	47.43	76.5843	159.718	161.62	159.463	4.99562e-17	1.7101	up
c25168.graph_c0	0	0.038636	1.36395	1.61637	0.892403	3.25624e-10	6.44181	up
c25172.graph_c0	7.62729	5.10953	1.26392	0.942509	1.45702	0.000149011	-2.06489	down
c25176.graph_c0	2.81281	3.28643	0.762729	0.973225	0.879253	0.00580822	-1.47373	down
c25197.graph_c0	45.9395	65.8084	161.855	169.476	167.965	1.44801e-17	1.91205	up
c25197.graph_c1	37.1126	50.6443	140.131	145.377	132.295	7.8159e-19	2.00237	up
c25204.graph_c0	49.9148	31.2462	9.22353	6.58512	9.87805	0.00122451	-1.9287	down
c25207.graph_c0	59.5765	48.4846	17.7167	17.7486	16.2974	1.86954e-07	-1.3237	down
c25208.graph_c0	5.55144	16.3632	50.4649	45.9342	50.9027	2.27028e-18	2.51678	up
c25208.graph_c1	3.8606	8.44833	20.7277	19.7692	23.5993	1.02492e-10	2.14259	up
c25209.graph_c0	15.0481	5.59134	51.7965	50.0747	49.5064	3.93459e-32	2.59514	up
c25210.graph_c0	2.89149	1.81925	4.93615	4.75685	4.127	0.00109987	1.28451	up
c25229.graph_c0	257.78	124.359	26.7067	25.018	27.7041	0.00952492	-2.54055	down
c25233.graph_c0	1.66574	3.47164	4.76983	4.84129	5.65126	0.00141926	1.33204	up
c25239.graph_c0	49.0967	39.4915	13.2723	12.4704	13.0179	6.84311e-08	-1.45479	down
c25247.graph_c0	55.679	54.0833	23.1083	20.3327	20.7911	8.31749e-06	-1.03084	down
c25250.graph_c0	8.13069	11.0228	3.41414	3.15461	3.93572	0.000167677	-1.11581	down
c25251.graph_c0	1.32453	1.5926	10.2316	9.83549	7.59062	3.85592e-12	2.9927	up
c25252.graph_c0	3.83851	2.7317	8.37767	6.80254	9.44293	3.57796e-05	1.64048	up
c25261.graph_c0	0.758363	3.81962	5.90643	6.2974	6.08444	0.000336284	1.7755	up
c25266.graph_c0	1.14291	0.297748	11.3635	11.5667	8.18724	3.98945e-10	4.14708	up
c25282.graph_c0	5.42023	7.02215	0.436957	1.06441	1.17533	2.64741e-06	-2.4645	down
c25300.graph_c0	16.8082	23.0114	104.584	99.7182	103.104	5.23596e-34	2.6996	up
c25322.graph_c0	0.619328	0.322691	6.87616	5.14287	4.25909	1.28942e-10	3.83752	up
c25326.graph_c0	6.73456	8.49016	2.66901	1.90648	2.15913	2.6705e-05	-1.42872	down
c25334.graph_c0	55.0134	87.9931	26.1554	23.6033	25.8271	0.00145857	-1.16527	down
c25351.graph_c0	116.34	218.604	37.1914	40.4119	37.0985	0.00269901	-1.78712	down
c25358.graph_c0	8.12154	10.7713	3.25751	2.53861	3.12049	2.0554e-05	-1.33361	down
c25359.graph_c0	2.15729	2.54779	0.714974	0.447851	0.659361	0.00546827	-1.62234	down
c25363.graph_c0	0.105522	0	4.19665	3.06686	3.74928	7.20149e-13	6.39873	up
c25395.graph_c0	3.35407	3.99448	0.666966	1.09419	0.878697	0.000989279	-1.72782	down
c25401.graph_c0	9.30314	12.8519	1.44263	1.37319	2.10323	3.16885e-15	-2.41969	down
c25404.graph_c0	1.94403	1.45859	8.35006	8.71731	8.9127	8.33532e-12	2.66905	up
c25413.graph_c0	7.48037	5.9962	12.658	10.2283	11.7888	0.000590326	1.10065	up
c25420.graph_c0	8.41116	7.49009	21.2114	20.8744	20.5519	3.16414e-12	1.71826	up
c25421.graph_c0	9.81282	14.279	3.95535	4.90929	4.66094	0.000175353	-1.07954	down
c25423.graph_c0	6.54224	8.98665	13.995	13.2729	13.6336	0.000665024	1.14826	up
c25438.graph_c0	0.582363	0.910293	3.61889	5.13815	3.67115	4.55372e-06	2.81305	up
c25439.graph_c0	14.9875	18.7767	5.86016	6.64229	5.79037	0.00462248	-1.13492	down
c25439.graph_c1	11.6822	13.2416	3.26041	4.4675	3.05379	9.68565e-05	-1.46158	down
c25447.graph_c0	10.928	15.4702	4.51015	5.2079	4.72653	0.000468608	-1.11752	down
c25448.graph_c0	0.330334	0.803204	1.75167	1.94301	2.27169	0.000818652	2.1608	up
c25453.graph_c0	1.05327	3.58542	4.11909	5.10199	6.27751	0.00422581	1.51203	up
c25459.graph_c0	30.2679	13.0569	0.37524	0.391744	0.778619	0.000357351	-5.08479	down
c25465.graph_c0	19.7865	25.2827	136.657	128.181	129.997	2.3348e-38	2.88027	up
c25475.graph_c1	4.35776	4.03875	1.32284	1.34099	1.56913	4.54706e-05	-1.24655	down
c25489.graph_c0	2.34638	3.92697	0.777642	1.18086	0.896444	0.0071241	-1.37853	down
c25499.graph_c0	23.4924	27.0352	7.10884	9.32989	8.42902	0.000551167	-1.27511	down
c25511.graph_c0	5.27044	4.11912	0.847681	2.17218	1.68786	0.00719052	-1.25616	down
c25512.graph_c0	1.34795	1.43275	0.455674	0.447732	0.308993	0.00361696	-1.453	down
c25521.graph_c0	7.09461	7.60798	18.537	18.4104	17.6578	1.48101e-12	1.638	up
c25568.graph_c0	2.01817	2.24328	0.401319	0.279313	0.61684	0.000781601	-1.97014	down
c25577.graph_c0	0.536769	0.699188	1.80121	1.46255	1.38425	0.00514277	1.66013	up
c25588.graph_c0	14.5512	12.5238	3.91163	4.58714	4.1386	3.99899e-06	-1.35919	down
c25594.graph_c0	15.1561	16.1316	4.59328	4.54292	4.73764	7.50492e-06	-1.42835	down
c25594.graph_c1	12.2358	14.4953	3.00939	3.0749	3.39533	2.69946e-08	-1.74792	down
c25596.graph_c0	17.991	12.7931	4.28868	3.36754	4.60583	0.000169782	-1.59365	down
c25599.graph_c0	14.6329	14.7111	6.28105	5.41981	5.46741	0.000785849	-1.03036	down
c25606.graph_c1	81.4072	145.651	23.9699	20.8341	20.499	0.000307531	-2.04079	down
c25608.graph_c0	16.8058	15.0352	5.24597	5.07101	5.00218	1.68021e-07	-1.31512	down
c25610.graph_c0	0.677285	0.235259	1.60868	2.03094	1.55255	1.20666e-05	2.22833	up
c25612.graph_c0	5.7526	2.9973	13.7133	12.6977	12.7499	8.40769e-13	1.88948	up
c25624.graph_c0	9.24071	10.7373	3.69948	4.03195	3.65542	0.000371211	-1.06373	down
c25634.graph_c0	3.23605	6.68817	23.6485	26.5921	22.7487	5.8427e-23	2.63981	up
c25651.graph_c0	2.90099	4.53455	0.540816	0.376401	0	2.3035e-07	-3.26731	down
c25651.graph_c1	2.81466	5.13287	1.22435	0.5478	0.201628	0.00523106	-2.25535	down
c25653.graph_c0	3.67645	3.08961	113.788	110.914	113.909	1.16e-89	5.3841	up
c25655.graph_c0	35.6066	27.1294	8.07549	7.37683	7.64684	7.41291e-07	-1.70515	down
c25671.graph_c0	1.95984	2.93579	5.41955	5.34005	6.4581	5.47285e-05	1.56773	up
c25675.graph_c1	15.5053	10.387	1.54164	1.1496	1.52328	3.46764e-06	-2.88639	down
c25678.graph_c0	3.66843	4.40197	9.17374	8.7695	8.21811	7.76322e-06	1.44441	up
c25681.graph_c0	1.21142	0.814439	0.116561	0.0811253	0.223948	8.45506e-05	-2.53113	down
c25682.graph_c0	29.0896	31.6586	10.354	12.5961	10.2589	3.34771e-05	-1.12527	down
c25683.graph_c0	23.0659	12.9094	46.0734	42.7733	44.3789	2.74366e-12	1.61784	up
c25691.graph_c0	3.60198	2.28475	15.026	15.2804	16.5138	4.7331e-23	2.72388	up
c25705.graph_c0	7.20246	8.39152	13.8747	13.8619	15.3638	1.24825e-05	1.21392	up
c25709.graph_c0	1.39698	0.0856325	2.77794	2.98542	1.88373	0.00114385	2.06653	up
c25709.graph_c1	0.909876	0.0861957	1.9738	2.23232	2.27534	6.61e-05	2.40496	up
c25713.graph_c0	12.6363	5.99872	16.1934	16.7599	18.1845	0.000728867	1.18216	up
c25737.graph_c0	0.196639	0.614732	1.3034	0.952511	1.1269	0.0039886	1.82817	up
c25746.graph_c0	11.5469	8.49364	26.3943	27.6139	30.1671	7.45242e-13	1.80641	up
c25773.graph_c0	22.7913	22.0923	3.34759	3.91727	2.79884	1.89296e-22	-2.41411	down
c25777.graph_c0	6.10705	10.5102	14.536	12.342	12.6736	0.000298342	1.00716	up
c25780.graph_c0	4.974	2.99582	11.7058	11.1312	10.8267	3.98945e-10	1.80935	up
c25789.graph_c0	5.20444	6.56831	1.55238	2.46099	1.5907	0.000900676	-1.32041	down
c25805.graph_c0	1.14948	0.958266	0.228576	0.119315	0.197622	0.000136758	-2.21298	down
c25830.graph_c0	0.40344	0.331234	2.56478	2.53799	2.64833	3.52476e-21	3.13764	up
c25850.graph_c1	0.722791	0	4.67119	8.25278	6.62748	3.0519e-07	4.45341	up
c25855.graph_c0	0.127073	0.132419	2.14785	1.97851	2.03905	2.08677e-07	4.31454	up
c25870.graph_c0	6.47763	9.39149	13.721	11.9858	12.2664	0.00296544	1.01085	up
c25875.graph_c0	9.7303	10.6733	19.3207	19.2549	18.457	2.55087e-07	1.22857	up
c25879.graph_c0	32.4499	37.3802	12.0603	14.6353	11.4074	4.12572e-05	-1.12655	down
c25889.graph_c0	2.35644	3.06946	7.22401	9.58004	6.52707	0.000392059	1.85502	up
c25890.graph_c0	1.56294	1.99646	6.81743	7.11727	5.25856	1.07059e-09	2.18031	up
c25900.graph_c0	0.317662	0.165513	3.5532	2.80271	3.64092	1.09816e-10	4.09791	up
c25912.graph_c0	18.8944	21.3271	7.84648	6.89996	6.53057	1.34556e-06	-1.17279	down
c25913.graph_c0	0.103826	0.865548	1.13553	2.37095	2.26102	0.00893205	2.35814	up
c25919.graph_c1	21.8281	30.846	7.08746	6.10328	6.69313	1.39616e-09	-1.65402	down
c25919.graph_c2	23.8872	15.8493	7.32916	6.48925	6.73769	0.00799537	-1.21804	down
c25933.graph_c0	1.1342	1.04286	0.13267	0.207757	0.305876	0.000490483	-2.00941	down
c25939.graph_c1	7.10033	6.26072	11.1023	10.0788	11.1986	0.0011652	1.01699	up
c25949.graph_c1	2.3348	6.84286	8.92289	7.87638	7.69364	0.00140599	1.18383	up
c25984.graph_c0	4.21538	3.39703	1.00589	1.2057	1.18103	5.12946e-06	-1.42741	down
c25985.graph_c0	3.99307	6.79776	1.8475	1.9698	2.08444	0.0093048	-1.11396	down
c25988.graph_c0	0.920792	0.479764	4.1198	5.73465	4.57329	5.05683e-07	3.09342	up
c25995.graph_c0	3.9313	2.77989	0.558393	0.437214	0.6437	5.6324e-05	-2.29923	down
c26011.graph_c0	16.0829	16.1294	31.0796	33.0114	33.4022	5.08118e-08	1.3413	up
c26017.graph_c0	4.64082	3.61483	1.39824	1.31377	0.967114	0.000722427	-1.4293	down
c26030.graph_c0	13.9728	13.2759	3.88178	4.47909	4.00378	0.00234631	-1.3975	down
c26034.graph_c0	1.34697	0.435611	2.77085	3.08556	2.55533	1.78262e-05	1.95668	up
c26054.graph_c0	2.84133	4.73738	19.8694	19.9076	20.571	7.36952e-24	2.74921	up
c26061.graph_c0	10.7962	16.9869	3.87922	3.49506	3.49172	3.13868e-05	-1.60023	down
c26065.graph_c0	11.7385	12.742	4.5851	3.62633	3.20338	4.56145e-05	-1.35626	down
c26074.graph_c0	0.68631	1.98662	6.06554	4.9867	6.64258	1.44731e-08	2.49426	up
c26082.graph_c0	1.30992	1.11684	2.72322	2.84299	3.00276	0.00848948	1.55962	up
c26095.graph_c0	2.85479	2.11373	0.672256	0.779803	0.774958	0.00899321	-1.42133	down
c26110.graph_c0	0.717643	0.747833	2.99681	3.72454	2.63211	0.000114878	2.41907	up
c26114.graph_c0	11.4572	11.398	18.6845	17.9566	19.3814	2.40452e-05	1.0366	up
c26115.graph_c0	12.5866	13.5547	3.55759	3.49559	3.42562	1.81355e-08	-1.57374	down
c26121.graph_c0	1.1813	0	4.6981	3.67855	4.33267	7.52317e-06	3.12088	up
c26122.graph_c0	0.525812	0.0913221	4.35664	3.54763	4.62043	2.32186e-11	4.05109	up
c26128.graph_c0	2.67779	2.30933	0.642656	0.575075	0.317501	0.000520381	-1.96087	down
c26132.graph_c0	16.7489	19.4306	7.0254	6.11199	6.97387	0.000133819	-1.10051	down
c26151.graph_c0	1.34404	1.56219	0.359781	0.429262	0.236997	0.00169179	-1.75463	down
c26158.graph_c0	3.65554	3.5904	0.793757	0.915896	1.01134	7.41826e-05	-1.66964	down
c26161.graph_c0	5.79313	3.68693	9.04575	10.2507	9.75925	2.27832e-06	1.3485	up
c26173.graph_c0	13.2703	14.0446	3.60777	3.01316	2.61419	9.13218e-07	-1.82046	down
c26193.graph_c0	17.6811	22.0426	7.46535	8.2546	7.49541	5.03906e-05	-1.0258	down
c26197.graph_c0	8.75962	14.9839	3.45088	4.28888	4.35695	0.00748152	-1.2157	down
c26203.graph_c0	10.1856	10.3213	3.98103	3.35407	2.73743	0.000291449	-1.28277	down
c26218.graph_c1	5.22107	4.60949	0.937286	0.827969	0.748022	2.12718e-06	-2.22798	down
c26246.graph_c0	14.061	15.8093	4.29222	3.77684	3.60493	8.49644e-08	-1.60963	down
c26253.graph_c0	9.56387	8.47775	3.33433	3.28759	3.48782	0.00178021	-1.09527	down
c26257.graph_c0	7.49739	9.44047	18.9466	21.0769	17.6638	9.27866e-07	1.51735	up
c26269.graph_c0	2.20167	3.95324	0.740906	0.914127	0.776451	0.003274	-1.58165	down
c26277.graph_c0	10.633	14.0682	3.99914	3.76166	3.83414	1.49917e-06	-1.34098	down
c26280.graph_c0	11.4995	16.5033	25.9762	26.281	24.9731	1.90537e-05	1.2159	up
c26285.graph_c0	4.51698	5.80734	12.4817	13.5178	11.3629	7.447e-08	1.60531	up
c26294.graph_c0	0.0998785	0	4.46875	3.00652	2.17506	2.65489e-07	6.28672	up
c26295.graph_c0	9.19461	9.15558	17.4034	17.8861	17.4861	7.53487e-06	1.26738	up
c26295.graph_c1	10.7449	10.0583	14.6669	17.7694	18.3687	0.00816091	1.03049	up
c26295.graph_c2	4.31132	4.49269	9.64483	11.1878	7.10336	0.00831062	1.41054	up
c26298.graph_c0	5.19925	6.82753	11.2214	10.0477	10.6587	4.94603e-05	1.15834	up
c26299.graph_c0	1.32253	1.29203	3.86265	4.20413	3.41062	0.000166666	1.87708	up
c26304.graph_c0	10.8114	19.3817	2.45961	2.75799	3.46545	0.000410141	-2.03985	down
c26324.graph_c0	11.9337	16.9126	3.79689	3.18526	3.59535	5.94432e-08	-1.69592	down
c26327.graph_c0	10.1647	10.0818	16.9251	17.161	18.5283	0.000793642	1.12101	up
c26333.graph_c1	3.91971	3.77041	7.79446	12.2059	8.29406	0.0034844	1.62313	up
c26335.graph_c0	8.85334	9.22578	14.099	13.9403	15.135	0.00117697	1.00022	up
c26345.graph_c0	2.09468	2.60257	5.84748	5.85379	6.55614	4.92399e-05	1.70742	up
c26346.graph_c0	2.24627	2.17357	0.319055	0.333087	0.275848	1.0594e-05	-2.50926	down
c26349.graph_c0	3.0124	2.09275	0.578007	0.329143	0.302868	2.74246e-05	-2.34471	down
c26359.graph_c0	58.1414	53.4964	182.745	185.838	194.025	1.40091e-22	2.07464	up
c26361.graph_c0	0.502976	0.299506	2.00036	1.56626	1.72947	6.18396e-05	2.45232	up
c26365.graph_c0	1.33972	2.04759	0.177605	0	0.307107	5.16026e-07	-3.05367	down
c26371.graph_c0	7.40852	8.1161	1.22767	1.38026	1.08864	1.91958e-07	-2.32442	down
c26374.graph_c0	36.5145	61.6606	10.6613	10.1318	10.4527	8.33661e-05	-1.89565	down
c26378.graph_c0	10.927	11.9009	5.46722	3.80512	3.63604	0.00171331	-1.07836	down
c26383.graph_c0	9.43943	11.2804	2.45395	1.97759	2.33256	7.71823e-10	-1.86788	down
c26386.graph_c0	21.9669	10.5445	27.1896	28.452	25.8382	0.000625598	1.05146	up
c26389.graph_c0	19.4624	28.2902	7.27193	9.77921	8.66704	0.000336525	-1.13927	down
c26390.graph_c0	12.2915	12.9278	26.6021	25.1017	24.6377	1.08958e-07	1.34232	up
c26396.graph_c0	50.2253	60.0124	527.05	511.397	521.219	2.25242e-67	3.57024	up
c26406.graph_c0	7.06449	9.91219	3.15249	3.11792	3.37908	0.0019969	-1.06327	down
c26407.graph_c0	23.9743	25.5602	44.5688	48.6202	49.7613	3.25464e-08	1.27424	up
c26408.graph_c0	5.28331	7.48039	2.28391	1.66905	1.51388	0.000160536	-1.47249	down
c26411.graph_c0	2.77374	5.8772	0.183855	0.0959708	0.317915	0.000133943	-4.09469	down
c26414.graph_c0	61.986	40.4582	794.114	786.378	774.507	1.28644e-114	4.25563	up
c26417.graph_c0	251.54	178.083	74.5974	74.6975	76.0422	0.00177784	-1.19617	down
c26418.graph_c0	6.80613	4.77129	1.59949	2.18364	0.709174	0.00526876	-1.6305	down
c26424.graph_c0	5.43648	3.88953	0.968113	1.85294	1.20902	0.00231352	-1.47347	down
c26432.graph_c0	0.716259	0.621993	6.64674	6.93907	6.43076	3.07665e-11	3.64269	up
c26435.graph_c0	8.54567	9.54507	32.4094	33.1443	32.8445	4.89066e-19	2.18955	up
c26439.graph_c0	3.32389	2.99908	0.685147	1.00981	1.30088	0.00179316	-1.33561	down
c26451.graph_c0	9.03334	8.42895	3.40476	2.51267	3.7219	0.00128415	-1.11635	down
c26458.graph_c0	1.03183	1.85723	4.84977	4.47887	4.0855	7.31592e-05	1.97244	up
c26474.graph_c0	90.4803	81.721	179.671	170.943	176.482	1.76523e-10	1.35461	up
c26478.graph_c0	79.9285	57.7771	114.638	114.578	116.778	3.5839e-07	1.06447	up
c26480.graph_c1	12.5295	23.2117	34.7199	34.5208	33.8631	2.85602e-08	1.28676	up
c26483.graph_c0	0.583662	0.729858	1.857	3.02918	2.2745	0.000473762	2.19703	up
c26484.graph_c0	7.10332	7.0357	13.9853	13.4324	13.2199	3.18312e-05	1.26608	up
c26487.graph_c0	0.0463865	0.0483379	1.15301	1.15557	1.22283	1.13946e-09	4.96477	up
c26493.graph_c0	8.37078	12.9639	24.5085	23.1862	21.7328	4.58996e-09	1.45621	up
c26504.graph_c1	3.18399	0.710986	7.46207	4.95744	5.21337	0.00107498	1.88908	up
c26506.graph_c0	25.3652	41.1553	7.66837	8.28169	7.27766	3.88423e-05	-1.76251	down
c26525.graph_c0	4.44585	7.52844	1.76814	1.15369	2.03826	0.00267999	-1.51616	down
c26531.graph_c0	1.46819	1.96709	4.37932	5.1162	5.40895	0.000185613	1.86839	up
c26535.graph_c0	4.5536	4.60959	11.254	10.1284	8.64889	0.000370069	1.45571	up
c26537.graph_c0	57.9806	62.3977	214.121	202.88	203.123	5.57071e-25	2.10997	up
c26541.graph_c0	40.5859	31.6834	12.5667	14.9415	15.5328	0.000528353	-1.0099	down
c26543.graph_c0	1.23088	0.794032	12.2382	14.6017	14.1079	8.46687e-31	4.071	up
c26544.graph_c0	1.03396	0.430982	2.15886	2.46846	2.8442	0.000586538	2.07396	up
c26546.graph_c0	1209.82	1045.86	2338.78	2462.56	2329.2	7.50637e-18	1.40029	up
c26547.graph_c0	5.61642	9.04507	1.71334	0.993717	0.804664	8.01557e-06	-2.30888	down
c26554.graph_c0	0.810439	0.844533	4.02895	3.36492	4.64447	2.55042e-06	2.60675	up
c26559.graph_c0	0.482432	0.0718182	14.7326	13.2344	14.3766	1.93506e-40	5.96189	up
c26561.graph_c0	574.391	493.062	1028.44	1049.82	1018.66	1.21103e-14	1.27624	up
c26564.graph_c0	18.3943	13.2104	23.4788	27.3496	28.7751	0.00380739	1.06837	up
c26565.graph_c0	2.20555	1.50276	5.31356	7.22024	6.12533	1.71671e-06	2.06586	up
c26572.graph_c0	8.47778	11.9588	51.2945	50.8676	49.177	1.90216e-28	2.64039	up
c26573.graph_c0	9.53048	8.87206	0.379033	0.131901	0.582584	5.15831e-15	-4.33285	down
c26583.graph_c0	8.49446	9.23539	2.87155	2.88028	2.62872	1.64845e-06	-1.33568	down
c26603.graph_c0	2.75596	1.81054	10.0671	10.8208	11.0557	2.13602e-14	2.53963	up
c26607.graph_c0	149.926	147.684	407.259	423.116	427.004	2.09248e-16	1.82201	up
c26614.graph_c0	1.8246	3.115	10.4988	11.565	10.7234	2.17539e-17	2.48741	up
c26622.graph_c0	1.02033	2.22316	0.276675	0.288844	0.177191	0.00770269	-2.36479	down
c26625.graph_c0	2.69338	3.23195	0.892645	0.508311	0.748375	0.0012888	-1.71673	down
c26642.graph_c0	6.54845	6.70828	10.2078	10.8871	10.6859	0.00109984	1.00557	up
c26647.graph_c0	0.421271	1.07753	3.04621	2.74291	2.63369	2.55327e-07	2.25551	up
c26658.graph_c0	14.156	17.0504	6.69009	5.53403	6.2793	0.000119633	-1.00663	down
c26662.graph_c0	15.1601	14.6356	3.61426	2.8728	3.45624	1.1426e-11	-1.84151	down
c26668.graph_c0	21.3942	21.8314	45.4135	42.4162	42.9333	3.07063e-08	1.34061	up
c26668.graph_c1	11.9788	12.3829	28.7748	30.6372	30.4249	2.60792e-09	1.62706	up
c26669.graph_c0	6.31969	4.08304	0.628344	0.131196	0.434603	8.38047e-06	-3.39406	down
c26676.graph_c1	26.4923	30.321	11.1725	10.5824	11.0881	9.13688e-05	-1.04409	down
c26679.graph_c0	46.3626	45.0578	91.662	89.3366	90.0252	5.56921e-10	1.31037	up
c26694.graph_c0	1.40158	6.35337	54.4178	56.0838	58.9562	7.56251e-54	4.22543	up
c26700.graph_c0	106.755	44.0478	823.731	829.707	836.511	1.70961e-86	3.76809	up
c26703.graph_c0	0.125636	0.458225	1.06178	1.10848	1.29599	0.000324833	2.34202	up
c26705.graph_c0	6.20185	6.75431	18.8697	19.7481	21.9128	3.76754e-14	1.96971	up
c26707.graph_c0	2.21542	5.25655	5.69317	6.89878	6.87545	0.000900809	1.14596	up
c26718.graph_c0	0.177069	0.184518	2.99291	3.30834	3.45014	9.57409e-11	4.49791	up
c26722.graph_c0	53.3387	86.9331	26.5405	24.942	25.7088	0.00356072	-1.10655	down
c26724.graph_c0	130.588	194.503	338.783	341.4	325.995	3.89678e-12	1.38317	up
c26744.graph_c0	20.2824	23.0291	35.5427	35.7901	34.1923	1.0594e-05	1.03127	up
c26759.graph_c0	101.803	69.758	198.601	207.939	203.731	9.44759e-16	1.56489	up
c26761.graph_c0	10.5148	13.133	3.92971	4.7992	4.27364	0.00104351	-1.11343	down
c26765.graph_c0	4.80491	5.12085	10.6405	10.655	10.3886	3.2202e-06	1.41942	up
c26781.graph_c0	2.69891	2.94029	12.9293	12.2245	12.936	2.42554e-10	2.50116	up
c26805.graph_c0	126.199	80.7725	682.418	680.622	680.15	2.01013e-67	3.03571	up
c26811.graph_c0	20.0848	17.8405	31.6862	27.7716	31.6425	1.92743e-05	1.00431	up
c26814.graph_c0	383.534	112.566	731.839	759.856	749.002	3.6108e-12	1.89163	up
c26816.graph_c0	7.91057	9.84881	18.4994	16.0224	17.1148	1.11591e-07	1.28817	up
c26817.graph_c0	33.3962	39.6685	12.4614	12.8479	15.1682	1.19682e-05	-1.10422	down
c26826.graph_c0	68.4693	45.0923	309.133	310.16	314.621	2.11478e-39	2.77291	up
c26838.graph_c0	12.321	8.55954	2.86944	2.39075	3.27601	0.000477832	-1.55652	down
c26850.graph_c0	35.1384	41.0287	66.8874	63.4059	63.9577	4.01011e-07	1.09771	up
c26855.graph_c0	96.4382	127.081	43.6075	41.403	40.8687	1.4966e-07	-1.07834	down
c26860.graph_c0	2.52529	2.21287	7.53241	7.92326	9.34096	7.00518e-10	2.12805	up
c26864.graph_c0	21.7699	24.468	64.2621	59.7657	62.7267	6.94431e-16	1.76003	up
c26871.graph_c0	4.324	4.71548	0.799851	1.4613	1.72884	0.0043213	-1.43256	down
c26872.graph_c0	87.7489	154.401	24.1095	21.2976	24.0746	0.000170364	-2.04437	down
c26873.graph_c0	1.64517	0.809569	2.54448	2.941	2.9332	0.000774567	1.5049	up
c26877.graph_c0	1.38476	1.75867	0.129077	0.0898357	0.0991972	2.76738e-09	-3.55665	down
c26891.graph_c0	39.3282	40.6092	115.628	108.328	110.343	1.90962e-17	1.80812	up
c26904.graph_c0	37.2704	59.0582	11.6518	10.1701	10.3492	8.31749e-06	-1.82797	down
c26914.graph_c0	1.86358	4.19058	0.682644	0.10181	0.224838	0.00955703	-2.82752	down
c26918.graph_c0	3.13001	4.99445	7.97463	7.61467	8.52028	0.00105733	1.32404	up
c26918.graph_c1	4.04767	8.58135	11.3795	12.4595	13.4379	0.000800429	1.32328	up
c26918.graph_c2	5.05867	8.68818	15.2752	13.7106	15.6762	7.10479e-06	1.45627	up
c26922.graph_c0	8.61183	11.3996	174.604	178.901	170.867	1.81863e-67	4.46207	up
c26922.graph_c1	0.342233	0.713261	27.9022	28.7741	31.7726	1.08219e-22	6.15004	up
c26937.graph_c0	14.347	21.7726	7.27084	6.72312	4.55002	0.00137024	-1.20869	down
c26938.graph_c0	29.6235	31.94	94.4341	97.858	88.6626	9.49039e-19	1.93547	up
c26951.graph_c0	1.33514	2.16426	4.27745	3.07971	5.271	0.00536325	1.60605	up
c26956.graph_c0	24.8855	27.8748	48.7441	49.1142	48.6773	2.79661e-08	1.21991	up
c26957.graph_c0	34.3121	34.8792	66.3911	64.83	64.0673	3.54332e-08	1.24059	up
c26963.graph_c0	8.67141	4.1155	13.3166	12.3873	12.5957	6.10241e-05	1.30805	up
c26969.graph_c0	2.00211	3.72877	0.508245	0.221083	0.292945	0.000198525	-2.73122	down
c26970.graph_c0	0.273206	0.14235	2.5353	2.78859	3.28795	1.50707e-13	4.10128	up
c26981.graph_c0	34.3378	27.7147	51.8905	52.1637	51.3098	4.96168e-07	1.0621	up
c26983.graph_c0	24.9606	25.5371	9.38476	8.34603	9.21575	7.49355e-07	-1.16255	down
c26984.graph_c1	1.92273	1.00181	14.4113	12.0515	13.3921	2.29167e-22	3.4956	up
c27004.graph_c0	0	0.226578	6.05315	6.09368	3.48895	5.81678e-09	5.90266	up
c27007.graph_c0	4.58337	5.29722	1.24284	0.778501	1.14617	7.56373e-05	-1.89557	down
c27019.graph_c0	48.6596	44.9851	92.9046	90.1935	92.2023	1.64698e-09	1.29702	up
c27020.graph_c0	62.4485	57.3689	147.096	147.312	149.692	1.00116e-16	1.63127	up
c27025.graph_c0	0	0.145161	1.66202	2.60268	2.8739	3.03063e-08	5.41556	up
c27026.graph_c0	3.77119	2.26722	0.865284	0.752784	0.581861	0.00819775	-1.72645	down
c27036.graph_c0	28.9598	16.1446	76.7831	92.9016	86.7377	2.56382e-20	2.23696	up
c27036.graph_c1	44.3017	30.4331	79.7286	103.273	96.8732	4.17615e-10	1.63982	up
c27055.graph_c1	1.85462	3.86528	0.433877	0.5662	0.250081	0.00566622	-2.43225	down
c27056.graph_c0	8.18705	9.41214	2.38951	2.24789	2.2097	4.23085e-09	-1.61535	down
c27058.graph_c0	73.3921	37.263	126.301	124.594	125.366	5.88195e-13	1.49272	up
c27059.graph_c0	21.1226	15.0142	6.2587	5.22717	4.8099	0.000634062	-1.41476	down
c27065.graph_c0	2.41208	4.53837	7.99416	7.99802	7.14197	3.01413e-05	1.49349	up
c27066.graph_c0	7.4276	7.01444	2.4232	2.77071	1.72925	0.00545264	-1.31864	down
c27066.graph_c1	6.01291	6.45291	2.43896	2.45307	2.19439	0.000656377	-1.0698	down
c27068.graph_c0	9.17765	17.0781	30.6339	30.6604	31.071	2.11737e-11	1.57319	up
c27079.graph_c0	1.5972	0.907852	2.45425	3.31577	4.49342	0.00601013	1.76529	up
c27090.graph_c0	1.29907	2.32066	6.08905	5.77896	3.19059	0.00480372	1.81363	up
c27099.graph_c0	0.160384	2.50697	3.66768	3.82899	4.04417	0.0016104	1.90146	up
c27105.graph_c0	45.2296	31.86	93.775	117.261	116.862	1.05307e-13	1.82404	up
c27116.graph_c0	27.5096	37.025	83.5945	78.4344	81.4469	1.71782e-13	1.66616	up
c27122.graph_c0	1.74129	1.31967	0.314783	0.24647	0.362873	0.000529227	-1.99189	down
c27135.graph_c0	46.6734	63.8166	19.5081	23.1433	20.7848	8.92423e-05	-1.04891	down
c27156.graph_c0	5.85289	7.6833	1.43594	0.867894	1.39394	7.04255e-07	-2.12328	down
c27161.graph_c0	0.0708348	0.0738148	1.33814	1.9852	1.05544	3.2675e-06	4.66537	up
c27166.graph_c0	47.914	64.7603	147.634	147.972	149.459	1.56445e-16	1.7327	up
c27168.graph_c0	54.444	50.2252	110.988	110.431	110.762	9.67563e-12	1.40743	up
c27184.graph_c0	14.0246	12.5017	4.62007	4.82326	4.16387	1.19699e-05	-1.22253	down
c27188.graph_c0	57.4435	21.2426	82.2441	86.1059	86.0977	5.64953e-06	1.41384	up
c27201.graph_c0	97.0681	92.7223	354.964	342.238	340.334	2.21454e-27	2.19274	up
c27203.graph_c0	10.8016	10.9987	3.49804	4.0363	3.60798	0.000191923	-1.22409	down
c27205.graph_c0	0.926464	0.321813	10.2862	8.49469	7.07917	1.04925e-12	4.09121	up
c27212.graph_c0	0.295537	3.0797	4.40762	5.21501	5.41972	0.00267846	1.94173	up
c27220.graph_c0	0.193651	0.302696	0.818295	0.854284	1.05428	0.000574406	2.21245	up
c27230.graph_c0	12.4384	11.0656	38.9429	38.4924	39.205	2.06937e-19	2.05147	up
c27246.graph_c0	15.0915	26.254	55.3902	52.3889	54.3221	1.30148e-14	1.72783	up
c27255.graph_c0	0.708143	0.283821	1.19152	1.52664	1.43599	0.0022793	1.78906	up
c27258.graph_c0	5.18544	8.02638	1.68842	2.42368	1.73782	0.00025914	-1.42016	down
c27260.graph_c0	34.9105	29.0504	59.2871	57.395	58.9095	9.369e-09	1.19562	up
c27268.graph_c0	41.91	40.616	186.055	189.67	196.225	3.11729e-26	2.5356	up
c27269.graph_c1	11.4591	14.3294	23.6413	22.8969	19.0443	0.000727927	1.09527	up
c27302.graph_c0	8.08421	10.0896	3.50487	3.41509	3.17839	0.000607808	-1.09901	down
c27306.graph_c0	5.48307	4.41516	0.991204	1.0348	0.856974	4.09387e-06	-2.04163	down
c27323.graph_c1	15.2511	22.2379	5.94097	6.55668	6.97904	2.3322e-05	-1.19168	down
c27325.graph_c0	253.581	220.518	71.6502	71.6106	69.1581	7.8283e-13	-1.41845	down
c27325.graph_c1	213.054	192.229	66.5053	60.529	62.4682	9.71606e-10	-1.35625	down
c27351.graph_c0	3.86454	4.45306	8.90396	8.60129	7.8366	3.29552e-06	1.35398	up
c27361.graph_c0	102.956	50.8554	150.156	144.07	146.197	7.60429e-07	1.24408	up
c27363.graph_c0	54.7855	37.7026	78.7823	77.2093	75.4358	6.50101e-07	1.05726	up
c27387.graph_c0	9.50868	12.9782	19.6276	20.5981	20.1977	6.29579e-06	1.17724	up
c27388.graph_c0	123.653	74.959	230.165	223.195	210.954	1.4723e-13	1.47289	up
c27392.graph_c0	7.21301	9.51406	2.0675	2.32706	2.42059	1.26609e-07	-1.54473	down
c27392.graph_c1	13.0919	18.5306	5.0118	5.5229	6.33916	0.000130866	-1.1538	down
c27392.graph_c2	6.60086	9.1714	2.01938	2.37172	2.52188	0.000419762	-1.43795	down
c27396.graph_c0	29.1638	36.8761	69.5774	70.6093	67.8482	8.95816e-10	1.40462	up
c27411.graph_c0	0.939369	1.59069	0.0583738	0.243765	0.134583	3.76613e-05	-2.77428	down
c27417.graph_c0	6.00478	7.39509	1.31813	1.53799	2.10048	3.38724e-07	-1.68561	down
c27417.graph_c1	4.0615	6.06258	1.52797	1.25335	0.503258	0.000296922	-1.87203	down
c27434.graph_c0	70.0165	92.9218	29.0376	26.5352	26.6486	2.75338e-09	-1.23667	down
c27441.graph_c0	16.9581	13.0939	5.28169	5.19587	4.09809	0.000205524	-1.30718	down
c27452.graph_c0	6.68047	8.12731	2.47889	2.72063	2.56451	8.88568e-05	-1.18297	down
c27455.graph_c0	6.51999	8.0682	0.67527	2.2559	1.24549	2.9616e-05	-2.05234	down
c27470.graph_c0	13.0127	10.3219	5.02074	4.03197	2.00346	0.00585701	-1.34129	down
c27470.graph_c1	17.9921	11.4838	4.84492	4.74674	3.69475	0.00788247	-1.41748	down
c27484.graph_c0	6.98234	6.04879	0.920063	1.04785	1.15704	2.74728e-07	-2.31983	down
c27489.graph_c0	2.36169	2.97023	8.42095	9.80569	7.74728	6.80279e-08	2.03378	up
c27493.graph_c0	161.089	200.219	30.5495	32.476	33.9293	8.72915e-26	-2.14886	down
c27499.graph_c0	10.0388	7.84585	2.91119	1.08544	1.43826	0.000157549	-1.98448	down
c27507.graph_c0	11.7103	14.4847	3.69172	5.03995	3.30999	1.48301e-07	-1.37175	down
c27508.graph_c0	1.88006	1.53933	9.88047	11.8483	9.08116	1.58014e-10	2.91042	up
c27508.graph_c1	2.85173	3.18396	9.51875	6.55445	10.506	0.000242287	1.88394	up
c27514.graph_c0	5.62133	7.98077	2.40068	2.93703	2.68095	0.00196244	-1.00974	down
c27516.graph_c0	54.4404	40.154	107.565	111.094	105.943	7.15217e-12	1.51472	up
c27530.graph_c0	15.2979	17.3128	35.4904	33.8072	33.748	2.47745e-06	1.40612	up
c27530.graph_c1	25.2791	28.0325	64.0684	61.1927	67.5694	7.18267e-13	1.60064	up
c27549.graph_c0	23.6629	39.4107	2.51591	1.91668	2.66512	5.24567e-09	-3.3964	down
c27554.graph_c0	0.945593	0.454787	3.76068	4.37908	3.2514	7.00993e-08	2.7503	up
c27568.graph_c0	0	0	2.48001	2.71237	2.1782	9.73805e-11	Inf	up
c27573.graph_c0	5.9181	2.32529	44.9511	48.9422	45.5913	9.0542e-40	3.80266	up
c27588.graph_c1	22.8543	26.6802	3.90433	3.01628	2.2504	1.19246e-19	-2.68722	down
c27600.graph_c0	6.88816	9.74149	31.9371	33.4147	33.191	5.75253e-19	2.31908	up
c27602.graph_c0	0.875485	4.05474	11.4127	10.4001	10.5919	1.09816e-10	2.49213	up
c27615.graph_c0	12.946	15.5357	32.2478	30.9499	30.6629	1.85344e-10	1.46822	up
c27617.graph_c0	9.48363	7.45382	45.4681	45.7576	45.045	2.94235e-31	2.74555	up
c27623.graph_c0	11.7582	5.42913	42.9138	41.0306	41.5262	3.7007e-27	2.59281	up
c2763.graph_c0	1.8137	1.6065	0	0.282391	0.10394	1.22736e-07	-3.39932	down
c27640.graph_c0	9.62365	6.93815	61.0242	62.1237	60.733	1.07811e-51	3.20813	up
c27645.graph_c0	12.9122	0	29.8154	30.3577	30.4886	9.91608e-14	2.50598	up
c27659.graph_c0	7.43747	4.4597	28.7943	30.4489	28.8119	3.63406e-26	2.61881	up
c27689.graph_c0	4.28304	1.5254	7.65447	6.58424	7.0218	3.17948e-06	1.59126	up
c27690.graph_c0	90.3413	45.8	6.40613	6.97451	6.96282	0.00189546	-3.01513	down
c27698.graph_c0	3.75302	2.51415	0.53307	0.556515	0.614509	0.000165872	-2.14513	down
c27700.graph_c0	83.8684	55.6449	5.75608	4.74413	4.97658	6.07798e-08	-3.43961	down
c27707.graph_c0	19.1713	20.7536	3.70123	3.67081	4.16001	9.66398e-11	-2.04628	down
c27707.graph_c2	24.636	27.5384	5.34134	5.06933	5.78418	2.01698e-14	-1.94178	down
c27717.graph_c0	5.85449	8.16718	1.68994	2.74442	1.73166	0.00123102	-1.43221	down
c27719.graph_c0	5.29511	10.603	0.41292	0.754392	0.476003	8.38723e-05	-3.51225	down
c27727.graph_c0	1.4194	1.18329	2.46971	2.873	2.92836	0.00728115	1.40737	up
c27731.graph_c0	27.0594	35.9036	8.65944	7.73258	7.56525	6.03855e-14	-1.64407	down
c27736.graph_c0	8.79195	10.406	16.0801	16.393	16.3595	6.95263e-05	1.0945	up
c27738.graph_c0	1.14618	1.71694	0.284901	0.148715	0.164213	1.82492e-05	-2.50871	down
c27749.graph_c0	0.118698	0.185538	4.95674	5.60597	4.55758	7.59981e-21	5.38982	up
c27756.graph_c0	0.934409	1.75269	2.92651	2.27929	3.0523	0.00258397	1.37778	up
c27760.graph_c0	10.2791	10.8488	2.88259	2.87258	2.56775	0.000232353	-1.59938	down
c27768.graph_c0	31.6367	62.8493	3.87669	3.73981	3.16786	4.16719e-05	-3.37143	down
c27777.graph_c0	9.36185	11.2813	2.91119	4.11896	3.44426	2.03541e-05	-1.22975	down
c27778.graph_c0	9.39803	5.83744	24.6261	24.7962	25.7352	3.84148e-16	2.03422	up
c27795.graph_c0	17.1268	12.8654	32.5945	37.5181	34.9848	9.68871e-11	1.54574	up
c27798.graph_c0	15.5889	10.8971	31.9135	31.5583	26.2461	4.14232e-10	1.49452	up
c27809.graph_c0	26.448	35.1046	8.60548	7.81505	8.59256	4.16986e-12	-1.54902	down
c27823.graph_c0	2.03229	2.4099	10.2425	9.74737	10.6828	7.35368e-13	2.53509	up
c27829.graph_c0	15.8655	12.0378	31.8397	30.7357	32.2626	3.78874e-09	1.50143	up
c27831.graph_c0	4.19881	3.86069	1.08052	0.871668	0.849267	4.17644e-05	-1.78405	down
c27861.graph_c0	5.26131	8.71131	2.03433	2.4272	2.54613	0.00306588	-1.23927	down
c27871.graph_c0	12.6834	17.1613	27.202	26.6063	24.2794	1.11993e-05	1.13834	up
c27878.graph_c0	0.702455	2.52136	36.4734	41.0751	37.662	3.39568e-54	4.93154	up
c27879.graph_c1	20.9992	26.9625	41.8817	42.2966	45.9879	8.38047e-06	1.19005	up
c27886.graph_c1	3.09912	2.04949	0.53331	0.556765	0.546475	0.000374806	-1.92022	down
c27893.graph_c0	4.14387	1.09091	4.59716	5.20684	5.34948	0.00837501	1.24832	up
c27911.graph_c1	0.362569	1.13346	2.70367	2.63441	2.90893	0.000799358	2.23204	up
c27916.graph_c0	0.528555	0.0917984	1.75174	1.46303	1.71646	4.62953e-05	2.69882	up
c27930.graph_c0	27.3508	40.366	116.934	114.088	114.604	1.08887e-21	2.10452	up
c27935.graph_c0	19.6515	21.2579	4.3463	4.25131	4.01726	6.64782e-15	-1.95212	down
c27935.graph_c1	19.4679	19.3103	4.44727	4.51022	4.68726	5.36549e-12	-1.7637	down
c27939.graph_c0	0.455104	0.316166	2.33788	1.65338	2.3473	6.43192e-06	2.7723	up
c27956.graph_c0	0.425725	1.55272	6.77253	6.84944	6.63611	6.02417e-18	3.12819	up
c27967.graph_c0	0.770262	0.668888	34.463	41.8419	38.1094	1.10002e-50	6.05331	up
c27967.graph_c1	0.767129	1.15469	12.5427	12.7404	13.6773	3.55312e-24	4.09501	up
c27978.graph_c0	8.21905	5.56074	22.0764	25.785	21.5121	9.44021e-15	2.06597	up
c27987.graph_c0	10.1125	10.1068	2.83353	2.52874	2.3181	9.48907e-08	-1.65362	down
c27991.graph_c0	3.90914	5.69613	1.61398	1.75374	1.82258	0.00114214	-1.13505	down
c27994.graph_c0	2.48128	2.58566	5.59197	7.03983	8.15263	0.000604464	1.78148	up
c28035.graph_c1	0	0	1.63079	1.30192	1.76935	1.48132e-09	Inf	up
c28050.graph_c0	30.9035	33.9659	13.5287	12.8204	11.7774	4.26955e-06	-1.02129	down
c28053.graph_c0	2.81762	2.46492	7.98934	8.30461	7.57523	1.08709e-10	1.91592	up
c28054.graph_c0	1.64501	2.9188	18.6986	15.7829	17.7844	7.13159e-30	3.27442	up
c28061.graph_c0	1.15952	1.38092	3.29392	3.4388	3.41743	0.00447103	1.74619	up
c28067.graph_c0	47.8509	22.0765	138.663	142.469	139.597	1.93398e-25	2.31405	up
c28076.graph_c0	14.4955	15.7019	6.21575	5.08672	5.61679	5.37623e-06	-1.09105	down
c28082.graph_c0	7.91786	2.45299	9.39728	9.03315	9.07513	0.00923417	1.12427	up
c28085.graph_c0	13.5261	11.1644	111.405	107.941	107.089	6.65167e-60	3.46321	up
c28085.graph_c1	42.3547	39.1428	14.7672	16.2509	14.9081	6.67781e-07	-1.0858	down
c28102.graph_c0	130.867	93.5643	481.847	480.449	461.862	8.20767e-39	2.40077	up
c28111.graph_c0	0.0957794	0.299426	1.99983	1.39186	1.70157	2.46164e-08	3.45615	up
c28116.graph_c0	6.17891	6.18469	14.227	14.7683	15.4686	3.5167e-07	1.59004	up
c28117.graph_c0	0.750089	0.312658	1.10376	1.49489	0.962889	0.00528476	1.46843	up
c28118.graph_c0	10.3588	10.989	18.279	17.6784	17.8092	3.71422e-05	1.07732	up
c28123.graph_c1	31.5668	37.4295	55.0795	56.2114	53.1229	2.23349e-05	1.00036	up
c28126.graph_c0	17.1967	27.4615	8.04073	7.4295	7.19157	0.000976759	-1.22408	down
c28128.graph_c0	4.1195	4.9272	1.39219	1.30597	1.41881	5.30157e-06	-1.38817	down
c28129.graph_c0	3.40229	4.66694	7.87014	6.52257	7.48082	6.8511e-05	1.18933	up
c28147.graph_c0	25.1589	18.5949	36.7808	39.6558	40.7979	6.93189e-07	1.15803	up
c28157.graph_c0	56.1539	15.7331	117.721	119.187	113.771	2.20569e-14	2.00183	up
c28162.graph_c0	6.47188	1.78018	20.7415	18.8234	18.9399	6.39773e-24	2.54057	up
c28170.graph_c0	29.1236	28.6286	67.1744	64.0094	63.3144	3.65535e-11	1.49454	up
c28179.graph_c0	107.502	132.63	291.559	300.003	289.338	1.93748e-16	1.6238	up
c28180.graph_c0	9.5295	2.04626	13.7816	14.2678	12.6434	0.000306323	1.52507	up
c28181.graph_c0	0.715061	0.541922	3.29627	2.83396	2.83126	9.50467e-07	2.56971	up
c28183.graph_c0	65.3148	83.4131	149.021	139.759	143.38	1.37714e-10	1.28812	up
c28192.graph_c0	154.789	195.52	294.974	304.472	296.24	1.50363e-09	1.10362	up
c28196.graph_c0	24.2442	40.959	236.505	232.629	235.865	7.87403e-55	3.19077	up
c28203.graph_c0	29.297	32.6524	58.9332	52.6639	56.9288	1.02797e-06	1.18952	up
c28212.graph_c0	91.6205	60.3907	143.173	139.444	139.362	6.21069e-09	1.20599	up
c28213.graph_c0	7.63427	4.90183	23.6148	23.2127	21.5659	1.21382e-14	2.18013	up
c28215.graph_c0	55.0615	30.9321	9.96912	9.93717	9.2846	0.009422	-1.8294	down
c28226.graph_c0	1.54182	3.15795	13.3739	12.8583	10.6639	2.32658e-18	2.73319	up
c28236.graph_c0	4.04824	7.28657	24.4428	23.1494	24.6338	7.41715e-18	2.42931	up
c28239.graph_c0	2.91679	6.45226	9.97212	10.3045	9.44281	3.05332e-06	1.42782	up
c28244.graph_c0	10.0175	10.3509	2.31141	2.67631	1.88939	1.95692e-09	-1.82198	down
c28252.graph_c0	55.5206	51.3831	133.888	135.842	135.356	1.00116e-16	1.66336	up
c28258.graph_c0	12.3448	8.45354	15.7808	16.2918	18.798	0.00755225	1.02456	up
c28258.graph_c2	13.2367	9.74746	22.4611	23.6322	20.4308	0.000227578	1.26908	up
c28281.graph_c0	10.7042	6.67344	2.4136	2.54375	2.51734	0.00660394	-1.4852	down
c28291.graph_c0	1.49883	1.47968	3.76479	3.52096	3.61662	0.00111272	1.61478	up
c28296.graph_c0	12.8249	13.2053	4.47815	3.56576	3.23737	1.29358e-05	-1.46307	down
c28296.graph_c1	6.41018	6.7644	2.0169	2.7794	1.48802	0.00232371	-1.3224	down
c28309.graph_c0	33.2604	22.5825	282.986	278.458	276.997	1.31341e-69	3.642	up
c28311.graph_c0	5.78839	3.96034	1.0464	1.2138	1.54133	0.000722938	-1.62405	down
c28313.graph_c0	0	0.31642	2.86809	1.89109	2.26217	3.09539e-07	4.26476	up
c28314.graph_c0	0.306738	0.879016	3.12603	2.38794	1.49418	0.00233821	2.3296	up
c28330.graph_c0	16.5987	12.0307	25.6432	24.9622	26.8643	1.37284e-06	1.17146	up
c28332.graph_c0	16.1818	19.989	6.25954	6.63695	6.08835	1.0326e-05	-1.18122	down
c28350.graph_c0	1.05853	1.16795	0.247638	0.129265	0.142735	5.57252e-05	-2.35566	down
c28352.graph_c0	3.83239	2.95823	8.6087	8.98732	8.4597	0.000194407	1.677	up
c28360.graph_c0	132.765	120.763	294.647	292.854	289.538	9.05951e-15	1.53143	up
c28371.graph_c0	1.1949	1.6454	5.68564	5.53704	5.38036	1.68696e-10	2.29851	up
c28375.graph_c0	1.08901	1.20575	7.30866	9.53763	10.0635	3.92163e-17	3.29846	up
c28379.graph_c0	3.23346	2.28255	0.103707	0.866143	0.358651	0.000775795	-2.31399	down
c28387.graph_c0	0.916862	1.01515	0.227901	0.118962	0.459756	0.00831786	-1.51486	down
c28390.graph_c0	5.16623	4.56788	13.6198	13.2438	10.3175	2.13466e-07	1.67346	up
c28391.graph_c0	3.72998	6.4179	7.84841	9.3641	7.65551	0.00610731	1.05025	up
c28393.graph_c0	16.2224	9.6599	26.2581	28.3151	26.8387	1.2761e-08	1.3842	up
c28396.graph_c0	0.820707	0.801781	4.131	3.51404	3.11594	4.01053e-08	2.47163	up
c28402.graph_c0	27.6259	28.9819	94.1937	89.6953	90.1934	1.41302e-20	2.0199	up
c28404.graph_c0	1.47574	2.13586	0.407576	0.425502	0.65778	0.00716712	-1.52359	down
c28411.graph_c0	0.395871	0.825049	2.7552	2.19152	3.02487	0.000130807	2.4674	up
c28412.graph_c0	20.5687	19.4634	49.4115	48.3822	47.7584	3.57635e-13	1.60418	up
c28416.graph_c0	0.706862	0.679938	2.75717	2.87843	3.67696	3.61651e-07	2.49007	up
c28421.graph_c0	13.4709	9.51754	20.1967	19.0875	21.1816	2.3883e-06	1.12984	up
c28422.graph_c0	0	0	1.83551	1.91624	1.49359	1.35578e-09	Inf	up
c28427.graph_c0	423.974	367.099	45.5399	44.9262	46.1309	1.95148e-29	-2.79417	down
c28444.graph_c0	6.22468	7.60854	2.67631	2.72417	2.66097	0.00104057	-1.03064	down
c28452.graph_c0	6.00736	7.59267	1.21232	1.5126	1.36344	1.37714e-10	-1.98417	down
c28465.graph_c0	97.2	66.2735	134.561	128.796	131.697	1.64994e-06	1.00675	up
c28466.graph_c0	66.8402	55.9435	22.1636	20.4288	21.8491	4.80795e-08	-1.19139	down
c28471.graph_c0	87.431	78.1021	135.541	131.532	134.229	1.4675e-06	1.01799	up
c28473.graph_c0	10.7117	10.1049	4.09195	4.38896	3.48935	0.00123725	-1.05629	down
c28480.graph_c0	152.842	146.823	27.1265	28.26	29.7566	1.05448e-24	-2.0729	down
c28491.graph_c0	8.89269	4.94608	1.03063	1.13258	0.750364	0.00205491	-2.5186	down
c28491.graph_c1	10.7229	7.5672	1.82188	1.4089	2.25579	2.4144e-05	-2.00284	down
c28508.graph_c0	9.17667	12.227	2.13348	3.12772	2.04079	3.62545e-09	-1.79991	down
c28514.graph_c0	20.9256	18.0884	5.39993	5.47162	4.33301	1.90565e-09	-1.61988	down
c28521.graph_c0	30.269	39.8118	10.6143	11.4032	11.0805	6.13821e-10	-1.3319	down
c28527.graph_c0	5.70269	5.83117	2.19712	2.29375	2.04256	0.00153543	-1.076	down
c28528.graph_c0	0.880371	0.856247	1.5464	1.88856	1.74901	0.00371952	1.32103	up
c28529.graph_c0	9.00515	11.2267	3.90698	3.36502	3.19023	1.85787e-05	-1.20316	down
c28530.graph_c0	142.341	147.292	524.381	532.411	543.295	8.87565e-32	2.2101	up
c28530.graph_c1	92.2572	91.8822	367.629	349.632	354.124	3.3596e-24	2.28367	up
c28542.graph_c0	13.155	16.592	70.3592	65.5904	71.2815	4.27799e-29	2.54936	up
c28544.graph_c0	4.68587	3.79789	0.414133	0.432347	0.477401	9.96773e-08	-2.94163	down
c28560.graph_c0	2.07482	2.64258	0.573034	0.358942	0.660577	0.00142943	-1.8183	down
c28571.graph_c0	4.91879	5.41368	1.95073	1.72101	1.77366	0.00026724	-1.17875	down
c28583.graph_c0	9.94131	11.5174	18.6639	17.1781	20.3087	3.02477e-05	1.13459	up
c28584.graph_c0	0.426608	0.277847	4.45369	5.75661	4.95073	4.54753e-18	4.1613	up
c28594.graph_c0	2.13548	2.4147	0.316226	0.330134	0.364536	2.01653e-06	-2.42369	down
c28595.graph_c0	0.652308	0.485535	3.70609	4.15927	3.0974	1.4966e-07	3.0045	up
c28597.graph_c0	423.163	78.3074	984.125	1004.83	1012.39	5.44401e-18	2.29078	up
c28600.graph_c0	3.41711	2.01558	0.128208	0.40154	0.369487	0.000470573	-2.8614	down
c28602.graph_c0	0.402569	9.01935	19.2125	18.1771	21.6862	1.61266e-09	2.43822	up
c28604.graph_c0	0.0505878	0.105432	2.26339	1.57529	1.15963	4.79902e-07	4.76112	up
c28605.graph_c0	20.863	36.188	5.98366	6.75583	6.94889	0.000419443	-1.77766	down
c28622.graph_c0	7.89309	8.58537	2.63503	2.0931	2.50932	4.46368e-05	-1.44225	down
c28623.graph_c0	8.39003	12.6467	2.95506	2.47445	3.22909	7.61139e-06	-1.52762	down
c28629.graph_c0	0.294473	0.394535	8.32342	7.64152	8.91999	6.16689e-34	4.92504	up
c28634.graph_c0	22.3174	33.0756	10.9186	9.26614	10.9626	0.000242549	-1.07796	down
c28635.graph_c0	51.1089	100.535	11.6688	11.8545	11.3542	0.000900676	-2.36056	down
c28636.graph_c0	2.30978	3.37899	5.07887	5.02561	4.582	0.00195734	1.12097	up
c28637.graph_c0	28.8453	39.4795	10.0078	10.448	9.18667	4.54226e-10	-1.45353	down
c28648.graph_c1	26.5764	22.1096	36.6432	40.4647	41.0632	4.14306e-05	1.01838	up
c28651.graph_c0	14.4795	10.1315	25.6858	25.1215	25.9086	4.99554e-09	1.37469	up
c28654.graph_c0	28.7915	26.8927	292.548	307.647	289.351	9.04249e-72	3.73949	up
c28660.graph_c0	9.92633	11.0925	30.6471	30.097	29.9399	3.38371e-13	1.85521	up
c28662.graph_c0	270.697	345.844	117.981	109.025	114.117	2.91125e-09	-1.1047	down
c28665.graph_c0	0.660172	0.611506	1.89622	3.04557	1.76555	0.00133215	2.14181	up
c28667.graph_c0	8.77312	12.7287	35.2267	32.6431	32.9508	4.86043e-15	1.98156	up
c28670.graph_c0	77.307	120.151	33.3246	31.6925	30.4563	0.000187832	-1.29435	down
c28673.graph_c1	1.43999	1.5756	0.143173	0.523146	0.577661	0.00679361	-1.52872	down
c28674.graph_c0	42.8711	58.307	7.83551	6.74861	7.63252	7.18481e-20	-2.43663	down
c28695.graph_c0	474.563	387.438	2065.33	2129.61	2046.03	2.46011e-56	2.59437	up
c28696.graph_c0	283.898	308.726	27.1853	24.6756	25.8239	4.68834e-70	-3.18629	down
c28698.graph_c0	0.827427	0.431118	1.64536	1.71773	2.03221	0.00120203	1.82785	up
c28700.graph_c0	0.613039	1.43736	4.26666	4.13615	3.16188	0.000168457	2.25906	up
c28705.graph_c0	0.712268	0.468778	2.16182	1.86778	2.53505	3.16933e-06	2.20744	up
c28717.graph_c0	7.32552	12.2602	1.98641	2.07377	1.35696	4.64615e-05	-2.09829	down
c28719.graph_c0	0.757661	1.05271	5.52431	4.06331	4.48674	1.69409e-06	2.70922	up
c28725.graph_c0	4.78684	5.08059	8.72553	7.54507	8.63613	0.00501666	1.08021	up
c28727.graph_c0	1.93524	2.30474	6.04729	8.03505	7.76332	1.51657e-05	2.11381	up
c28731.graph_c0	12.2609	8.7396	20.1059	17.2783	18.8836	4.87159e-06	1.1564	up
c28750.graph_c0	35.6478	7.28292	46.4565	48.226	47.2563	0.00117697	1.43596	up
c28752.graph_c0	34.1273	41.1782	13.6595	12.547	13.7432	4.87281e-07	-1.16677	down
c28763.graph_c0	27.1809	18.1104	1.96545	2.22289	2.45453	5.93377e-07	-3.03555	down
c28766.graph_c1	66.2124	88.7897	17.0407	17.4634	17.3188	1.90039e-16	-1.82991	down
c28769.graph_c0	1.75315	1.33148	0.177264	0.462652	0.102173	4.50224e-05	-2.31592	down
c28772.graph_c0	7.20091	6.29632	14.5661	12.5434	12.5224	5.21886e-05	1.29346	up
c28781.graph_c0	1.4072	1.81834	4.70107	5.08311	4.96766	1.43932e-06	1.94325	up
c28790.graph_c1	97.5292	44.6086	167.747	160.647	164.368	7.15133e-11	1.5183	up
c28804.graph_c0	3.93055	2.87585	55.7099	59.7226	56.8402	3.44452e-54	4.39746	up
c28805.graph_c0	16.9455	6.94352	44.2226	44.3771	45.2799	1.56034e-22	2.20908	up
c28816.graph_c0	4.75083	2.98311	0.242235	0.379333	0.418862	1.68895e-05	-3.16068	down
c28819.graph_c0	0.767567	0	2.67108	4.58119	4.17884	1.64618e-06	3.59231	up
c28830.graph_c0	1.44317	2.22797	0.239149	0.221926	0.245052	4.24782e-08	-2.62435	down
c28854.graph_c0	4.42539	4.94095	1.04762	1.53117	1.4492	0.00383827	-1.47016	down
c28866.graph_c0	17.5311	19.0337	5.56681	6.00219	5.68086	2.24823e-05	-1.33826	down
c28869.graph_c0	47.8957	58.8874	15.575	16.315	15.8278	9.60067e-12	-1.41346	down
c28874.graph_c0	6.89532	9.95518	2.60443	3.07884	2.8257	5.66297e-05	-1.23278	down
c28888.graph_c0	0.590272	0.527232	1.92834	2.62585	2.80284	3.64231e-05	2.46036	up
c28893.graph_c0	0.422562	0.220169	1.89062	2.11998	1.69513	3.81117e-06	2.87806	up
c28934.graph_c0	3.6366	3.78959	0.761208	0.596015	1.53562	0.00450296	-1.61575	down
c28943.graph_c0	8.01773	8.5588	24.6929	21.3133	21.6665	3.48771e-11	1.7739	up
c28957.graph_c0	0.534278	0.0927923	1.06243	1.10915	1.07164	0.000497138	2.07939	up
c28964.graph_c0	7.98901	8.64376	3.49652	2.97579	2.84777	0.000449753	-1.0909	down
c28966.graph_c0	16.4072	12.9506	119.974	119.118	120.129	1.80731e-54	3.35049	up
c28969.graph_c0	24.3804	31.0325	50.3075	48.88	54.5479	1.32649e-07	1.22148	up
c28969.graph_c1	16.437	16.6592	35.6704	34.2788	35.0982	8.27743e-10	1.40985	up
c28973.graph_c0	7.71987	10.3199	14.7309	14.8122	15.9089	0.000416696	1.08379	up
c28981.graph_c0	39.7484	46.9279	16.603	17.702	15.9835	4.93216e-06	-1.03777	down
c28986.graph_c0	10.434	63.8452	170.403	167.514	168.465	9.84399e-30	2.5489	up
c28995.graph_c0	4.75577	7.75144	2.18238	1.64549	1.81696	0.000973815	-1.39331	down
c29001.graph_c0	8.6324	11.3628	3.43316	2.59379	2.86409	4.00312e-06	-1.41996	down
c29013.graph_c0	0.444634	1.0039	2.21042	1.4615	1.69874	0.00508236	1.65195	up
c29024.graph_c0	3.02568	2.23759	8.05456	9.62454	10.9631	3.30952e-08	2.18061	up
c29035.graph_c0	0.713101	0.945764	1.7403	1.74955	2.37768	0.00562578	1.57313	up
c29047.graph_c0	10.4878	8.73103	31.6326	30.7128	32.0329	4.32674e-16	2.03462	up
c29050.graph_c0	3.24855	3.62701	10.5357	10.2363	9.17541	7.61098e-11	1.8688	up
c29058.graph_c0	2.80641	4.18911	9.27591	6.9283	10.1714	4.0044e-06	1.66728	up
c29066.graph_c0	57.4437	113.221	688.75	681.707	687.763	1.28874e-72	3.35191	up
c29081.graph_c0	5.52446	2.15882	19.2247	22.2206	17.7294	1.19246e-19	2.66714	up
c29089.graph_c0	2.73047	5.52572	7.47555	6.48992	7.98262	0.00017409	1.17058	up
c29090.graph_c1	0.917231	0.136545	2.47535	2.99225	3.0037	2.70281e-05	2.71437	up
c29094.graph_c0	4.22667	5.08962	1.40081	1.16993	1.1842	0.00176004	-1.56361	down
c291.graph_c0	1.41838	1.55584	0.296894	0.0774879	0.513376	0.000418237	-2.00024	down
c29105.graph_c0	34.586	43.7394	79.052	77.4739	73.2828	5.81148e-10	1.30197	up
c29108.graph_c0	272.746	319.104	94.3668	90.3433	86.9683	1.29302e-14	-1.37625	down
c29110.graph_c0	30.7596	18.3108	3.68786	3.03338	3.82184	0.000415561	-2.48835	down
c29122.graph_c0	4.00268	5.17213	0.875539	0.747856	0.917543	1.51657e-05	-2.10298	down
c29122.graph_c1	5.06574	6.20621	1.02095	0.568454	0.863076	4.7269e-08	-2.45367	down
c29123.graph_c0	1.01434	0.986543	3.76514	3.22882	3.25526	1.90085e-05	2.09892	up
c29135.graph_c0	8.71549	8.96718	28.0806	28.1705	27.4391	3.36106e-15	1.98676	up
c29138.graph_c0	11.4684	12.7162	4.43746	4.3101	5.60102	9.35721e-05	-1.00719	down
c29140.graph_c0	2.74939	4.33528	1.36681	1.16407	1.16099	0.00339903	-1.18634	down
c29142.graph_c0	51.1574	35.8823	111.79	114.793	115.303	2.08974e-16	1.70844	up
c29145.graph_c0	10.9364	8.05049	2.5924	2.60618	2.73941	3.48684e-05	-1.52236	down
c29145.graph_c1	20.1832	16.6138	5.39629	4.57732	4.47113	4.05717e-05	-1.61115	down
c29147.graph_c0	8.96042	6.72692	17.1475	15.0014	18.2211	6.3184e-06	1.41887	up
c29163.graph_c0	5.48059	3.68461	14.5897	13.2127	11.5501	1.27109e-05	1.83535	up
c29169.graph_c0	124.511	93.0617	25.653	24.8231	25.4066	1.2062e-06	-1.78363	down
c29195.graph_c0	25.5062	30.7641	7.90474	6.56249	7.46406	3.34303e-13	-1.61192	down
c29196.graph_c0	16.5532	20.4308	4.48554	5.10533	4.58763	2.86372e-11	-1.63423	down
c29197.graph_c0	2.48828	4.90811	0.441788	0.368974	0.305568	0.00038269	-2.96903	down
c29201.graph_c0	0.0851343	0.354863	2.96261	3.88823	2.63459	2.83349e-10	4.20522	up
c29205.graph_c0	21.7462	45.8714	117.018	118.744	121.753	4.44417e-20	2.16389	up
c29205.graph_c1	6.98299	7.79652	47.8567	48.926	50.0227	1.17592e-19	3.05841	up
c29209.graph_c0	19.5614	11.3434	2.46464	1.90181	2.71764	0.00110835	-2.39568	down
c29210.graph_c0	40.8499	25.7599	59.8795	59.2438	58.7445	1.72359e-06	1.149	up
c29211.graph_c0	4.49238	7.97811	11.1351	10.5083	9.06512	0.000961849	1.05721	up
c29212.graph_c0	4.68647	2.96506	0.832069	1.0424	1.15102	0.00526114	-1.60569	down
c29217.graph_c0	17.2274	21.5919	8.0051	7.12818	7.93884	0.0002969	-1.00198	down
c29219.graph_c0	0.798804	0.293791	13.8288	11.8032	12.2792	4.76395e-40	4.83667	up
c29237.graph_c0	8.31463	20.9926	25.226	26.6313	27.9907	7.301e-05	1.21134	up
c29242.graph_c0	24.7313	24.6362	46.7764	45.8339	44.4739	1.06222e-07	1.21658	up
c29252.graph_c0	10.3478	9.87918	18.6671	20.3243	18.7492	3.71517e-06	1.25571	up
c29261.graph_c0	11.3815	12.5812	3.93881	2.93718	3.3874	4.40715e-06	-1.47836	down
c29266.graph_c0	21.9507	17.2799	5.27828	5.63425	6.56322	2.17779e-06	-1.42893	down
c29269.graph_c0	15.0372	23.574	4.69698	4.7309	5.07138	1.30187e-05	-1.65854	down
c29270.graph_c0	8.87171	5.52441	106.603	108.175	103.916	1.36602e-76	4.20019	up
c29273.graph_c0	21.5323	14.1967	44.0859	49.3616	45.6746	2.10223e-13	1.69462	up
c29288.graph_c0	12.7643	27.0293	4.61494	3.75514	3.3641	0.00983894	-2.00125	down
c29298.graph_c0	4.57321	4.91223	12.102	13.5836	14.354	5.3597e-09	1.82317	up
c29305.graph_c0	2.55189	4.50915	0.882522	0.691002	0.890179	0.00135126	-1.76243	down
c29313.graph_c0	66.4247	60.3483	25.648	23.4737	25.3778	2.46605e-06	-1.02626	down
c29322.graph_c0	9.15222	14.6967	4.07747	4.04916	4.29914	0.00139633	-1.18557	down
c29323.graph_c0	1.1478	1.19609	0.30032	0.125412	0.13848	7.55059e-05	-2.31333	down
c29326.graph_c0	68.4447	58.0504	107.979	108.092	108.501	1.29539e-07	1.09868	up
c29329.graph_c0	5.56144	9.9179	192.85	189.786	195.829	3.4494e-93	4.98126	up
c29330.graph_c0	111.864	88.2176	172.78	165.734	176.198	3.16451e-08	1.10051	up
c29338.graph_c0	121.595	150.534	26.352	26.041	25.74	1.57721e-21	-2.05168	down
c29338.graph_c1	51.5739	66.6175	8.96879	9.77035	10.1142	3.33846e-15	-2.2843	down
c29342.graph_c4	21.9711	35.9643	231.396	219.811	222.966	7.22261e-55	3.2959	up
c29350.graph_c0	1.37154	1.74685	8.63662	10.5983	8.55871	4.05554e-09	2.90582	up
c29355.graph_c0	52.8825	62.1279	134.545	138.038	140.199	1.45831e-15	1.59106	up
c29365.graph_c0	3.09187	3.53175	1.24148	1.04921	0.954095	0.00868468	-1.2835	down
c29380.graph_c0	0.302236	0.839868	10.1169	9.6207	9.23761	2.42795e-19	4.43193	up
c29382.graph_c0	3.06882	2.28423	0.217944	0.22753	0.12562	2.62128e-08	-3.4927	down
c29395.graph_c0	5.99592	6.56057	18.1827	20.6939	18.3834	4.22807e-08	1.93504	up
c29395.graph_c1	6.60288	7.38106	20.1128	20.8728	19.1263	9.15504e-12	1.85007	up
c29413.graph_c0	39.5939	69.3102	140.368	135.972	134.225	8.51747e-17	1.67148	up
c29417.graph_c1	38.1789	95.5954	144.122	132.182	143.343	5.29161e-08	1.4141	up
c29419.graph_c0	48.7766	62.4513	14.7507	15.2886	15.3527	2.82098e-12	-1.54339	down
c29425.graph_c0	11.6285	14.9572	2.55657	2.90803	3.25506	9.6114e-12	-1.85822	down
c29427.graph_c0	17.5836	13.1838	6.04078	5.71291	5.89861	0.000818826	-1.06552	down
c29429.graph_c0	31.2883	59.9574	108.463	110.291	106.501	9.26923e-14	1.59291	up
c29437.graph_c0	4.77361	8.59219	9.97786	10.5856	11.8131	0.000781856	1.03436	up
c29450.graph_c0	4.6414	7.07803	12.2686	8.9892	9.66644	0.000187227	1.15257	up
c29478.graph_c0	19.8482	26.3533	100.086	103.076	101.415	5.43586e-28	2.47127	up
c29480.graph_c0	46.6364	50.4688	79.4366	77.411	81.7125	8.67523e-07	1.04198	up
c29485.graph_c0	124.747	92.951	38.7353	40.439	40.0424	0.000539903	-1.13256	down
c29495.graph_c0	31.0579	29.8696	53.1304	53.3962	52.6337	2.78102e-07	1.12768	up
c29506.graph_c0	23.299	29.8656	7.84138	6.5276	7.62139	7.93298e-10	-1.52459	down
c29507.graph_c1	38.744	34.0867	222.721	230.06	224	2.11695e-44	2.9563	up
c29507.graph_c2	31.2013	34.5566	218.293	229.929	219.438	6.21301e-39	3.08991	up
c29522.graph_c0	2.80707	3.97156	1.06647	1.51608	1.09861	0.00118842	-1.12786	down
c29523.graph_c0	2.20966	3.52164	0.90464	0.809509	0.943525	0.00315327	-1.35414	down
c29525.graph_c0	0.84594	1.2063	8.49941	6.93221	8.57315	1.10831e-20	3.29965	up
c29525.graph_c1	17.5438	21.8812	7.17448	6.03462	7.5258	1.2272e-06	-1.17863	down
c29529.graph_c0	0.534375	0.185618	3.89627	1.84893	4.49152	0.000985797	3.54737	up
c29545.graph_c0	4.56524	3.80584	1.31128	1.57956	0.697666	0.00509077	-1.48292	down
c29545.graph_c1	4.38935	3.06939	1.09104	1.49872	1.19153	0.00737827	-1.2446	down
c29549.graph_c1	35.648	37.2464	11.6888	11.4156	13.5832	2.18308e-06	-1.24605	down
c29555.graph_c0	1.14858	2.39379	5.70995	5.21594	5.75949	0.000185401	1.99658	up
c29565.graph_c0	3.84319	2.13246	0.0496252	0.155423	0.17162	4.00861e-05	-4.25573	down
c29579.graph_c1	393.748	360.178	105.897	90.6779	153.093	1.89025e-08	-1.36744	down
c29579.graph_c2	707.64	782.492	300.638	284.489	259.724	1.10981e-07	-1.07307	down
c29579.graph_c4	22.9054	23.3025	40.1068	40.8174	40.1692	5.82012e-07	1.13372	up
c29580.graph_c0	7.56526	5.13466	1.53406	1.49821	1.65433	0.000352044	-1.70443	down
c29586.graph_c0	11.2169	16.2918	1.9739	2.3183	2.1048	1.04567e-11	-2.35135	down
c29589.graph_c0	2.06957	1.34061	0.389294	0.580594	0.128219	0.00799706	-1.90114	down
c29590.graph_c0	28.8284	34.0179	53.5938	55.4988	56.4091	4.0323e-08	1.14454	up
c29593.graph_c1	3.39028	2.11974	8.20235	6.68626	6.47633	0.000138921	1.68622	up
c29597.graph_c0	38.9891	22.3609	94.8004	89.346	95.2226	1.48998e-19	1.91671	up
c29600.graph_c0	119.296	145.461	26.9285	26.9587	28.0839	4.76846e-23	-1.94317	down
c29604.graph_c0	12.0997	11.6579	19.919	21.8245	21.9163	2.43713e-06	1.1647	up
c29605.graph_c0	3.27414	4.58586	1.36515	1.20593	1.29125	0.000929403	-1.27373	down
c29610.graph_c0	14.3629	19.0239	2.3752	2.3266	1.75777	7.12424e-25	-2.61968	down
c29611.graph_c0	6.05008	5.59087	0.302661	0.473958	0.348899	2.43054e-19	-3.62785	down
c29617.graph_c0	5.5971	7.52316	2.33891	2.52598	1.85947	0.00524131	-1.21353	down
c29630.graph_c1	7.43682	8.37649	2.28349	2.72448	2.2563	9.19088e-05	-1.37545	down
c29637.graph_c0	0.203599	0.565772	2.83404	2.53602	2.80029	4.80237e-08	3.17541	up
c29640.graph_c0	0.478506	1.29645	2.09335	2.48343	3.40036	0.00100349	1.93536	up
c29641.graph_c0	3.83299	3.37577	19.1534	18.43	17.1477	3.26061e-27	2.66452	up
c29655.graph_c0	2.40887	3.02701	0.352213	0.294163	0.324817	6.62967e-07	-2.7362	down
c29659.graph_c0	100.525	143.725	49.2382	45.968	48.4748	3.89209e-05	-1.01348	down
c29661.graph_c0	26.1856	26.5753	7.52762	8.30185	6.94863	7.44342e-11	-1.46789	down
c29670.graph_c0	29.9193	25.0001	59.3301	60.0416	60.71	1.41978e-10	1.45217	up
c29672.graph_c0	14.3258	9.75524	179.526	175.717	179.966	7.82547e-70	4.20794	up
c29673.graph_c0	35.8557	35.8761	60.258	58.9558	57.644	9.94117e-06	1.04516	up
c29674.graph_c0	76.3102	59.7093	14.0657	14.5126	15.1905	4.72788e-09	-1.89847	down
c29676.graph_c0	5.49759	7.46366	1.7322	1.64764	2.12995	8.14738e-06	-1.48319	down
c29684.graph_c0	6.29525	4.03234	14.241	17.2053	16.4166	8.33532e-12	1.94541	up
c29685.graph_c0	11.8499	33.9372	281.364	273.908	282.541	2.5413e-78	3.96121	up
c29696.graph_c0	2.86577	4.44307	1.38992	0.290209	0.56079	0.00190189	-1.95615	down
c29702.graph_c0	3.47042	2.06652	0.308081	0.450284	0.497207	0.00102804	-2.40883	down
c29703.graph_c0	34.385	35.4274	66.7475	65.0316	68.055	9.63193e-09	1.26127	up
c29709.graph_c0	5.78769	8.44364	2.6087	1.92243	1.06138	0.00019765	-1.59633	down
c29715.graph_c0	1.29406	1.65969	9.94667	9.40256	11.0669	1.75602e-20	3.11368	up
c29726.graph_c0	0.238223	0.248244	2.84227	2.72001	3.18548	1.52053e-09	3.91282	up
c29734.graph_c0	6.33425	7.25751	38.7275	38.9915	37.2755	3.65666e-33	2.82749	up
c29738.graph_c0	3.85751	2.23829	5.27365	5.09608	5.67738	0.00127277	1.12649	up
c29744.graph_c0	2.0745	3.52059	5.18596	4.18358	5.91029	0.00259863	1.20525	up
c29749.graph_c0	2.85572	3.02464	0.884385	0.923282	1.12681	0.00676919	-1.25777	down
c29753.graph_c0	13.0346	33.1115	99.3896	98.1274	96.6033	1.03238e-28	2.43733	up
c29762.graph_c0	2.10403	2.43811	0.953936	0.908533	0.829577	0.00557751	-1.00788	down
c29769.graph_c0	36.4163	39.6706	12.8725	13.5531	12.9448	3.33975e-07	-1.20492	down
c29772.graph_c0	3.80243	2.8097	0.343693	0.717618	0.31696	1.25895e-06	-2.5242	down
c29787.graph_c0	19.2681	18.5954	33.8968	29.9822	33.6239	1.62635e-06	1.10674	up
c29795.graph_c0	22.4739	27.4122	7.44832	8.44624	7.30322	2.35136e-08	-1.35602	down
c29796.graph_c0	3.23481	4.29346	0.914095	1.16636	0.975688	6.24858e-05	-1.5495	down
c29808.graph_c0	6.84569	6.90142	13.1063	13.7819	12.627	7.69629e-07	1.26693	up
c29825.graph_c0	7.25483	11.3401	2.55953	2.18626	3.21879	0.000626268	-1.46911	down
c29835.graph_c0	135.477	135.712	34.1581	35.2381	32.3301	4.54319e-17	-1.67117	down
c29838.graph_c0	2.08959	0.362917	11.4268	9.39893	9.58003	1.88362e-07	3.33989	up
c29845.graph_c0	128.757	201.337	10.5951	10.0694	9.77103	2.17662e-13	-3.68487	down
c29847.graph_c0	4.39586	4.97183	1.54572	1.78063	1.59753	0.00491169	-1.18107	down
c29850.graph_c0	12.6861	15.9925	24.5585	24.4948	22.5497	4.04344e-06	1.0691	up
c29859.graph_c0	8.87777	6.88627	2.58832	2.70216	3.51929	0.00315448	-1.10213	down
c29870.graph_c0	22.4834	16.4393	39.5525	35.8122	38.3696	9.59165e-09	1.28228	up
c29872.graph_c0	5.08386	7.66663	2.58899	2.05932	1.94231	0.000535027	-1.19942	down
c29877.graph_c0	10.2829	11.6303	53.0731	50.9383	50.7847	1.88856e-28	2.56677	up
c29884.graph_c0	14.1	12.7638	29.4897	30.8237	26.8531	5.63055e-10	1.43903	up
c29890.graph_c0	0.817298	1.3701	0.38864	0.295078	0.203642	0.00543196	-1.54685	down
c29936.graph_c0	8.08245	11.2133	2.18734	3.57424	2.68595	4.52252e-06	-1.43875	down
c29938.graph_c0	2.69576	3.66413	25.8707	27.6168	25.9272	2.76062e-24	3.39348	up
c29941.graph_c0	12.473	7.25195	157.094	154.418	159.742	3.32141e-86	4.30852	up
c29942.graph_c0	20.4011	29.3501	51.9613	47.966	46.8272	1.15872e-08	1.31267	up
c29964.graph_c0	10.1023	11.8052	30.017	29.337	30.8547	8.51967e-13	1.78902	up
c29971.graph_c0	0.753692	0.454705	5.1667	6.29979	5.77417	4.05964e-20	3.56627	up
c29973.graph_c0	1.78356	1.50457	4.64443	4.31975	5.15929	9.37653e-05	1.84172	up
c29987.graph_c0	0.957607	1.12263	6.06973	6.33668	7.95739	3.68866e-09	3.03877	up
c29998.graph_c0	2.93259	5.52423	11.5509	12.7614	10.9886	1.2647e-06	1.82052	up
c29999.graph_c0	2.51322	5.04627	13.8348	13.6162	13.6299	5.37018e-13	2.20225	up
c30002.graph_c0	1.80963	2.03082	3.87531	4.76821	5.26509	0.00369448	1.60356	up
c30011.graph_c0	6.92466	10.2627	28.6618	29.8159	31.3944	8.85785e-18	2.13976	up
c30012.graph_c0	4.9982	2.84098	1.0165	0.589557	0.520795	0.0073048	-2.15445	down
c30027.graph_c0	69.719	69.9565	126.258	120.259	123.552	7.0818e-08	1.14898	up
c30047.graph_c0	8.33205	9.05048	2.10617	2.56527	2.91352	8.45609e-05	-1.45033	down
c30047.graph_c1	9.48791	12.9456	4.34347	4.2511	3.83351	0.00112141	-1.10113	down
c30059.graph_c0	0.808995	0.562019	1.40762	1.50452	1.31359	0.00743891	1.35845	up
c30069.graph_c1	3.72663	3.66149	1.05864	1.43676	0.732225	0.00777478	-1.45105	down
c30072.graph_c0	0.30497	0.3178	2.98889	2.84901	3.09597	1.80763e-12	3.58677	up
c30081.graph_c0	133.847	123.672	1138.13	1113.25	1135.1	9.25595e-83	3.45833	up
c30084.graph_c0	5.29039	3.6753	0.940822	0.848264	0.739468	2.1885e-05	-2.09221	down
c30093.graph_c0	5.12542	3.02397	5.80797	8.25406	7.2568	0.00306588	1.11893	up
c30096.graph_c1	5.4077	6.54201	1.73043	2.45172	1.70982	0.0017446	-1.27106	down
c30101.graph_c0	0.468297	0.754179	1.43916	1.45827	1.17108	0.00679577	1.48969	up
c30108.graph_c1	25.3606	40.0744	6.40711	8.63085	6.19466	1.23518e-05	-1.86831	down
c30111.graph_c0	3.81802	2.96282	0.565379	1.01185	0.837969	0.00068517	-1.75055	down
c30114.graph_c0	42.2045	37.6904	15.0938	17.134	14.5696	8.08505e-06	-1.03083	down
c30126.graph_c0	5.1115	6.01383	26.012	23.4763	26.1747	6.91222e-26	2.51286	up
c30140.graph_c0	7.03085	8.93688	13.3281	12.591	12.4862	0.000166486	1.01526	up
c30152.graph_c0	0.506738	0.528056	2.36801	2.20916	1.80049	7.66984e-06	2.36767	up
c30154.graph_c0	20.3487	14.6414	31.3115	34.8678	24.4335	0.000654471	1.10815	up
c30156.graph_c0	4.84758	3.40683	58.6219	60.8491	63.0553	4.98234e-47	4.20157	up
c30157.graph_c0	9.70013	12.7731	4.00393	3.99696	4.34609	2.5909e-05	-1.11382	down
c30162.graph_c0	9.42165	4.77072	15.7006	16.0124	14.6771	9.09707e-09	1.43575	up
c30171.graph_c0	18.4208	17.6695	4.0887	5.26257	4.58421	3.96656e-09	-1.62979	down
c30176.graph_c0	12.1393	6.23653	17.1761	18.328	17.1244	1.07461e-06	1.24557	up
c30180.graph_c0	3.49572	4.24991	7.37614	7.70055	8.32493	9.40808e-06	1.34355	up
c30181.graph_c0	1048.41	547.249	6275.91	6395.77	6256.98	3.0807e-96	3.2961	up
c30185.graph_c0	91.7268	42.9916	4.94209	4.88164	4.51386	0.00201956	-3.50681	down
c30187.graph_c0	0.399329	0.52016	3.87112	2.17613	2.86059	3.82529e-06	3.0243	up
c30189.graph_c0	6.41158	5.1332	0.388707	0.324643	0.537709	5.74074e-12	-3.46842	down
c30193.graph_c0	906.357	929.451	2314.95	2199.41	2327.29	1.1565e-24	1.64175	up
c30197.graph_c0	255.252	170.74	744.817	735.8	749.482	6.73981e-33	2.12162	up
c30198.graph_c0	682.537	767.446	3117.02	3167.01	3118.39	9.97263e-55	2.4433	up
c3021.graph_c0	0.0850322	0	1.60635	1.41221	1.94921	3.93745e-09	5.5624	up
c30214.graph_c0	5.07009	4.31297	0.617267	0.537012	0.592973	4.29692e-07	-2.68608	down
c30222.graph_c0	13.4513	19.0989	5.45472	5.61026	5.63595	3.73616e-06	-1.21061	down
c30223.graph_c0	46.8225	44.2446	13.1978	10.3809	12.8173	2.45228e-10	-1.5819	down
c30223.graph_c2	38.9832	33.9096	10.1513	10.7678	10.2003	3.22091e-10	-1.48794	down
c30225.graph_c0	16.722	17.7911	2.84853	3.21657	3.75281	6.16827e-13	-2.0683	down
c30227.graph_c0	22.1581	18.1992	4.37726	5.09852	4.87918	7.83781e-11	-1.75237	down
c30230.graph_c0	12.4228	13.8869	27.5102	26.4343	27.5062	3.83445e-08	1.37634	up
c30245.graph_c0	6.51784	2.47541	8.53	8.3142	8.10053	0.000616559	1.19274	up
c30252.graph_c0	2.00281	3.08523	0.865792	0.542322	0.798449	0.00232338	-1.45257	down
c30254.graph_c0	1117.1	1001.79	2294.28	2179.42	2294.58	4.68902e-19	1.41595	up
c30258.graph_c0	5.03886	4.46039	2.10095	1.406	1.61461	0.00655186	-1.15224	down
c30262.graph_c0	45.637	65.9623	17.0887	18.4494	18.1618	1.84589e-06	-1.30262	down
c30262.graph_c1	3.66696	5.45889	1.38892	1.08751	0.600418	0.00134898	-1.8166	down
c30264.graph_c0	7.06498	7.12316	1.3684	1.04763	1.47229	1.93908e-09	-2.12457	down
c30266.graph_c0	47.5994	42.4091	8.46705	5.58281	7.39749	1.03105e-19	-2.33002	down
c30274.graph_c0	0.0828575	0.129515	7.62036	7.86951	7.59744	5.0556e-40	6.51881	up
c30275.graph_c0	7.4644	9.29369	1.0281	0.939151	1.59256	3.79223e-16	-2.4861	down
c30278.graph_c1	6.65541	7.90313	2.00056	1.52625	1.10875	9.14626e-09	-1.90463	down
c30284.graph_c0	1.72401	3.40723	0.177323	0.370244	0.545101	0.00185938	-2.46954	down
c30285.graph_c0	5.35977	7.3186	17.9166	16.8341	17.9528	8.38392e-12	1.80644	up
c30288.graph_c0	2.12685	1.91062	3.79178	4.56756	3.27829	0.00673642	1.2684	up
c30289.graph_c0	3488.87	3482.55	6947.84	6953.73	7089.92	3.19956e-17	1.33358	up
c30300.graph_c0	3.30425	2.19116	4.47995	4.98878	5.25043	0.00850496	1.15501	up
c30303.graph_c0	0.863642	0.599983	7.44196	7.57006	5.16933	1.49458e-12	3.5196	up
c30308.graph_c0	49.2485	35.1267	16.6124	14.7962	15.5345	0.00295189	-1.11128	down
c30312.graph_c0	15.4221	15.7576	36.0176	34.6997	33.4917	3.97635e-11	1.48452	up
c30317.graph_c0	3.05358	0.35356	39.244	42.3787	40.0543	1.34129e-46	4.8628	up
c30322.graph_c0	7.91829	6.27714	1.49729	1.15975	1.22493	4.09654e-09	-2.13385	down
c30327.graph_c0	442.219	285.411	123.708	119.848	120.269	0.00919878	-1.26748	down
c30344.graph_c0	412.648	334.834	124.757	121.726	128.111	4.67491e-07	-1.25863	down
c30355.graph_c0	52.7636	63.6805	103.046	100.399	103.457	1.22e-07	1.1461	up
c30375.graph_c0	13.4061	17.9511	3.24596	3.02822	3.18456	1.93744e-10	-1.97868	down
c30384.graph_c0	14.1795	9.38947	22.3968	24.071	21.7418	3.67202e-07	1.26647	up
c30397.graph_c0	7.70685	9.37637	2.68387	3.12677	2.60066	3.47739e-05	-1.27353	down
c30400.graph_c2	32.7025	22.6156	54.6842	51.5347	52.3049	1.06398e-07	1.25292	up
c30407.graph_c0	0.485801	0.311531	9.92036	9.89121	7.9666	1.7207e-38	4.85493	up
c30408.graph_c0	6.96698	9.11543	3.23261	2.33021	3.72646	0.00791788	-1.04253	down
c30409.graph_c0	58.7141	39.9884	90.0646	86.3539	88.8467	1.3236e-07	1.16002	up
c30414.graph_c0	2.85844	2.09611	0	0.21978	0	6.98077e-10	-4.75069	down
c30419.graph_c0	7.45106	7.41158	2.69393	2.88273	2.56203	0.00378512	-1.12546	down
c30421.graph_c0	0.368377	0.383874	6.59276	5.35322	6.33329	1.69359e-07	4.34662	up
c30424.graph_c1	14.5538	14.5252	4.22899	4.14902	4.40518	4.17948e-07	-1.44247	down
c30430.graph_c0	6.45087	8.53058	47.9728	47.7332	47.562	8.8095e-37	3.00774	up
c30432.graph_c0	16.7793	19.7659	5.99	6.13131	5.36764	1.37668e-08	-1.31581	down
c30435.graph_c0	6.51239	3.55141	24.122	23.817	24.0171	2.14669e-25	2.56659	up
c30448.graph_c0	2.04067	4.04039	8.6231	7.83735	8.88795	8.61965e-06	1.81914	up
c30456.graph_c1	2.48466	2.42736	14.282	13.1371	12.1032	8.19847e-16	2.75069	up
c30459.graph_c0	2.81538	3.42278	0.866427	0.834954	0.845133	0.00226928	-1.54451	down
c30469.graph_c0	1.23459	1.02922	0.122751	0.192225	0.283008	0.000142785	-2.18032	down
c30475.graph_c0	1.79745	3.49071	0	0	0	2.33144e-07	#NAME?	down
c30477.graph_c0	14.4434	22.2493	122.508	122.99	121.752	5.74531e-47	3.07722	up
c30484.graph_c0	10.1607	14.2123	2.57646	3.11448	3.28271	2.6403e-07	-1.68921	down
c30486.graph_c0	3.76219	3.31732	13.9554	15.4703	14.263	1.92418e-09	2.36603	up
c30488.graph_c0	16.5299	18.6528	6.58311	5.45072	6.43742	7.72821e-06	-1.18376	down
c3050.graph_c0	1.09042	1.03749	0	0.0492108	0.108678	1.2855e-09	-4.00652	down
c30500.graph_c0	32.0181	45.3916	14.8189	15.4364	15.4199	2.19353e-05	-1.00897	down
c30504.graph_c0	91.1026	86.0377	31.6545	30.7586	30.8297	3.35274e-09	-1.18402	down
c30516.graph_c0	2.4437	1.61486	8.88909	8.22831	9.83722	1.35388e-12	2.4645	up
c30522.graph_c0	97.9591	115.006	201.532	190.612	196.259	2.46436e-09	1.21336	up
c30535.graph_c0	0.428541	0.390748	1.49129	1.33447	1.59632	0.000221725	2.17306	up
c30542.graph_c0	98.0427	97.9831	341.454	344.949	342.158	5.23889e-35	2.13486	up
c30544.graph_c1	2.00606	0.685395	2.32153	2.66259	3.12851	0.00446808	1.31131	up
c30549.graph_c1	4.01541	2.59311	21.3676	21.7791	20.9372	3.09337e-26	3.01021	up
c30550.graph_c0	8.02255	9.54377	2.75296	2.30906	2.54968	4.57456e-08	-1.45939	down
c30555.graph_c0	15.0978	13.333	4.19804	3.63009	3.91061	2.20228e-08	-1.53639	down
c30563.graph_c0	9.64827	17.1614	35.2292	35.9153	38.3233	4.30953e-12	1.7872	up
c30577.graph_c0	22.3502	25.2605	7.33661	7.34278	7.37405	3.29186e-09	-1.36389	down
c30596.graph_c0	12.3083	14.1517	3.89693	3.46164	3.19187	2.85926e-09	-1.58016	down
c30604.graph_c0	5.79936	7.94324	2.46843	2.49646	2.42315	2.30372e-05	-1.14422	down
c30608.graph_c0	3.89749	4.44221	1.25135	1.2221	1.44252	0.000646428	-1.344	down
c30617.graph_c0	134.802	151.651	358.584	346.519	355.134	1.44439e-19	1.63419	up
c30620.graph_c0	14.1717	19.7217	53.062	52.044	54.2805	8.25637e-16	1.98496	up
c30625.graph_c0	194.715	161.609	67.8239	66.7608	61.7772	6.33923e-07	-1.12109	down
c30627.graph_c0	94.8259	106.239	299.708	281.581	288.689	5.56234e-23	1.85929	up
c30634.graph_c0	151.662	138.386	24.8636	24.1772	22.1107	4.5085e-30	-2.28643	down
c30635.graph_c0	3.63831	4.92523	1.65658	1.65885	1.40302	0.00281365	-1.10912	down
c30640.graph_c0	0.565153	0.588928	4.73611	3.43594	4.90443	1.14079e-09	3.24572	up
c30654.graph_c0	17.4479	18.8684	65.3552	62.3159	64.2387	1.06483e-25	2.14689	up
c30655.graph_c0	0.282083	0.261289	3.64604	4.84747	3.87974	5.77335e-23	4.2514	up
c30659.graph_c0	62.7027	69.9311	24.0043	22.6847	21.5733	4.09676e-08	-1.21245	down
c30663.graph_c0	11.2542	26.8725	175.403	189.538	181.612	3.5247e-55	3.60569	up
c30673.graph_c1	2.60684	2.98816	0.518377	0.270588	0.298786	8.31749e-06	-2.61831	down
c30681.graph_c1	16.1366	9.94514	24.2953	24.2153	20.5032	4.07194e-06	1.13524	up
c30685.graph_c0	18.605	20.9586	7.23846	5.72486	5.47858	4.59328e-08	-1.35573	down
c30687.graph_c0	4.90376	3.64091	11.8844	11.0073	10.1169	6.59744e-08	1.68538	up
c30688.graph_c0	3.75172	3.81646	1.42103	0.927204	1.38217	0.00254903	-1.27798	down
c30693.graph_c0	7.99521	9.87444	3.79802	3.10443	2.95278	9.30346e-05	-1.11069	down
c30694.graph_c0	0.740884	0.128675	3.43763	3.84516	3.11363	3.23997e-07	3.28846	up
c30697.graph_c0	0	0.244679	2.10109	1.46233	2.6912	9.86869e-07	4.46952	up
c30699.graph_c0	0.595959	0.310515	1.62949	1.31453	1.96381	0.000469344	2.164	up
c30701.graph_c0	0.303372	0.189681	1.41767	1.88939	1.77334	2.442e-09	3.09787	up
c30705.graph_c0	1.88604	1.96538	0.375043	0.391538	0.756594	0.00501452	-1.5934	down
c30708.graph_c0	4.16862	6.63339	22.7959	26.3128	24.0187	5.82956e-21	2.51433	up
c30719.graph_c0	0.318662	0.85389	5.43145	4.39451	5.00898	5.76427e-16	3.42699	up
c30725.graph_c0	26.5303	36.3769	12.8916	12.2162	11.7745	0.000277033	-1.01932	down
c30753.graph_c0	2.58077	3.60549	0.479357	0.353252	0.455074	1.00528e-09	-2.5135	down
c30755.graph_c1	7.42533	4.76166	0.946505	0.988133	1.0911	0.000273873	-2.27734	down
c30761.graph_c0	28.3332	22.5273	11.6158	8.97569	9.70015	0.000376764	-1.01083	down
c30763.graph_c0	1.17263	2.07733	9.21064	7.30309	10.0802	8.38337e-10	2.78939	up
c30781.graph_c0	0.705467	0.441087	2.52511	2.48972	1.61716	0.000517512	2.26368	up
c30793.graph_c0	0.396029	6.19034	9.05642	7.60489	7.71651	0.00257982	1.67544	up
c30798.graph_c0	0.267567	0.139412	9.71018	9.44292	7.82021	1.46638e-18	5.77789	up
c30808.graph_c2	3.04401	2.81069	9.2329	8.55909	8.74439	9.64209e-11	1.9214	up
c30812.graph_c0	4.2605	10.3138	13.4902	13.4712	15.4009	1.3388e-05	1.30369	up
c30821.graph_c0	5.83253	5.75313	83.489	80.5985	77.9748	3.29124e-63	4.12781	up
c30824.graph_c1	8.83032	11.496	2.7838	3.40302	2.77023	3.07063e-08	-1.43178	down
c30830.graph_c0	2.44229	2.80606	7.96974	7.34523	7.68001	1.36521e-07	1.87794	up
c30832.graph_c1	2.74082	3.27614	0.641199	0.3347	0.646762	5.83203e-05	-2.14445	down
c30835.graph_c0	21.4344	23.1892	7.84379	7.8025	7.71991	9.3011e-07	-1.18811	down
c30851.graph_c0	1.45546	1.10305	0.460446	0.343355	0.151654	0.00430511	-1.6862	down
c30854.graph_c0	0.428704	0.402066	1.36399	1.06798	1.17927	0.00114824	1.86093	up
c30860.graph_c0	4.35517	5.05542	8.33151	7.78237	8.3406	4.51211e-05	1.12461	up
c30864.graph_c0	0.991718	2.28833	4.01455	5.07345	5.35857	1.79417e-05	1.90296	up
c30865.graph_c0	1.21464	0.723276	6.72844	6.48403	6.96083	9.20359e-08	3.1105	up
c30867.graph_c0	0.318469	1.32747	3.16642	2.42417	1.94675	0.000953407	1.96836	up
c30869.graph_c0	54.9352	79.5602	22.0805	21.0619	22.185	2.33422e-06	-1.28941	down
c30874.graph_c0	0.572973	0.33171	0.949478	1.32165	1.45938	0.00447662	1.77502	up
c30875.graph_c0	13.9915	12.7991	46.5437	44.6518	44.1918	7.96021e-21	2.07825	up
c30885.graph_c0	1.75307	1.92297	0.183475	0.191545	0.317258	5.35884e-06	-2.66263	down
c30891.graph_c0	101.586	79.115	211.175	198.869	214.267	1.13521e-13	1.52563	up
c30896.graph_c0	2.9691	2.37519	0.864747	0.809388	0.824984	0.00111841	-1.35901	down
c30905.graph_c0	39.2596	56.2816	17.2718	17.1791	17.8109	9.97461e-06	-1.11809	down
c30907.graph_c0	27.4632	35.3101	7.58174	6.72494	7.49145	5.37018e-13	-1.77668	down
c30917.graph_c0	10.6289	4.57491	15.3159	14.0308	14.9633	2.32821e-05	1.26649	up
c30950.graph_c0	12.6724	12.4741	116.848	117.575	123.482	4.02445e-57	3.57413	up
c30958.graph_c0	43.9605	37.7177	10.9053	12.3412	12.0182	5.30648e-11	-1.47182	down
c30982.graph_c0	1.13458	1.47788	26.6036	28.7551	25.8998	3.34689e-40	4.70916	up
c30986.graph_c0	11.2013	9.22413	16.6241	17.4119	17.6607	7.32548e-05	1.07837	up
c30995.graph_c0	7.35064	4.73109	1.28973	0.785432	0.86728	0.000256039	-2.3069	down
c30995.graph_c1	8.39169	8.3498	1.8302	1.7421	1.55133	2.45441e-08	-1.96523	down
c30999.graph_c0	58.4681	57.0881	21.0397	21.1683	21.9958	1.07847e-07	-1.10509	down
c31019.graph_c0	9.2062	12.6882	33.6116	31.8018	30.8611	6.02443e-15	1.8877	up
c31020.graph_c0	10.5262	11.9964	20.528	21.1901	20.3737	3.31836e-07	1.20971	up
c31033.graph_c0	1.60117	1.75483	3.51334	3.26669	3.0692	0.000218857	1.2986	up
c31035.graph_c0	4.81121	3.81567	1.31232	1.81198	1.46401	0.0032247	-1.17234	down
c31049.graph_c0	16.9942	24.671	1.96698	1.68319	2.379	1.01582e-15	-3.0365	down
c31049.graph_c1	21.467	33.0806	4.65684	3.78129	4.17533	1.80977e-08	-2.35918	down
c31051.graph_c0	60.3349	57.4576	255.457	254.39	251.698	1.5455e-32	2.43477	up
c31054.graph_c1	11.4278	8.16986	2.54331	2.75861	3.27454	0.000317436	-1.45683	down
c31057.graph_c0	706.495	828.396	2563.38	2483.82	2526.62	3.69766e-40	2.0501	up
c31064.graph_c0	4.673	3.02505	6.05413	7.05533	6.97904	0.00356072	1.11697	up
c31071.graph_c0	8.99519	15.4321	47.8591	49.6908	47.7023	7.69761e-27	2.32867	up
c31076.graph_c0	63.3447	78.2925	328.883	320.736	314.13	1.53727e-38	2.51498	up
c31080.graph_c1	23.9886	31.9579	9.44686	9.66706	11.537	6.61e-05	-1.11746	down
c31094.graph_c0	9.08956	10.6653	17.8614	18.7584	15.299	4.56387e-06	1.14143	up
c31096.graph_c0	31.2306	60.8371	11.2225	12.7056	11.1014	0.00868013	-1.63427	down
c31106.graph_c0	16.802	18.3843	3.52011	4.0798	4.22983	4.78613e-14	-1.82651	down
c31110.graph_c1	1.43656	1.84785	0.535619	0.582475	0.540266	0.00556696	-1.23603	down
c31114.graph_c0	14.9844	14.305	5.04784	5.11636	4.91508	5.43635e-07	-1.21562	down
c31154.graph_c0	17.3927	16.085	31.6985	31.225	31.3675	6.27705e-08	1.23525	up
c31155.graph_c0	0.342898	2.02483	8.75057	9.84728	9.8254	3.84126e-20	3.36519	up
c31157.graph_c0	0.655347	0.422758	1.08598	1.42528	1.43073	0.00175428	1.60388	up
c31172.graph_c0	31.0259	29.9523	52.5138	53.2078	51.7354	1.19868e-06	1.11107	up
c31179.graph_c0	8.19214	7.48679	2.30852	1.77343	1.65697	2.7004e-07	-1.70988	down
c31183.graph_c0	19.5467	13.2303	0.953564	0.948098	1.46566	1.11319e-08	-3.54902	down
c31194.graph_c0	1.50807	1.83343	0.349864	0.234805	0.374506	1.02265e-05	-2.05337	down
c31198.graph_c0	10.2916	10.0622	2.98956	2.53743	2.99799	5.5639e-09	-1.5132	down
c31200.graph_c0	6.63101	6.41825	2.00012	2.01075	1.99256	2.26532e-06	-1.37758	down
c31206.graph_c0	12.7683	12.3319	43.4265	43.2757	42.5651	4.19993e-20	2.10702	up
c31208.graph_c1	3.7432	2.92551	8.06375	8.74219	6.91216	0.000145084	1.56787	up
c31216.graph_c0	19.8974	10.294	26.5991	25.4701	26.2708	2.15699e-05	1.10299	up
c31226.graph_c1	22.0555	34.8563	10.237	10.0363	7.90724	0.000920425	-1.25962	down
c31229.graph_c0	2.17732	0.89136	4.48429	4.92366	3.47595	0.000113658	1.79254	up
c31232.graph_c0	34.7986	56.1724	125.575	121.354	121.502	2.53094e-17	1.77293	up
c31238.graph_c0	15.4076	15.0036	6.13512	5.82268	5.82937	9.39963e-05	-1.03127	down
c31240.graph_c0	10.7541	13.9158	2.86698	3.04214	2.6819	1.11909e-12	-1.77196	down
c31241.graph_c0	34.7297	40.414	13.6555	11.8606	12.774	2.46182e-07	-1.22599	down
c31249.graph_c0	4.772	3.51918	0.437966	0.304819	0.841458	2.75894e-07	-2.65222	down
c31250.graph_c1	9.88744	11.991	2.96617	3.09662	4.10318	0.000179004	-1.3573	down
c31256.graph_c0	9.85998	17.7473	3.00787	2.79125	3.98108	0.00186876	-1.73942	down
c31259.graph_c0	32.515	46.6009	13.3252	14.0069	12.5632	2.8689e-06	-1.23538	down
c31263.graph_c0	41.5315	35.6847	71.4719	78.2873	74.2815	1.90337e-08	1.27661	up
c31267.graph_c0	31.2096	54.0607	69.7675	69.0815	73.8522	1.72857e-06	1.07552	up
c31272.graph_c0	13.1293	18.2051	4.95272	5.39215	5.21999	9.05981e-07	-1.25773	down
c31274.graph_c0	1.5636	0.416013	1.81925	2.10646	1.8684	0.00697015	1.26442	up
c31277.graph_c0	8.7573	14.2669	3.80168	3.71282	2.96877	0.000966757	-1.37993	down
c31284.graph_c0	75.1097	91.8577	27.4685	29.3602	27.4379	1.43994e-09	-1.23799	down
c31286.graph_c0	7.41599	11.9862	1.60511	1.6757	1.73468	1.88072e-06	-2.19644	down
c31287.graph_c0	16.5741	16.7731	34.5426	33.0842	34.7966	9.29414e-08	1.36242	up
c31293.graph_c0	0.454125	0.129063	1.27247	1.07131	0.993682	0.000143041	2.23178	up
c31303.graph_c0	814.002	398.52	1669.16	1681.16	1699.06	2.24838e-22	1.78442	up
c31306.graph_c0	42.0657	37.2027	65.3542	68.4688	60.3504	5.10274e-06	1.03288	up
c31310.graph_c0	7.29853	7.32087	2.28954	2.06614	1.92357	5.26102e-06	-1.47622	down
c31315.graph_c0	10.1636	13.3889	30.3922	30.8531	28.969	6.97019e-13	1.68769	up
c31318.graph_c0	0.476965	1.5905	2.98764	3.46561	2.78806	1.70465e-05	1.93115	up
c31331.graph_c0	4.708	3.6445	0.534971	1.81512	1.38757	0.00898762	-1.41984	down
c31333.graph_c0	1.93618	2.38448	22.9259	23.5688	23.604	2.77193e-20	3.76869	up
c31335.graph_c0	7.53573	4.81425	2.03314	1.96534	1.86632	0.00857984	-1.34215	down
c31338.graph_c0	24.0226	30.7901	62.3344	65.2979	60.7458	1.84102e-12	1.53068	up
c31340.graph_c0	139.555	111.411	47.9612	50.5308	49.0528	5.34535e-05	-1.02845	down
c31341.graph_c0	4.56477	5.60391	0.99476	0.649069	0.645037	9.93696e-08	-2.40451	down
c31350.graph_c0	18.5391	13.5036	36.9596	33.9706	37.2938	1.05993e-08	1.49122	up
c31352.graph_c0	8.4575	13.4003	2.85217	2.77226	3.06115	4.94603e-05	-1.5768	down
c31376.graph_c0	15.2711	17.933	4.36751	4.66688	3.96856	1.80674e-11	-1.60504	down
c31377.graph_c0	6.28203	6.11805	14.8853	13.4071	14.6696	9.75116e-08	1.53509	up
c31378.graph_c0	0.203112	0.0705521	3.29846	3.79491	2.87118	1.34888e-13	4.90597	up
c31380.graph_c1	34.1805	30.5301	6.59135	6.62228	6.49535	2.66247e-18	-1.97463	down
c31383.graph_c0	37.2766	38.1882	99.0777	98.476	98.5081	2.18028e-15	1.71594	up
c31387.graph_c0	2.79349	1.89215	17.255	14.7156	17.0495	5.67326e-30	3.12036	up
c31393.graph_c0	123.796	74.3051	209.795	218.074	205.539	4.2109e-13	1.40788	up
c31409.graph_c0	0.468297	0.709815	1.48149	1.28151	1.56144	0.00291279	1.62931	up
c31417.graph_c0	3.18016	2.74709	11.1499	10.5979	9.92775	1.92345e-13	2.1574	up
c31423.graph_c0	16.7161	18.9902	29.333	27.9408	29.3715	7.56275e-06	1.02533	up
c31434.graph_c0	7.43428	10.8458	103.794	105.029	103.686	9.30288e-54	3.84828	up
c31435.graph_c0	125.158	115.83	670.287	666.818	667.341	8.90993e-55	2.79755	up
c31437.graph_c0	0.837378	0.959866	2.91401	3.56369	2.83132	8.84957e-07	2.12015	up
c31437.graph_c1	1.09656	1.50835	3.57609	3.27808	3.11695	5.19709e-05	1.68745	up
c31440.graph_c0	8.8655	12.371	91.1354	94.4032	97.0578	1.96119e-49	3.48587	up
c31442.graph_c0	681.867	871.157	203.357	190.232	201.818	1.46308e-19	-1.63388	down
c31454.graph_c0	90.3859	74.2816	234.225	235.43	227.468	3.70597e-21	1.8203	up
c31456.graph_c0	10.5664	13.1653	20.8975	19.6707	21.3256	1.95675e-05	1.13164	up
c31461.graph_c0	2.39815	3.55923	9.64596	8.6747	9.07892	1.98253e-11	1.95418	up
c31463.graph_c0	1.79034	1.05242	9.40244	7.62405	8.31331	1.14921e-17	2.88578	up
c31464.graph_c0	13.9347	15.4458	2.55916	2.85597	2.1363	2.48675e-10	-2.21391	down
c31484.graph_c0	2.48398	3.07819	0.500621	0.452954	0.538629	9.33909e-07	-2.14974	down
c31492.graph_c0	38.0352	26.9723	209.746	203.624	194.713	4.65282e-47	2.9603	up
c31498.graph_c0	20.6224	41.9805	5.97454	5.21239	5.49689	0.00335547	-2.14771	down
c31498.graph_c1	38.2005	69.4144	9.49534	12.0195	10.6723	0.000639272	-1.98269	down
c31516.graph_c1	2.63614	2.04267	0.672055	0.806855	0.658518	0.00216346	-1.39275	down
c31521.graph_c0	2.1905	2.55814	5.67014	5.33148	5.71392	2.43488e-06	1.56265	up
c31524.graph_c0	2.80669	0.784694	25.864	25.3673	25.1077	1.31286e-39	4.12517	up
c31529.graph_c0	37.6516	44.1399	72.0635	70.6876	69.0945	2.79798e-07	1.12021	up
c31532.graph_c0	3.78845	3.30673	0.61169	0.604983	0.556689	2.13947e-08	-2.2605	down
c31545.graph_c0	7.14405	6.65576	12.842	11.4915	12.5264	4.20302e-05	1.15864	up
c31549.graph_c0	5.26605	7.27945	11.8608	10.4303	10.8397	0.000123853	1.15197	up
c31551.graph_c0	16.5551	13.4357	24.1394	24.3707	23.7713	1.89804e-05	1.00726	up
[truncated: 1,191 more rows]

## Sheet: T1 T2 vsT6 T7 T8 DEGs list
T1 T2 vsT6 T7 T8 DEGs list
#gene ID	FPKM-T1	FPKM-T2	FPKM-T6	FPKM-T7	FPKM-T8	FDR	log2FC	regulated
c10022.graph_c0	0.15191	0.211153	1.25239	0.75422	1.19156	0.00523776	2.69655	up
c10032.graph_c0	2.80641	3.43696	0.404335	0.231906	0.396908	2.89867e-09	-3.04053	down
c10114.graph_c0	4.70502	4.90497	0.145461	0.938576	1.48281	0.00193457	-2.3398	down
c10123.graph_c0	6.73476	4.14875	0.454283	1.7913	1.02909	0.00883673	-2.18707	down
c10125.graph_c0	2.76069	3.38589	0	1.03664	1.09182	0.00653042	-1.96042	down
c10147.graph_c0	5.61789	5.39181	2.69072	1.89744	1.29899	0.00836575	-1.3589	down
c10186.graph_c0	2.65573	3.83342	0.33684	0.65203	0.763045	0.000572723	-2.32311	down
c10315.graph_c0	1.3984	1.55502	8.11631	5.95112	6.79024	5.35177e-05	2.37174	up
c10330.graph_c0	2.83849	2.63921	0.303586	0.734574	0.601749	0.0034205	-2.18533	down
c10333.graph_c1	1.31076	0.854039	0.162095	0.116211	0.0611989	0.000857011	-3.13897	down
c10378.graph_c0	5.92675	7.41434	1.46586	0.315278	0.332061	0.000621944	-3.11655	down
c10564.graph_c1	60.0205	62.9646	13.2784	22.5796	20.8677	8.33817e-09	-1.56046	down
c10578.graph_c0	4.57077	4.05026	0.452194	1.21573	0	0.0026925	-2.82467	down
c10578.graph_c1	2.96274	4.03899	0.338202	0.727407	0.510753	0.0010319	-2.58887	down
c10588.graph_c0	1.61311	2.17626	9.48137	6.56197	7.44293	9.77637e-05	2.18744	up
c10610.graph_c0	5.78811	10.102	1.86587	1.24545	1.31175	0.000290423	-2.28427	down
c10640.graph_c0	8.22049	15.6273	2.87035	1.54339	0.541852	0.00253611	-2.7121	down
c10663.graph_c0	0	0	2.57557	1.23101	2.26895	5.43763e-05	Inf	up
c10736.graph_c1	5.41229	8.07161	0.371838	0.479851	0.758093	9.87814e-10	-3.50029	down
c10741.graph_c0	16.6783	23.2397	1.74326	2.0055	1.60715	9.73385e-22	-3.33909	down
c10845.graph_c0	9.65522	5.4282	27.1893	20.6914	19.5518	1.37391e-06	1.69502	up
c10856.graph_c0	0.197922	0.412667	2.5455	4.21145	5.32277	0.000544263	3.88002	up
c10859.graph_c0	68.8982	58.8581	18.3717	23.5112	25.0424	5.34348e-07	-1.38302	down
c10909.graph_c0	14.8552	26.1505	0.709043	1.45569	1.24115	5.15047e-08	-4.02073	down
c10936.graph_c0	1.82556	3.03596	0.903029	0.508682	0.292233	0.00339968	-1.95834	down
c11011.graph_c0	8.83366	10.4753	3.49572	3.40687	4.08316	0.00420941	-1.25744	down
c11024.graph_c0	49.982	42.7128	12.1938	15.8264	15.764	3.3381e-08	-1.53266	down
c11030.graph_c0	6.78589	8.8109	1.23604	0.625525	0.576471	1.14759e-17	-3.12734	down
c11083.graph_c0	1.76241	1.70607	38.6079	48.8853	50.3592	2.99633e-32	4.86513	up
c11097.graph_c0	7.08589	11.6637	1.84479	1.98389	1.2537	0.000577162	-2.32268	down
c11117.graph_c0	19.777	18.6222	7.67903	3.05435	3.81267	1.43407e-05	-1.8584	down
c11134.graph_c0	0.93877	1.34566	5.68854	5.36839	7.75805	0.000135355	2.60384	up
c11273.graph_c0	6.69982	9.06765	27.9084	21.8843	19.6248	2.89703e-05	1.69362	up
c11463.graph_c0	0	0	12.9645	9.15802	9.35761	1.91343e-17	Inf	up
c11479.graph_c0	5.95509	5.36921	0.981911	0.684941	0.691344	2.39445e-11	-2.71851	down
c11520.graph_c0	3.54354	2.77059	14.8505	11.5195	11.6364	1.00921e-08	2.13237	up
c11588.graph_c1	0.377659	0	1.86812	3.61617	3.38549	8.76402e-05	4.06186	up
c1166.graph_c0	1.62962	1.37217	0	0.53347	0.210701	0.00368288	-2.45506	down
c11662.graph_c0	8.85049	13.2863	2.53922	3.34274	3.02481	2.9358e-06	-1.75104	down
c11739.graph_c0	0	0.0938946	2.49494	2.10812	2.82589	7.16277e-07	5.90687	up
c11767.graph_c0	10.3229	9.39932	3.29647	2.29384	2.85522	0.000214133	-1.67663	down
c11934.graph_c0	0.177153	0.184681	15.7734	10.1777	10.5209	3.53152e-13	6.20339	up
c12103.graph_c0	4.28657	2.6679	0.569656	0.544542	0.645221	0.000780549	-2.44225	down
c12128.graph_c0	0.453072	0.590407	8.57243	7.29069	6.79035	2.82383e-14	3.99566	up
c12170.graph_c0	0.603805	0.629464	5.67486	3.37258	3.38297	0.000981066	2.88034	up
c12211.graph_c0	0.596605	4.60249	10.7422	12.8217	13.1031	4.47312e-06	2.40866	up
c12371.graph_c0	2.50417	0.90803	6.89368	6.83431	8.05214	0.000335405	2.20386	up
c12424.graph_c0	0.640659	0.47706	2.80689	2.33694	2.76901	0.00542159	2.36711	up
c12437.graph_c0	1.69878	0.804988	12.5284	8.37957	7.18165	3.99824e-06	3.01679	up
c12484.graph_c0	9.31566	9.77806	1.76748	2.03652	1.28696	1.84117e-07	-2.35657	down
c12600.graph_c0	14.3553	22.5505	5.88504	6.85182	6.39025	0.000590912	-1.38557	down
c12729.graph_c0	8.86163	12.4759	3.19543	4.97834	3.52651	0.000593604	-1.30611	down
c12878.graph_c0	8.39763	8.51035	3.01203	2.42046	1.98696	1.59125e-05	-1.64037	down
c12998.graph_c0	9.21258	8.23206	1.95303	1.63356	2.70368	0.00880191	-1.92111	down
c13027.graph_c0	2.64988	5.30689	0.689887	0.593525	0.859541	0.00657476	-2.32392	down
c13066.graph_c0	28.3172	39.6683	6.32277	6.90413	8.09799	3.15687e-12	-2.11167	down
c13104.graph_c0	2.49846	5.49868	0.0915471	0.1969	0.311073	0.000796355	-4.15961	down
c13297.graph_c1	10.4398	7.41112	1.91811	3.64946	3.73233	0.00941506	-1.39271	down
c13524.graph_c0	3.03632	3.94054	0.183911	0.461483	0.902664	4.07144e-05	-2.60405	down
c13710.graph_c0	2.32837	3.64097	0.143968	0.309648	0.326132	0.000291151	-3.36864	down
c13823.graph_c0	1.24317	1.296	0.245978	0.198394	0.139304	0.00486596	-2.57343	down
c14129.graph_c1	93.2333	107.419	38.8095	29.076	31.0634	5.3088e-07	-1.46774	down
c14239.graph_c0	5.25156	9.09603	1.35298	0.902101	0.919474	3.61493e-05	-2.61586	down
c14464.graph_c0	1.4958	2.84754	6.36968	6.15805	5.68424	0.00266204	1.63331	up
c14471.graph_c0	7.13685	8.77768	1.03132	1.53566	1.84205	1.61656e-12	-2.29127	down
c14505.graph_c1	20.7053	16.7682	33.3301	35.4077	35.2608	0.00248211	1.01905	up
c14608.graph_c0	4.12019	2.88314	0.223352	0.300242	0.442715	2.39133e-07	-3.30978	down
c14725.graph_c0	19.768	32.9728	43.2308	52.025	48.1881	0.00270794	1.00777	up
c14763.graph_c0	48.6434	81.7169	3.31645	3.71828	5.99422	3.81931e-09	-3.75488	down
c14898.graph_c0	69.2106	81.5448	219.455	230.912	219.706	5.20546e-09	1.70719	up
c14937.graph_c0	188.309	232.864	67.9041	105.837	105.182	0.000318766	-1.03479	down
c15004.graph_c0	35.7618	11.6435	72.0344	91.7481	95.6695	1.33601e-06	1.98128	up
c15059.graph_c0	209.167	171.244	65.1455	78.4524	79.2529	1.92575e-05	-1.22362	down
c15275.graph_c0	633.627	566.619	999.389	1358.54	1416.98	0.00102562	1.2043	up
c15360.graph_c0	357.244	317.046	144.36	134.228	136.63	6.226e-05	-1.15192	down
c15363.graph_c0	529.119	494.52	149.376	213.394	204.301	2.25695e-06	-1.30003	down
c15407.graph_c0	282.079	353.226	54.9728	112.086	109.572	4.18256e-09	-1.63768	down
c15482.graph_c0	3.55864	2.53833	6.57801	8.76779	9.12959	0.000334494	1.55081	up
c15509.graph_c0	0.507739	0.846906	7.3338	6.80641	6.71358	6.7466e-08	3.50673	up
c15564.graph_c0	18.3509	32.0109	5.39254	8.50541	6.51505	0.00354942	-1.73657	down
c15566.graph_c0	46.3482	25.0138	118.569	195.238	181.808	3.61493e-05	2.33619	up
c15568.graph_c0	110.686	118.935	31.3554	58.9126	62.6611	0.00135424	-1.02828	down
c15625.graph_c0	10.4936	14.4145	54.8214	45.8581	47.4297	2.01677e-13	2.12922	up
c15630.graph_c0	98.033	96.5952	33.0797	40.8083	43.4912	5.05854e-05	-1.17664	down
c15728.graph_c0	180.641	199.97	73.5701	72.8325	75.6713	1.56592e-05	-1.22363	down
c15810.graph_c0	77.7343	154.931	11.6228	14.1657	15.4683	0.000660149	-2.92606	down
c15898.graph_c0	20.8886	15.4826	66.5356	47.5304	46.4076	7.39459e-06	1.68195	up
c15965.graph_c0	2.8826	2.39295	0.686545	0.738312	0.538349	0.00624924	-1.88102	down
c15998.graph_c0	13.4114	20.5718	3.89942	6.20848	6.13747	0.000399193	-1.49981	down
c16018.graph_c0	11.956	15.0509	35.3174	24.7802	24.5195	0.00117529	1.20076	up
c16070.graph_c0	0.834146	0	3.23746	2.66238	1.5099	0.00506139	2.64905	up
c16137.graph_c0	6.17994	9.46862	2.13061	2.19164	2.83293	0.00592867	-1.56564	down
c16179.graph_c0	42.8187	43.9409	10.4248	14.592	13.8694	1.45769e-05	-1.60364	down
c16216.graph_c0	20.8448	15.7021	7.84969	5.29387	5.72638	0.00359792	-1.41263	down
c16227.graph_c0	4.46435	3.44139	1.46185	0.802764	0.810269	0.000191255	-1.82336	down
c16247.graph_c0	5.92549	7.24498	1.37508	0.856127	1.47551	2.92991e-05	-2.2735	down
c16300.graph_c0	41.4919	34.4558	9.89857	16.6485	16.6846	0.000206206	-1.26217	down
c16421.graph_c0	3.74517	6.15681	0.142506	0.153251	0.807047	5.7289e-06	-3.59105	down
c16463.graph_c0	11.7385	6.2935	1.76962	1.18941	1.00218	0.00860579	-2.65505	down
c16478.graph_c0	24.6108	34.0651	66.9736	52.5875	53.0695	0.00044615	1.11349	up
c16484.graph_c0	12.204	8.44097	35.7565	40.8247	35.6344	1.68977e-08	1.98486	up
c16673.graph_c0	0.32973	0.24553	1.67764	1.90436	2.11131	0.00019339	2.85275	up
c16707.graph_c0	20.4663	19.3605	4.49947	6.58607	5.2379	8.04131e-05	-1.73542	down
c16742.graph_c0	12.4047	10.8594	5.31006	4.77986	4.98976	0.00482949	-1.07836	down
c16806.graph_c0	0.0922473	0.144251	1.04951	1.91379	1.18873	0.000134005	3.69756	up
c16841.graph_c1	8.75881	18.5941	2.04815	2.20258	1.60604	0.00661903	-2.65641	down
c16843.graph_c0	16.948	17.3435	84.3738	60.6378	58.3983	1.09494e-08	2.11665	up
c16912.graph_c0	18.7381	16.3767	29.7114	35.9935	33.6526	0.00160646	1.04951	up
c16933.graph_c0	0.618141	0.429606	2.64999	3.39785	3.00152	0.00188009	2.65415	up
c17013.graph_c0	9.15578	13.0598	2.44421	5.44257	4.20151	0.00276307	-1.31389	down
c17039.graph_c0	3.61139	4.4653	21.1045	20.8194	18.728	1.89862e-10	2.464	up
c17388.graph_c0	44.5052	83.17	11.089	15.6663	19.3324	0.00667699	-1.89993	down
c17401.graph_c0	19.0159	14.5376	45.9488	34.4545	32.5436	0.000266282	1.29256	up
c17498.graph_c0	7.23481	1.654	14.5662	13.1663	13.9383	7.45575e-06	1.74936	up
c17513.graph_c0	9.99029	6.86007	2.72242	1.65478	2.07804	0.000715373	-1.84529	down
c17537.graph_c1	2.855	2.46972	0.600957	0.646271	0.544539	0.00428607	-2.02433	down
c17643.graph_c0	12.5212	14.9249	24.7293	25.9573	28.3192	0.00130061	1.08166	up
c17651.graph_c0	4.39847	5.43454	0.161166	0.173318	0.912724	2.86899e-05	-3.41017	down
c17698.graph_c0	9.27475	18.951	1.83513	2.76291	3.11785	0.00920354	-2.2992	down
c17833.graph_c0	164.628	187.074	76.3543	71.8086	73.6583	0.000173889	-1.11124	down
c17847.graph_c1	2.34041	3.99252	15.9974	9.2809	9.77496	0.00311495	2.02742	up
c17994.graph_c0	56.8803	43.7588	114.4	104.56	105.6	4.96949e-05	1.23325	up
c18023.graph_c0	3.52543	2.9402	0.523166	0	0.197521	0.000282384	-3.63261	down
c18061.graph_c0	1.60756	2.95273	0.227198	0.651544	0.428893	0.00491172	-2.23163	down
c18077.graph_c0	32.3526	69.9167	4.20529	5.02487	4.23389	0.00137978	-3.35587	down
c1813.graph_c0	1.56409	1.68985	0.0281341	0.151278	0.254929	3.42761e-07	-3.33981	down
c18218.graph_c0	374.575	300.896	1647.14	1546.2	1519.4	1.17914e-16	2.34763	up
c18229.graph_c0	6.92427	1.51969	10.9064	10.8564	13.4761	0.00301983	1.58303	up
c18257.graph_c0	101.479	74.8234	578.982	576.189	567.347	5.22886e-23	2.83194	up
c18369.graph_c0	2.11592	2.38966	0	0.0937981	0.296374	1.08187e-05	-3.95831	down
c18375.graph_c0	38.4744	57.7406	15.497	23.5375	23.0423	0.00818287	-1.06815	down
c18396.graph_c0	3.58261	6.63974	17.9186	12.07	12.4895	0.00753641	1.61705	up
c18407.graph_c0	9.84907	7.60564	43.1857	27.102	23.3671	0.00456145	1.96305	up
c18530.graph_c0	6.44349	7.41221	0.989171	0.354586	0.124487	3.67699e-08	-3.69894	down
c18562.graph_c0	49.4426	35.4822	93.2959	86.0283	79.2679	0.000191644	1.14818	up
c18566.graph_c0	35.4256	63.3103	7.42934	12.3317	13.5369	0.0019328	-1.99867	down
c18569.graph_c0	20.5	16.622	43.5666	42.9596	42.2301	2.33826e-05	1.34	up
c18619.graph_c0	15.8699	9.24536	26.0903	24.5814	23.0787	0.0016059	1.09139	up
c18664.graph_c0	46.7969	73.3052	101.34	125.462	124.507	0.000482043	1.11201	up
c18765.graph_c0	77.9479	103.252	9.92572	13.6848	13.6926	5.27987e-21	-2.71971	down
c18770.graph_c0	59.0527	37.1918	124.274	127.752	125.295	3.92667e-07	1.51117	up
c18778.graph_c0	17.4943	26.846	7.82296	9.82738	9.40958	0.00233096	-1.14953	down
c18811.graph_c0	35.2419	47.6832	15.7636	15.955	18.2748	0.00414886	-1.1707	down
c18819.graph_c0	70.8172	66.546	134.525	128.396	130.535	0.000706828	1.0674	up
c18918.graph_c0	55.4231	61.237	19.8307	24.5294	24.3357	1.98398e-05	-1.20881	down
c18924.graph_c0	20.2018	16.7813	43.2711	41.4165	40.0281	3.97422e-05	1.2996	up
c18951.graph_c0	27.6955	42.5939	133.743	97.8783	99.0942	2.22838e-08	1.79267	up
c18970.graph_c0	0.27797	0.0965941	45.4667	58.8514	58.1428	5.69909e-56	8.29053	up
c18977.graph_c0	5.66072	15.8597	29.868	22.7099	24.5796	0.000414922	1.41425	up
c18996.graph_c0	18.959	17.6423	95.9225	138.894	127.182	2.47341e-12	2.8578	up
c19007.graph_c0	34.1029	50.2461	6.80214	10.7531	10.5551	8.78341e-08	-2.02133	down
c19026.graph_c0	9.51453	5.72871	17.1482	13.8309	13.6172	0.00128277	1.08567	up
c19061.graph_c0	35.2235	39.8382	5.04079	11.4899	13.9013	1.28216e-09	-1.74114	down
c19075.graph_c0	29.3256	47.4612	12.3759	14.2545	12.8686	0.00155096	-1.396	down
c19123.graph_c0	68.8107	64.2787	234.28	174.764	173.984	4.88509e-09	1.67774	up
c19143.graph_c0	8.58955	7.40474	1.63419	0.878706	2.22116	0.00111885	-2.20735	down
c19163.graph_c0	45.182	134.286	167.981	218.317	214.523	0.00647674	1.32059	up
c19271.graph_c0	43.4886	30.2244	2.85873	5.12382	6.85366	1.20072e-06	-2.76394	down
c19307.graph_c0	15.2681	10.2248	41.4138	53.6804	54.7252	1.68228e-10	2.09886	up
c19314.graph_c0	6.06776	12.9388	81.7673	92.4321	88.802	5.3667e-27	3.35993	up
c19321.graph_c0	59.636	66.6966	24.8882	26.4931	30.7653	0.00117105	-1.06562	down
c19372.graph_c0	3.82808	7.98151	27.7726	22.215	25.9973	1.24067e-08	2.25297	up
c19379.graph_c0	17.1542	19.4915	8.86702	7.62068	7.40894	0.00143927	-1.06433	down
c19459.graph_c0	9.54413	11.8855	0.845019	1.06678	1.20679	7.05466e-18	-3.22148	down
c19611.graph_c0	22.3513	36.597	69.5446	88.2668	85.9872	6.14443e-08	1.6128	up
c19625.graph_c0	0.90147	1.05725	5.90844	3.47669	3.5355	0.0026702	2.27157	up
c19640.graph_c0	15.657	4.00361	89.1392	47.4588	45.5716	0.00414612	2.72807	up
c19753.graph_c0	8.96105	11.5625	0.508666	1.0159	0.905364	6.44911e-13	-3.51647	down
c19777.graph_c0	4.42994	6.75834	1.17582	1.14953	1.57394	0.00326761	-1.95748	down
c19887.graph_c0	9.94785	12.6987	1.60679	3.45589	2.72989	0.00213088	-1.97778	down
c19933.graph_c0	5.80018	5.57427	1.43455	1.25346	1.92951	0.00532099	-1.74855	down
c20082.graph_c0	6.35236	19.8669	0.499903	0.153599	0.242664	0.00657054	-5.30289	down
c20098.graph_c0	12.0584	16.119	1.10637	1.44844	1.25313	1.04609e-18	-3.3281	down
c20144.graph_c0	10.958	15.3126	5.18981	2.60453	2.22067	0.000335405	-1.84001	down
c20353.graph_c0	3.13471	4.83085	0.134836	0.290006	0	6.21574e-07	-4.67189	down
c20492.graph_c0	0	0.196462	4.28812	7.61892	7.60217	6.77929e-08	6.23862	up
c20566.graph_c0	8.49813	11.0741	1.35118	2.58322	3.40092	0.00234813	-1.85163	down
c20588.graph_c0	7.84823	13.0755	4.35386	2.96536	3.53417	0.00700607	-1.38619	down
c20595.graph_c0	4.46555	3.98178	0.58278	0.566072	0.723965	3.0286e-11	-2.62353	down
c20634.graph_c0	0.783804	0.466921	12.6284	6.07555	5.26975	0.00598417	3.7913	up
c20679.graph_c0	6.54064	7.68641	2.00006	2.02434	1.06605	0.00270691	-1.93168	down
c20691.graph_c0	2.54809	4.82977	14.896	16.7586	19.7273	7.10969e-05	2.36824	up
c20859.graph_c0	1.74451	3.91285	0.209197	0.337457	0.414658	0.00800052	-2.98209	down
c20910.graph_c0	9.90833	12.8251	4.34204	2.90071	3.72577	0.000626282	-1.49618	down
c20914.graph_c0	1.97936	4.04272	0.199817	0.644652	0.362117	0.00391057	-2.74661	down
c20941.graph_c1	6.65788	5.09226	1.22467	1.67297	1.57458	1.14713e-05	-1.84681	down
c20945.graph_c0	0.550551	1.02035	4.41787	2.60328	2.39913	0.00682218	2.14409	up
c20953.graph_c0	2.65426	2.29463	19.342	10.7446	11.3166	0.00051919	2.60674	up
c21053.graph_c0	4.28899	7.88568	1.46582	1.24449	1.83503	0.00617253	-1.85462	down
c21198.graph_c0	3.68016	2.1202	7.09007	11.2825	11.449	0.000999291	1.90408	up
c21244.graph_c0	4.07545	5.22228	1.56796	1.32487	2.1248	0.00269388	-1.33084	down
c21244.graph_c1	3.0821	3.81553	0.762293	1.09303	0.575608	0.00331866	-1.94922	down
c21327.graph_c0	5.6711	5.65506	0.731807	1.70514	1.51962	0.000232708	-1.96076	down
c21470.graph_c0	8.59026	16.8913	1.72733	2.82352	2.81731	0.00550355	-2.21921	down
c21505.graph_c0	4.71026	6.66415	0.887608	0.954535	0.879681	0.000184751	-2.50371	down
c21544.graph_c0	0.400183	2.57267	7.12634	5.6768	5.30636	5.51198e-05	2.19109	up
c21549.graph_c0	8.3228	9.78886	2.5335	1.58931	1.19566	0.00211445	-2.21926	down
c21549.graph_c1	9.4851	11.8398	3.27197	2.58922	2.30751	2.2307e-05	-1.83097	down
c21632.graph_c0	8.25854	14.5002	1.50506	1.38732	1.94823	8.52489e-05	-2.66703	down
c21634.graph_c0	7.23818	5.56004	1.69599	0.607958	0.853762	0.00146015	-2.482	down
c21710.graph_c0	15.4163	9.09982	0.487495	2.02212	2.20865	0.00090368	-2.82926	down
c21728.graph_c0	2.59424	1.38101	4.86002	5.2852	5.2573	0.00671716	1.49105	up
c21749.graph_c0	7.78772	8.21707	2.66156	2.81204	3.1204	0.00225368	-1.34357	down
c21865.graph_c0	4.20651	6.02974	0.624235	1.56638	1.88544	0.00938121	-1.76093	down
c21869.graph_c0	12.4653	7.61325	22.1106	20.4958	23.2094	0.000421525	1.25233	up
c21909.graph_c0	5.2591	4.47558	0.265455	0.799318	0.902002	3.74895e-07	-2.7518	down
c21927.graph_c0	4.42467	0.553524	10.5933	12.7102	13.3868	2.36211e-07	2.39746	up
c22032.graph_c0	6.92331	17.3877	33.3127	28.0403	28.6514	1.98398e-05	1.45896	up
c22068.graph_c0	32.3739	33.9591	14.5835	12.6918	12.8724	9.98123e-05	-1.17342	down
c22118.graph_c0	23.6169	29.2726	10.4537	11.1524	11.8876	0.000421718	-1.10188	down
c22147.graph_c1	2.98359	1.79082	8.5868	8.07998	6.48389	0.00104707	1.81458	up
c22150.graph_c0	19.8792	31.8041	42.8386	57.5859	48.5212	0.00718138	1.09064	up
c22150.graph_c1	15.3637	26.8	39.3532	56.5623	59.9142	0.00274414	1.45353	up
c22169.graph_c0	5.80233	6.19293	2.05012	1.02886	1.39324	0.00995964	-1.87527	down
c22210.graph_c0	21.5608	31.3521	8.42233	12.8969	13.065	0.00542319	-1.05826	down
c22210.graph_c1	26.7882	34.6535	9.96244	16.4345	14.1323	0.00476974	-1.03992	down
c22291.graph_c0	0.117541	0	5.58168	4.25181	3.55618	6.94697e-09	6.3314	up
c22326.graph_c0	5.59041	6.70707	1.57578	3.05693	3.11467	0.00883673	-1.10587	down
c22329.graph_c0	10.2711	15.2501	20.1516	24.4673	26.9324	0.00170501	1.05012	up
c22395.graph_c0	10.6231	8.04596	55.379	40.0876	40.4239	3.67682e-12	2.40507	up
c22416.graph_c0	0	0	2.27564	3.42612	5.15501	0.000277645	Inf	up
c22421.graph_c0	14.1518	11.3108	3.15014	2.76032	2.90727	9.63795e-05	-1.98513	down
c22431.graph_c0	23.1006	37.1483	3.89002	4.70625	4.95678	6.09993e-07	-2.58796	down
c22488.graph_c0	33.0233	27.8343	2.17224	6.5409	6.2986	1.68982e-12	-2.46498	down
c22497.graph_c0	23.3129	19.4951	7.14235	9.4411	9.10101	0.000350954	-1.18816	down
c22556.graph_c0	8.55596	9.95781	2.19451	2.35999	1.92762	1.053e-06	-1.96009	down
c22564.graph_c0	12.4508	7.06259	24.6356	28.2464	24.4155	0.00100889	1.52387	up
c22564.graph_c1	8.2625	2.98164	18.8636	13.8621	14.6	0.00220888	1.59936	up
c22605.graph_c0	1.19738	1.66435	5.52809	5.35043	5.27746	0.000792805	2.05565	up
c22633.graph_c0	1.43515	0.374034	5.85675	10.4973	12.8653	0.000624102	3.54235	up
c22649.graph_c0	4.51879	3.54578	7.45086	9.7186	8.27588	0.00700607	1.20412	up
c22656.graph_c1	32.5848	35.8095	14.9095	13.5781	13.2359	0.00338295	-1.16076	down
c22659.graph_c1	2.81792	1.17507	6.55137	6.29586	7.89406	0.00642114	1.90946	up
c22680.graph_c0	0.889491	2.36459	4.53194	5.29951	4.78425	0.000640563	1.74101	up
c22683.graph_c0	120.478	184.397	40.7312	54.0372	53.0639	0.000139252	-1.48077	down
c22742.graph_c0	20.654	30.3617	62.6536	74.8643	81.4779	3.01624e-08	1.66428	up
c22799.graph_c0	81.6885	65.5495	157.439	191.67	182.552	2.89061e-06	1.39944	up
c22830.graph_c0	52.0501	74.4092	141.95	115.505	111.281	0.000409369	1.10134	up
c22874.graph_c0	0.583986	1.01467	6.16264	6.21311	3.49006	0.00110088	2.87159	up
c22881.graph_c0	24.541	42.3764	113.051	116.334	117.218	5.8875e-11	1.93711	up
c22882.graph_c0	6.21945	3.90932	22.9381	17.2236	19.6265	1.31044e-10	2.09966	up
c22887.graph_c0	3.30808	5.60407	0.409092	0.586585	0.772264	0.00037233	-2.76526	down
c22919.graph_c0	0.500878	3.13298	53.1453	107.378	118.566	6.31977e-08	5.85567	up
c22953.graph_c0	4.74199	7.08124	0.126793	0.272707	0.574448	6.73878e-08	-4.03052	down
c22981.graph_c0	2.77188	2.27046	0.293815	0	0	3.11463e-06	-4.58214	down
c22997.graph_c0	3.57437	3.15299	0.272014	0.438787	0.924291	0.00307338	-2.48375	down
c23002.graph_c0	2.02305	0.583345	61.3205	30.9572	30.1935	5.7289e-06	5.0719	up
c23005.graph_c1	3.03078	2.64997	13.8314	8.73733	8.98335	0.000144845	2.01714	up
c23032.graph_c0	7.36557	9.67301	0	0.508853	0.321565	7.67284e-14	-4.7895	down
c23097.graph_c0	108.636	127.985	37.3544	46.5138	52.7012	1.61044e-05	-1.23522	down
c23137.graph_c0	14.9104	20.1906	5.35449	7.50828	7.43231	0.000485276	-1.22929	down
c23144.graph_c0	3.31235	3.45312	0	0.352406	0.185583	1.69037e-07	-4.08941	down
c23176.graph_c0	22.2203	35.172	7.91588	9.54297	9.42279	0.000293423	-1.53072	down
c23230.graph_c0	1.95601	1.26232	7.64832	4.85574	5.11423	0.00136813	1.98932	up
c23253.graph_c0	243.284	124.489	371.103	365.905	369.783	0.000230233	1.12488	up
c23282.graph_c0	0.963328	2.00853	6.433	4.44123	5.5772	0.000827098	2.0351	up
c23340.graph_c0	195.548	111.89	1040.14	635.487	629.144	9.90302e-05	2.43933	up
c23371.graph_c0	171.353	369.478	661.222	717.715	719.622	1.71451e-07	1.52575	up
c23384.graph_c0	1.83263	1.24183	4.07937	6.82417	7.70083	0.00413734	2.14392	up
c23401.graph_c0	2073.28	1829.94	375.969	485.019	491.924	1.32045e-14	-1.97833	down
c23402.graph_c0	478.769	481.681	199.479	219.419	223.232	0.000360129	-1.02873	down
c23428.graph_c1	11.634	8.31662	17.429	21.926	22.5345	0.00315566	1.1784	up
c23432.graph_c0	90.6399	122.827	254.793	212.491	208.868	4.35137e-05	1.21986	up
c23583.graph_c0	3.40304	4.89332	0.348278	0.99877	1.05194	0.00279391	-2.22256	down
c23635.graph_c0	20.1282	33.3187	4.44694	8.82607	8.55521	0.00165268	-1.72376	down
c23670.graph_c0	9.90407	17.5211	49.407	36.4647	33.1595	2.92193e-05	1.67877	up
c23676.graph_c0	25.7437	26.2295	6.34914	7.83655	7.92684	5.34348e-07	-1.67955	down
c23691.graph_c0	4.23756	4.26531	0.867371	0.466387	0.654952	0.00167002	-2.54841	down
c23694.graph_c0	116.917	71.1812	180.39	196.034	187.845	0.000244242	1.12461	up
c23697.graph_c0	4.41665	6.10961	1.00834	1.2651	0.571048	0.000206206	-2.33162	down
c23718.graph_c0	3.18858	3.57978	0	0.43492	0.549687	8.83068e-06	-3.2131	down
c23744.graph_c0	27.1149	53.7331	1.20834	5.97749	5.20079	0.000518122	-3.13035	down
c23792.graph_c0	56.4071	40.2433	15.1721	8.65313	8.75104	8.22714e-05	-2.03137	down
c23807.graph_c0	31.9428	35.4554	77.3876	55.6238	55.9695	0.001088	1.03792	up
c23819.graph_c0	58.3976	56.7493	12.3386	10.303	11.1803	1.54059e-11	-2.21822	down
c23819.graph_c1	35.3964	24.7356	5.77224	5.79365	3.92276	3.03826e-05	-2.41698	down
c23819.graph_c2	48.7953	48.5449	7.84146	6.06102	10.5469	2.17857e-09	-2.44047	down
c23825.graph_c0	26.2433	18.4174	54.6818	47.7303	43.2891	7.65973e-05	1.24655	up
c23831.graph_c0	3.06922	3.49053	0	0.44528	0.78164	0.000825003	-2.84903	down
c23850.graph_c0	89.0164	96.6087	33.2595	36.2339	32.2664	3.71594e-06	-1.31427	down
c23868.graph_c0	8.94258	7.26847	28.9403	32.09	30.3166	9.82039e-10	2.04091	up
c23884.graph_c0	39.588	18.5326	58.2355	54.6891	50.3204	0.00485267	1.02233	up
c23907.graph_c0	61.0382	78.3908	29.2746	23.2103	23.6657	1.98398e-05	-1.31758	down
c23910.graph_c0	1.4589	1.11533	47.9182	64.2589	56.6722	2.06479e-41	5.58167	up
c23925.graph_c0	21.543	33.235	8.33609	10.5358	9.53921	0.000373122	-1.38441	down
c23952.graph_c1	32.0246	23.2506	57.9498	56.0613	58.7711	0.000196981	1.18762	up
c23993.graph_c0	27.0277	5.32219	38.9201	45.7953	46.7749	0.00341175	1.54355	up
c24001.graph_c0	2.12555	0.578054	3.74854	5.99762	5.3849	0.0026925	2.01125	up
c24007.graph_c0	5.04101	21.6392	36.6702	44.0098	43.3621	7.3728e-06	1.79994	up
c24075.graph_c0	13.9678	9.49655	30.6412	37.0436	36.7473	7.66009e-05	1.69742	up
c24114.graph_c0	2.8051	1.16972	8.3254	7.56045	6.39129	0.00038047	2.01578	up
c24160.graph_c0	25.7129	45.6022	10.0822	4.8374	7.20315	0.00135739	-2.12825	down
c24161.graph_c0	5.63328	7.04721	0.30009	0.414922	0.388454	2.09519e-15	-3.96378	down
c24168.graph_c0	0.348215	0	8.78462	6.85371	10.145	6.22922e-10	5.71433	up
c24299.graph_c0	49.5574	35.5533	18.5832	9.35441	7.76248	0.00374521	-1.71828	down
c24328.graph_c0	5.30334	6.41009	0.874447	0.613293	0.861254	1.28216e-09	-2.76324	down
c24343.graph_c0	1323.16	1300.04	404.455	671.026	665.714	0.00026102	-1.03661	down
c24367.graph_c0	3.08164	2.61767	0.112916	0.242859	0.255788	3.91237e-05	-3.66699	down
c24369.graph_c0	1.39672	3.27616	8.11805	6.22257	8.21673	0.000981066	1.84142	up
c24371.graph_c0	119.839	122.111	236.522	225.947	231.575	0.00055607	1.07154	up
c24374.graph_c0	265.49	384.53	119.675	146.802	146.925	0.000399685	-1.09126	down
c24382.graph_c0	18.3929	16.9855	45.9334	33.9242	33.2464	6.73012e-05	1.2228	up
c24383.graph_c0	6.85712	13.0913	703.069	765.136	773.836	1.70799e-78	6.37945	up
c24385.graph_c0	40.7962	50.5959	12.5256	11.1419	12.3481	2.10401e-09	-1.78757	down
c24433.graph_c0	649.491	700.792	1571.86	1435.67	1396.75	2.21117e-05	1.25747	up
c24436.graph_c0	663.218	451.157	1880.6	1416.4	1393.87	1.83257e-07	1.61266	up
c24443.graph_c0	682.989	426.74	3626.5	3266.28	3163.19	2.59006e-21	2.71845	up
c24460.graph_c0	1971.5	1507.37	7030.24	5962.37	5771.83	4.06392e-12	1.97412	up
c24467.graph_c0	5.15218	5.34315	13.5924	11.8194	13.1703	1.20397e-05	1.42957	up
c24479.graph_c0	69.9035	107.037	7.31211	10.6109	10.6769	3.75128e-11	-3.06482	down
c24480.graph_c0	48.528	58.1042	13.8705	14.7063	16.5955	9.87814e-10	-1.68239	down
c24509.graph_c0	504.051	572.024	2516.34	2222.23	2203.07	2.63873e-15	2.24237	up
c24509.graph_c1	67.5779	85.1568	350.159	282.224	291.391	4.57079e-14	2.15133	up
c24543.graph_c0	53.985	85.8558	6.42307	8.23209	7.57407	2.37595e-09	-3.08959	down
c24614.graph_c0	10.1578	20.6053	26.8818	29.1339	30.8271	0.00136142	1.06586	up
c24669.graph_c0	49.3289	57.9477	164.873	147.158	148.502	1.39858e-08	1.65589	up
c24676.graph_c0	97.0147	104.231	321.245	230.352	233.023	2.50872e-06	1.51272	up
c24693.graph_c0	258.172	254.322	436.36	486.015	476.823	0.00152607	1.00045	up
c24703.graph_c0	1.3022	4.59474	285.455	343.107	358.958	2.87948e-85	6.96792	up
c24742.graph_c0	3.09309	6.16868	0.399137	1.14462	0.301388	0.00516998	-2.75906	down
c24743.graph_c0	211.886	209.206	99.1204	79.5277	79.143	5.18532e-05	-1.15932	down
c24746.graph_c0	0.680152	4.11252	7.6709	6.65733	7.62144	0.00936157	1.7811	up
c24749.graph_c0	48.7543	79.6277	14.6308	17.463	14.5684	9.59065e-05	-1.89708	down
c24765.graph_c1	88.0012	117.494	24.5138	32.2737	35.5062	4.18256e-09	-1.59383	down
c24765.graph_c2	81.1229	110.153	33.884	36.9085	34.3233	5.07069e-06	-1.30504	down
c24779.graph_c0	102.537	167.071	20.9631	30.1879	30.4303	1.87949e-05	-2.1588	down
c24798.graph_c1	2.89583	2.13098	11.1225	7.2492	6.48984	0.00776282	1.84501	up
c24818.graph_c0	50.3716	53.6878	15.0616	11.3981	11.1624	1.45171e-07	-1.91796	down
c24818.graph_c1	83.4434	93.7564	16.469	19.7158	20.5307	6.67322e-14	-2.08789	down
c24820.graph_c0	5.50546	7.92868	21.1127	42.0882	41.0216	0.00225987	2.52067	up
c24831.graph_c0	2.21298	3.42332	0.564991	0.303796	0.479953	0.000623457	-2.50418	down
c24887.graph_c0	13.9989	14.0225	3.25287	4.92921	3.79602	3.3863e-06	-1.6733	down
c24891.graph_c0	100.615	152.002	22.6127	33.2978	35.5725	2.28253e-06	-1.90082	down
c24895.graph_c0	4.69481	6.81366	17.6679	17.0413	15.3697	6.18957e-05	1.68042	up
c24906.graph_c0	7.41739	10.9194	1.82342	2.2957	3.42537	2.9861e-05	-1.71614	down
c24922.graph_c0	2.0645	2.56218	0.194518	0.418371	0.110161	0.000407962	-3.12217	down
c24965.graph_c0	28.806	44.2158	56.0195	71.3932	72.304	0.00194475	1.01499	up
c24976.graph_c0	51.7954	17.6199	102.686	92.7373	91.1829	1.23752e-06	1.57205	up
c24982.graph_c0	67.9755	53.6613	18.6443	25.5365	29.1022	0.001088	-1.18216	down
c25032.graph_c0	24.6391	23.0247	54.6841	49.2062	45.3059	0.0001347	1.19407	up
c25034.graph_c0	115.884	117.844	21.1507	27.716	31.0123	3.3331e-14	-1.99445	down
c25048.graph_c0	100.489	45.9328	154.782	175.335	159.723	7.67681e-05	1.27571	up
c25071.graph_c0	80.4227	124.754	19.4135	25.4407	27.7563	5.77493e-06	-1.93421	down
c25071.graph_c1	152.531	243.223	30.0825	44.055	40.6521	3.0878e-06	-2.22081	down
c25074.graph_c0	113.83	131.737	44.1601	53.4704	52.9187	5.47537e-05	-1.14975	down
c25091.graph_c1	5.82262	3.60684	0.58439	0.808013	0.378234	0.000294971	-2.87493	down
c25120.graph_c0	1.92523	2.37196	0.0865755	0.651724	0.196119	0.00182205	-2.63913	down
c25125.graph_c0	70.0127	72.195	18.93	22.9978	21.3962	2.52324e-09	-1.61422	down
c25139.graph_c1	37.996	61.5696	7.37374	8.87786	9.62281	2.34598e-06	-2.37943	down
c25176.graph_c0	2.8115	3.28625	0.337147	0.362569	0.190935	3.25639e-05	-3.22384	down
c25221.graph_c0	18.9039	19.826	30.8132	40.5272	44.4074	0.00189444	1.13458	up
c25247.graph_c0	55.6532	54.0803	151.1	116.411	115.624	5.7289e-06	1.35167	up
c25273.graph_c0	74.9307	127.535	11.391	12.4413	12.4988	1.51596e-06	-2.91394	down
c25276.graph_c0	29.5824	27.5191	7.87757	11.1927	11.7886	1.00932e-05	-1.33529	down
c25322.graph_c0	0.61904	0.322673	14.0858	9.00094	8.78643	8.73842e-11	4.6123	up
c25402.graph_c0	107.003	168.458	13.7922	21.4778	24.0413	5.05129e-08	-2.64922	down
c25406.graph_c0	2.40576	2.50799	7.04101	8.53174	6.62711	0.00371672	1.72768	up
c25407.graph_c0	60.705	47.5009	111.026	97.8697	96.9287	0.000855531	1.04281	up
c25423.graph_c0	6.5392	8.98616	24.7011	16.1279	15.7652	0.00462583	1.42046	up
c25463.graph_c0	25.584	20.5032	8.61757	10.0833	10.6201	0.00111906	-1.10502	down
c25489.graph_c0	2.34529	3.92675	0.210931	0.453671	0.796369	0.000244242	-2.52937	down
c25521.graph_c0	7.09131	7.60756	24.1465	20.6817	20.7432	8.02718e-09	1.70866	up
c25653.graph_c0	3.67474	3.08944	14.4247	10.0263	11.0913	1.39841e-06	1.93766	up
c25671.graph_c0	1.95893	2.93563	12.7182	9.1181	7.68279	2.74482e-05	2.14878	up
c25678.graph_c0	3.66673	4.40172	12.4216	11.3486	12.015	1.74488e-05	1.70401	up
c25680.graph_c0	23.7165	22.161	75.8041	58.3551	57.6841	3.85379e-08	1.6109	up
c25691.graph_c0	3.60031	2.28462	19.0481	15.3217	14.4271	1.1513e-14	2.58946	up
c25709.graph_c0	1.39633	0.0856278	18.6898	13.2828	16.0148	5.27987e-21	4.52401	up
c25709.graph_c1	0.909453	0.086191	16.0317	11.9628	14.6378	4.39603e-21	4.93041	up
c25731.graph_c1	16.4237	13.9017	5.86876	3.75547	5.21892	3.24855e-05	-1.48552	down
c25739.graph_c0	10.1094	13.1737	2.68329	4.52518	4.21348	0.000395398	-1.46631	down
c25739.graph_c1	8.57278	7.04897	1.19454	3.08305	1.75889	0.00308588	-1.82166	down
c25777.graph_c0	6.10421	10.5096	24.9795	17.0231	17.2038	0.00147873	1.39371	up
c25804.graph_c0	12.2796	10.9329	2.33914	3.57041	2.64942	6.78774e-08	-1.88957	down
c25847.graph_c0	10.1118	11.2752	1.90549	2.04917	1.90922	1.30902e-10	-2.31301	down
c25849.graph_c0	3.172	4.67265	0.272879	0.440183	0.463615	1.3636e-06	-3.17244	down
c25900.graph_c0	0.317514	0.165504	9.26661	17.2282	17.7006	8.33686e-10	6.05659	up
c25951.graph_c0	3.10721	4.82583	0.407777	0.269861	0.355284	1.48426e-10	-3.38147	down
c25985.graph_c0	3.99121	6.79739	0.312758	0.378384	0.354246	3.70522e-08	-3.80253	down
c25999.graph_c0	1.64465	1.71454	0	0	0.276437	3.43461e-05	-4.03026	down
c26011.graph_c0	16.0754	16.1286	25.0513	33.2413	32.573	0.00246498	1.04985	up
c26023.graph_c0	13.3264	16.4654	1.28178	1.31279	1.38267	6.13428e-17	-3.34838	down
c26074.graph_c0	0.685991	1.98651	9.7275	7.13617	6.06409	4.15339e-07	2.67157	up
c26147.graph_c0	1.48244	2.03717	0.0666638	0.358452	0.0755068	0.000144845	-3.2511	down
c26178.graph_c1	10.9772	3.45972	28.4547	18.5594	20.2148	0.00167002	1.74186	up
c26218.graph_c0	3.30506	3.8762	0.408719	0.439537	0.925871	0.00941506	-2.45606	down
c26218.graph_c1	5.21864	4.60924	0.788775	0.694023	0.406094	4.07889e-06	-2.83589	down
c26345.graph_c0	2.09371	2.60243	9.40069	5.39746	8.03089	0.000621944	1.83528	up
c26347.graph_c0	23.8414	13.8768	38.4064	41.2629	40.5926	9.39936e-05	1.21163	up
c26358.graph_c0	8.19196	10.1854	3.15999	4.31779	3.53705	0.00270045	-1.18087	down
c26359.graph_c0	58.1143	53.4935	209.264	137.647	137.692	0.000311209	1.66338	up
c26371.graph_c0	7.40508	8.11565	2.9116	2.2221	2.23401	0.00955551	-1.52417	down
c26380.graph_c1	2.18324	0.413822	12.7631	6.75718	8.0065	0.000549354	2.91932	up
c26380.graph_c2	5.92288	1.71516	32.7161	25.0307	25.0727	2.67199e-11	2.96076	up
c26388.graph_c0	3.14938	7.46186	0.396548	0.426449	0.513315	0.00602031	-3.41647	down
c26405.graph_c0	2.54071	3.90331	12.7001	13.9423	12.287	4.64645e-05	2.15608	up
c26406.graph_c0	7.06121	9.91165	0.770085	0.946459	0.373816	3.53152e-13	-3.46571	down
c26414.graph_c0	61.9572	40.456	281.429	190.291	189.205	8.16566e-07	2.2272	up
c26432.graph_c0	0.715926	0.621958	3.18725	3.68147	2.80781	0.00592867	2.40163	up
c26478.graph_c0	79.8914	57.774	178.471	223.241	218.712	3.42751e-09	1.71712	up
c26501.graph_c1	12.2569	18.4219	4.01717	4.56008	4.29727	2.63411e-05	-1.69124	down
c26536.graph_c0	492.695	475.385	927.415	1004.63	991.866	0.000164591	1.14546	up
c26537.graph_c0	57.9536	62.3943	189.295	165.093	172.915	7.37062e-09	1.68329	up
c26559.graph_c0	0.482208	0.0718142	13.4257	6.00975	6.0981	0.000395398	5.03409	up
c26583.graph_c0	8.49052	9.23489	4.2559	3.49283	3.74219	0.00427118	-1.07362	down
c26602.graph_c0	10.5537	10.3989	4.5132	5.07083	3.96743	0.00417998	-1.07863	down
c26603.graph_c0	2.75468	1.81044	7.5833	15.5457	13.622	0.00205954	2.55481	up
c26622.graph_c0	1.01985	2.22304	0.152872	0.0657598	0.138521	0.00168809	-3.61588	down
c26707.graph_c0	2.21439	5.25626	8.22368	6.99528	6.33695	0.00948962	1.09746	up
c26728.graph_c0	22.0274	27.4506	1.04368	1.52644	1.93869	4.03724e-34	-3.89485	down
c26756.graph_c0	0.125245	0.326418	10.2223	10.7266	10.8766	1.88903e-23	5.71206	up
c26765.graph_c0	4.80268	5.12057	22.947	16.0837	14.6161	1.2968e-05	1.98314	up
c26805.graph_c0	126.14	80.768	463.627	313.229	313.356	1.53452e-05	1.93425	up
c26811.graph_c0	20.0755	17.8395	48.993	45.0423	44.7837	2.28253e-06	1.41971	up
c26856.graph_c0	4.54589	3.30983	0.35693	0.690919	0.565988	9.22986e-08	-2.73589	down
c26862.graph_c0	10.06	5.87937	18.2463	23.9196	25.5345	4.26221e-05	1.62768	up
c26864.graph_c0	21.7598	24.4666	49.6785	43.2321	41.7823	0.000478326	1.09521	up
c26873.graph_c0	1.64441	0.809524	5.46798	7.484	6.9099	2.93523e-08	2.55358	up
c26895.graph_c0	18.8858	28.7954	5.18545	5.57644	6.43266	1.56544e-06	-1.9087	down
c26922.graph_c1	0.342074	0.713222	5.41472	5.823	3.83312	0.00326042	3.40214	up
c26953.graph_c0	10.3565	12.9673	1.13842	1.28256	1.53504	2.01677e-13	-3.00092	down
c26981.graph_c0	34.3219	27.7132	61.9435	63.5874	63.1468	0.000191255	1.15081	up
c26997.graph_c0	5.41817	7.4928	0.328181	0.470569	0.619524	6.37626e-08	-3.62268	down
c27036.graph_c0	28.9463	16.1438	62.6951	43.5965	45.7838	0.00274661	1.28813	up
c27055.graph_c1	1.85375	3.86506	0.107879	0.232028	0	0.000399457	-4.50883	down
c27066.graph_c1	6.01012	6.45255	1.4495	2.6086	2.84798	0.00132172	-1.29371	down
c27070.graph_c0	3.68779	3.09436	28.3863	18.7562	17.0333	2.01359e-06	2.78437	up
c27085.graph_c0	2.13026	2.75684	0.145345	0.312609	0.164625	1.9809e-05	-3.41316	down
c27105.graph_c0	45.2086	31.8582	82.8637	68.5304	70.4506	0.000723664	1.06644	up
c27116.graph_c0	27.4968	37.023	79.1742	67.412	66.1937	3.14137e-05	1.27811	up
c27121.graph_c0	4.42163	4.39151	1.00493	1.93891	1.17171	0.000681548	-1.54552	down
c27125.graph_c0	13.6724	14.0502	5.64745	5.71777	5.64771	0.000400675	-1.15274	down
c27143.graph_c1	114.376	123.71	34.8123	60.3257	58.6645	0.000188929	-1.07326	down
c27159.graph_c0	49.6255	46.9372	115.82	115.386	115.159	3.15509e-06	1.39237	up
c27161.graph_c0	0.0708019	0.0738107	2.45159	4.06767	3.4115	1.75965e-09	5.65665	up
c27162.graph_c0	9.24583	9.38509	2.80831	3.79665	3.27171	0.00791627	-1.36265	down
c27174.graph_c0	122.332	150.806	44.7247	62.6968	59.0543	4.15257e-05	-1.1558	down
c27224.graph_c0	9.75598	13.2398	1.14222	1.10551	1.42311	2.07896e-13	-3.08728	down
c27230.graph_c0	12.4326	11.065	52.2413	43.1995	41.1641	8.78685e-13	2.08551	up
c27231.graph_c0	21.3013	30.2215	2.02364	3.30187	3.87282	2.22902e-15	-2.92131	down
c27326.graph_c0	88.1349	79.6209	288.989	195.239	194.33	0.000220012	1.5609	up
c27348.graph_c0	16.6849	13.7219	31.1793	33.7276	31.1605	0.00685304	1.2061	up
c27363.graph_c0	54.76	37.7005	144.018	151.476	155.71	2.59654e-10	1.82961	up
c27366.graph_c0	15.7337	9.75604	3.1247	1.36902	0.720947	0.000760881	-2.76131	down
c27367.graph_c0	19.796	25.5826	7.40062	9.31743	12.7779	0.00699455	-1.0601	down
c27392.graph_c0	7.20965	9.51354	2.08838	2.07309	2.0015	3.92667e-07	-1.88277	down
c27400.graph_c0	3.70126	7.25931	0.248252	0.467199	0.773253	0.000267994	-3.30512	down
c27406.graph_c0	12.071	18.1032	3.50928	3.32328	3.08491	7.16592e-08	-2.04556	down
c27411.graph_c0	0.938933	1.5906	0.174169	0.062434	0	6.79276e-05	-3.87318	down
c27570.graph_c0	19.1491	27.1771	2.15705	2.01712	2.5494	3.69146e-16	-3.224	down
c27573.graph_c0	5.91535	2.32516	12.184	13.6186	12.8222	0.000169884	1.75934	up
c27577.graph_c0	35.6607	47.528	3.22681	4.31837	3.97972	3.02557e-26	-3.29177	down
c27587.graph_c0	2.61489	1.65508	16.2608	9.33962	7.74387	0.00806834	2.49869	up
c27595.graph_c0	10.3551	15.9825	2.927	3.57694	4.52083	0.00133229	-1.6916	down
c27623.graph_c0	11.7528	5.42883	18.6697	15.8078	17.2918	0.0015826	1.12363	up
c27640.graph_c0	9.61918	6.93777	34.8168	24.41	22.9415	1.81287e-05	1.85053	up
c27653.graph_c0	17.7759	24.6352	7.00105	7.48414	7.78814	1.29524e-05	-1.36939	down
c27672.graph_c0	25.1882	31.5323	12.6681	10.0913	8.62093	4.28036e-05	-1.30078	down
c27689.graph_c0	4.28105	1.52532	10.7759	9.2823	8.98703	9.13911e-06	1.84919	up
c27691.graph_c1	8.8466	11.2226	2.31983	3.40193	4.06077	0.00647861	-1.47556	down
c27700.graph_c0	83.8295	55.6419	16.1951	19.1174	17.6608	0.000869268	-1.85447	down
c27736.graph_c0	8.78786	10.4054	22.5399	20.6613	19.3298	0.000278874	1.25781	up
c27749.graph_c0	0.118643	0.185528	1.4672	1.19915	1.06357	0.00134304	3.17518	up
c27756.graph_c0	0.933975	1.7526	5.12818	4.52119	4.29092	0.000206206	1.93974	up
c27758.graph_c0	27.5036	24.1392	9.03409	9.36831	10.4761	0.00102086	-1.28961	down
c27758.graph_c1	28.9763	27.3395	10.6559	10.5252	10.4952	7.07569e-05	-1.28067	down
c27778.graph_c0	9.39366	5.83712	49.1217	45.4901	43.1413	1.65027e-19	2.71569	up
c27806.graph_c0	34.8166	36.5391	10.3071	14.7672	13.9868	3.52419e-06	-1.31447	down
c27814.graph_c0	9.74419	21.3926	40.6844	32.858	32.1551	3.35437e-05	1.33035	up
c27843.graph_c0	1.33112	1.83532	0.212403	0.456837	0.240578	0.00261272	-2.23821	down
c27867.graph_c1	11.4065	7.83484	32.3246	30.282	30.8787	4.4501e-09	1.82212	up
c27901.graph_c0	22.5022	25.7754	5.4143	13.182	12.5141	0.00881524	-1.0734	down
c27926.graph_c0	53.3596	56.7691	11.0688	6.24304	7.27675	3.28053e-19	-2.61504	down
c27935.graph_c0	19.6423	21.2567	8.13906	6.03061	6.21932	3.57735e-06	-1.45396	down
c27935.graph_c1	19.4589	19.3092	5.51833	4.8472	3.96014	2.57857e-09	-1.88801	down
c27957.graph_c0	7.57191	10.5931	2.79458	3.79836	4.13245	0.00248211	-1.19787	down
c27967.graph_c0	0.769904	0.668852	6.47427	5.8703	3.59465	6.63114e-05	3.01327	up
c28036.graph_c0	9.37942	11.5586	0.945106	0.893173	0.973158	2.98928e-21	-3.34059	down
c28085.graph_c0	13.5198	11.1638	177.654	150.556	138.621	1.30327e-36	3.78556	up
c28085.graph_c1	42.335	39.1407	17.7479	17.1237	16.6685	0.000166215	-1.11208	down
c28116.graph_c0	6.17604	6.18435	26.3697	22.5654	19.4868	2.64384e-08	2.01733	up
c28119.graph_c0	59.4048	74.5574	31.9278	25.9654	27.6983	0.000233352	-1.09125	down
c28126.graph_c0	17.1888	27.46	1.74647	1.68046	1.09318	4.38067e-11	-3.74512	down
c28134.graph_c1	173.447	215.611	79.5501	86.6451	85.3374	0.000272255	-1.07232	down
c28150.graph_c0	26.0265	37.2418	12.6261	11.4436	14.1761	0.000209649	-1.1659	down
c28151.graph_c0	2.31361	3.44562	0.87196	0.293034	0.74072	0.00234813	-2.03826	down
c28159.graph_c0	2.42237	4.12295	0.342356	0.473362	0.221583	4.13853e-06	-3.09567	down
c28164.graph_c0	44.1056	71.3404	4.78479	5.14557	5.41949	1.75883e-09	-3.34743	down
c28193.graph_c1	19.4778	21.0271	7.18947	7.99456	7.09064	8.58849e-05	-1.30971	down
c28200.graph_c0	3.67671	1.53318	6.13168	8.27047	7.53361	0.00938121	1.60709	up
c28203.graph_c1	46.8382	48.5991	23.0872	10.5988	9.49779	9.34544e-06	-1.60052	down
c28212.graph_c0	91.578	60.3874	326.814	328.155	326.089	6.34358e-15	2.23168	up
c28213.graph_c0	7.63072	4.90156	16.9285	13.2027	10.5371	0.00881524	1.2349	up
c28263.graph_c0	9.21286	10.9537	0.75326	0.810057	0.42659	1.55844e-13	-3.78928	down
c28263.graph_c1	3.56111	6.5866	0.45459	1.22217	0.772337	0.00154723	-2.48072	down
c28289.graph_c0	6.57756	5.48567	12.6772	10.3674	11.4652	0.00941506	1.06188	up
c28294.graph_c0	2.57321	1.59399	0.700997	0.357089	0.250732	0.00829851	-2.13997	down
c28334.graph_c0	25.1063	47.0038	2.84841	5.20741	5.35557	0.000170121	-2.85599	down
c28360.graph_c0	132.703	120.756	300.68	332.944	329.775	5.24889e-07	1.47593	up
c28375.graph_c0	1.0885	1.20568	7.2016	4.70468	3.50671	0.00460381	2.29556	up
c28401.graph_c0	0.987777	1.92519	2.97416	3.74672	4.37929	0.00969791	1.49977	up
c28415.graph_c0	3.1256	1.26133	8.37889	6.75801	5.1971	0.00418996	1.73941	up
c28463.graph_c0	6.28443	9.88094	1.93653	1.75373	2.30886	0.00115389	-1.86714	down
c28466.graph_c0	66.8091	55.9405	10.4951	11.8709	10.964	2.09521e-17	-2.33356	down
c28470.graph_c0	1.69619	1.64196	6.47253	9.53857	12.8973	0.00163355	2.66988	up
c28470.graph_c1	1.78287	0.929317	4.70353	10.9067	10.1555	0.00881524	2.78963	up
c28476.graph_c1	1.74534	2.30938	0.199234	0.214257	0.676987	0.00284043	-2.32764	down
c28508.graph_c0	9.1724	12.2263	3.06995	4.75795	4.75556	0.00218565	-1.20445	down
c28511.graph_c0	10.4783	7.40374	25.6854	23.3488	19.5038	1.03826e-05	1.479	up
c28542.graph_c0	13.1489	16.5911	28.5289	27.8339	29.0616	0.00112173	1.07895	up
c28544.graph_c0	4.68369	3.79768	0.720791	0.664406	0.699775	0.000589673	-2.47869	down
c28557.graph_c0	2.11165	2.88277	0.547144	0.427927	0.169015	0.000170033	-2.57519	down
c28558.graph_c1	3.9633	4.18436	0.649332	0.402861	0.537456	3.74351e-10	-2.80777	down
c28559.graph_c0	4.21579	5.04604	0.463417	0.664479	1.57467	0.00489202	-2.21258	down
c28584.graph_c0	0.426409	0.277831	2.74205	1.4744	1.43344	0.00769866	2.53869	up
c28586.graph_c0	7.47063	13.4392	0.766122	1.45392	1.32714	2.8112e-05	-2.99006	down
c28589.graph_c0	18.6424	25.4624	1.67665	4.3486	5.25035	5.49418e-10	-2.40117	down
c28594.graph_c0	2.13449	2.41457	0.0449294	0.0483172	0.101779	4.72145e-10	-4.98364	down
c28615.graph_c0	234.077	248.471	63.6006	89.261	89.0379	7.40728e-08	-1.44098	down
c28622.graph_c0	7.88943	8.5849	0.227887	0.980283	1.097	4.55114e-12	-3.2744	down
c28622.graph_c1	5.43586	12.0004	0	1.02058	0.597172	0.00107013	-3.84919	down
c28644.graph_c0	8.20407	6.41453	27.6466	19.7071	20.3971	2.49715e-07	1.75457	up
c28647.graph_c0	11.3125	14.363	5.7918	5.6041	6.01752	0.00116247	-1.00321	down
c28654.graph_c0	28.7782	26.8912	332.621	277.051	280.886	5.46651e-33	3.54753	up
c28656.graph_c0	191.297	160.935	64.046	49.0771	49.6338	6.94697e-09	-1.56938	down
c28667.graph_c0	8.76904	12.728	25.8926	21.7449	18.7453	0.00105957	1.18399	up
c28695.graph_c0	474.342	387.417	1087.96	925.757	938.625	6.21371e-06	1.32124	up
c28775.graph_c0	7.44386	16.8019	1.081	0.653914	1.2244	0.00246466	-3.46442	down
c28777.graph_c0	1.89478	2.524	21.0365	20.0469	19.4627	2.9927e-14	3.33359	up
c28790.graph_c1	97.4839	44.6062	158.018	146.247	144.418	0.0001347	1.19119	up
c28792.graph_c1	77.8252	77.1057	149.883	143.681	137.784	0.00119804	1.02733	up
c28804.graph_c0	3.92872	2.87569	28.9439	22.322	19.4827	2.6514e-13	2.91832	up
c28825.graph_c0	52.3355	45.4932	81.5055	93.1449	94.7971	0.00164311	1.01059	up
c28830.graph_c0	1.4425	2.22785	0.554979	0.596826	0.389132	0.00620145	-1.6928	down
c28832.graph_c0	14.8583	14.6678	5.69984	7.00067	5.30065	0.000377914	-1.16324	down
c28867.graph_c1	4.80115	4.04831	9.63943	9.16438	10.6808	0.00754538	1.28383	up
c28869.graph_c0	47.8735	58.8841	14.206	21.7319	21.5232	1.30325e-06	-1.33422	down
c28984.graph_c0	18.2632	32.1677	2.77516	2.85742	3.27705	1.00621e-05	-2.93521	down
c28985.graph_c0	1.05066	1.03088	4.03546	3.28769	3.3242	0.00352319	1.90349	up
c29004.graph_c0	3.48749	4.39479	1.13744	1.50862	1.20243	0.00532657	-1.4768	down
c29040.graph_c0	0.709718	0.647394	3.68622	2.26524	3.1811	0.00380019	2.29717	up
c29047.graph_c0	10.483	8.73055	51.5072	40.5619	41.8681	9.68674e-15	2.34596	up
c29050.graph_c0	3.24704	3.62681	14.1496	12.6667	14.7704	3.96396e-10	2.15072	up
c29084.graph_c0	9.51671	10.7545	3.50239	4.37398	4.86276	0.00373036	-1.11355	down
c29088.graph_c0	123.498	159.596	319.086	339.538	343.499	2.91817e-06	1.38153	up
c29121.graph_c0	23.6405	12.3226	34.2157	35.8641	39.4902	0.000661728	1.1442	up
c29125.graph_c0	2.8257	2.27246	0.239616	0.515367	0.271401	0.000438721	-2.76439	down
c29152.graph_c0	3.25268	6.0821	0.30647	0.933806	1.04137	0.00166536	-2.4584	down
c29201.graph_c0	0.0850947	0.354844	3.36742	2.716	3.62341	2.2923e-06	4.0448	up
c29205.graph_c0	21.7361	45.8689	88.7523	64.3304	64.8027	0.00270045	1.25379	up
c29210.graph_c0	40.8309	25.7584	72.2952	76.1225	71.9435	5.13381e-05	1.26666	up
c29214.graph_c1	84.5646	145.207	14.1268	13.0997	13.8929	2.49205e-06	-2.91873	down
c29230.graph_c1	11.9225	16.6293	4.47401	4.28648	7.09448	0.00301983	-1.28624	down
c29253.graph_c0	87.9194	52.7397	180.613	138.135	135.348	0.000322557	1.22708	up
c29266.graph_c0	21.9405	17.279	1.4746	3.93275	3.94168	1.2991e-09	-2.51633	down
c29275.graph_c0	70.836	57.5808	185.39	165.186	170.629	8.25831e-08	1.56621	up
c29298.graph_c0	4.57109	4.91196	151.252	64.6437	66.4301	0.00164505	4.44045	up
c29309.graph_c0	4.21623	4.08874	13.1926	13.092	12.2507	2.1031e-06	1.76387	up
c29328.graph_c0	164.881	295.177	52.1239	31.1801	28.4648	0.000278874	-2.48208	down
c29329.graph_c0	5.55885	9.91736	15.1944	21.5836	22.5399	0.00113739	1.50637	up
c29349.graph_c0	22.718	30.667	1.87294	2.94378	2.63814	2.125e-27	-3.27893	down
c29355.graph_c0	52.858	62.1245	111.918	107.288	102.268	0.000981066	1.03749	up
c29356.graph_c0	4.15702	11.0312	17.9459	20.1032	17.1505	0.00881524	1.43474	up
c29358.graph_c0	11.8457	16.0638	3.42999	3.58616	2.26624	8.87814e-06	-2.03237	down
c29390.graph_c0	9.57868	7.89688	3.19101	3.27564	3.45002	0.00363346	-1.27046	down
c29404.graph_c0	6.19769	7.60499	3.03558	2.74562	2.43638	0.00090368	-1.19395	down
c29417.graph_c1	38.1612	95.5901	164.11	129.642	129.208	0.00170228	1.23071	up
c29495.graph_c0	31.0435	29.8679	7.23405	10.3963	8.97577	4.05238e-09	-1.6428	down
c29504.graph_c0	2.6001	3.85412	0.401925	0.259339	0.318668	8.20662e-08	-3.1617	down
c29507.graph_c2	31.1868	34.5547	74.9533	54.721	55.0725	0.00349517	1.04125	up
c29525.graph_c0	0.845547	1.20623	13.6924	7.90691	9.47477	4.09596e-08	3.47634	up
c29554.graph_c1	3.53109	7.23082	0.623815	0.402512	0.565252	0.00143927	-3.19125	down
c29562.graph_c0	62.3706	109.673	18.9769	15.6544	15.5532	0.000293423	-2.2149	down
c29565.graph_c0	3.8414	2.13234	6.81104	7.69614	8.55306	0.00100609	1.48773	up
c29580.graph_c0	7.56174	5.13438	10.7293	12.3851	13.4347	0.00912325	1.06904	up
c29610.graph_c0	14.3562	19.0229	3.6455	6.46078	6.14406	8.44791e-07	-1.47643	down
c29618.graph_c0	0.738436	3.49378	7.53025	7.67502	8.33819	9.48045e-06	2.05949	up
c29635.graph_c0	17.9913	32.6908	1.44148	2.42636	2.05861	3.06679e-06	-3.52794	down
c29647.graph_c1	1.15613	1.71274	5.53829	5.56747	5.31837	0.000138292	2.07743	up
c29650.graph_c0	29.413	37.1275	8.82913	9.58402	9.29607	1.86006e-09	-1.70672	down
c29659.graph_c0	100.478	143.717	37.6003	60.5322	60.1843	0.00482028	-1.06175	down
c29672.graph_c0	14.3191	9.7547	64.3789	39.8205	42.814	5.4903e-05	2.14818	up
c29715.graph_c0	1.29346	1.6596	9.54806	7.56869	7.52564	2.52324e-09	2.61568	up
c29726.graph_c0	0.238112	0.248231	13.3489	20.5198	21.4342	3.37497e-17	6.38509	up
c29805.graph_c0	4.67895	7.23539	2.00589	1.2445	2.00982	0.00635367	-1.61892	down
c29825.graph_c0	7.25146	11.3394	1.50422	2.23982	1.96588	0.000162566	-2.13889	down
c29844.graph_c0	1623.28	948.401	324.374	282.661	292.22	0.00939149	-1.97859	down
c29873.graph_c0	12.3887	14.6429	0.77883	0.837556	1.25357	3.87594e-23	-3.67691	down
c29891.graph_c0	27.6281	29.0249	10.4964	14.3939	11.8888	0.00200076	-1.06964	down
c29922.graph_c0	27.5547	27.1739	11.8151	11.0855	11.4041	0.000228489	-1.1236	down
c29926.graph_c0	1.60191	3.04176	0.452799	0.486942	0.384648	0.00349517	-2.24476	down
c29938.graph_c0	2.6945	3.66392	32.1045	28.2933	29.1431	4.31497e-17	3.37326	up
c29941.graph_c0	12.4672	7.25155	197.291	139.671	139.641	8.83126e-22	4.13013	up
c29971.graph_c0	0.753342	0.45468	8.08055	6.32756	5.33152	2.18687e-14	3.566	up
c30011.graph_c0	6.92145	10.2622	27.9987	18.3823	17.7522	0.00409066	1.45624	up
c30040.graph_c0	5.12379	7.06461	19.2951	15.2987	13.9833	0.000144845	1.55072	up
c30072.graph_c0	0.304828	0.317782	9.47797	6.3009	6.19715	2.63472e-14	4.68947	up
c30084.graph_c0	5.28794	3.6751	1.27596	1.23496	1.3007	0.00114768	-1.6912	down
c30101.graph_c0	0.46808	0.754137	6.02003	5.02524	4.38679	2.87949e-10	3.21814	up
c30181.graph_c0	1047.92	547.219	2953.13	2069	2054.29	9.73143e-05	1.6818	up
c30189.graph_c0	6.4086	5.13291	1.00514	1.41353	1.31363	0.000358351	-2.08065	down
c30193.graph_c0	905.935	929.4	2668.22	1946.54	1955.19	3.53591e-06	1.38853	up
c30197.graph_c0	255.133	170.731	828.76	602.324	600.484	2.11287e-07	1.79254	up
c30198.graph_c0	682.219	767.403	2423.39	2510.12	2455.25	3.14628e-11	1.90367	up
c30216.graph_c0	0.0931435	0.0971017	8.7541	7.13496	9.08036	2.20672e-16	6.58806	up
c30233.graph_c0	7.70854	15.7028	2.45441	2.07387	2.28356	0.00949198	-2.21431	down
c30252.graph_c0	2.00188	3.08506	0.215271	0.509306	0.292592	1.6102e-05	-2.75756	down
c30258.graph_c0	5.03652	4.46015	0.267888	0.979497	0.606847	3.84458e-07	-2.80241	down
c30264.graph_c0	7.0617	7.12277	1.31559	1.80508	1.64426	4.45707e-06	-2.02051	down
c30274.graph_c0	0.082819	0.129508	4.26058	2.90771	2.92329	4.64229e-13	5.12883	up
c30279.graph_c0	2.81214	4.03102	0.521644	0.685639	0.919085	0.000778888	-2.12224	down
c30344.graph_c0	412.456	334.816	48.8052	33.629	32.7627	4.62136e-19	-3.15527	down
c30358.graph_c0	46.0027	52.5743	121.237	101.947	102.797	2.15925e-05	1.27817	up
c30393.graph_c0	61.2243	52.6479	99.0733	126.543	129.126	0.000137723	1.18895	up
c30399.graph_c0	2.00603	2.5459	9.75041	6.03155	6.93903	0.000640563	1.87266	up
c30420.graph_c0	20.134	24.2315	8.13443	7.28982	6.43761	7.9802e-06	-1.4674	down
c30448.graph_c0	2.03972	4.04016	16.9506	9.65689	11.5423	0.000402481	2.21247	up
c30450.graph_c0	13.2446	11.8884	3.0648	2.53163	3.42103	8.20662e-08	-1.92993	down
c30451.graph_c0	13.3995	14.6542	6.20299	5.75618	5.38268	0.0030221	-1.14191	down
c30482.graph_c1	171.953	155.178	67.8191	78.2901	73.7467	0.000518122	-1.02393	down
c30484.graph_c0	10.156	14.2115	4.1134	3.40832	3.36062	0.000169884	-1.60572	down
c30542.graph_c0	97.9972	97.9777	228.06	189.412	185.279	9.55022e-05	1.17002	up
c30588.graph_c1	2.81591	5.00774	8.95833	11.3961	11.6315	0.00013036	1.59838	up
c30615.graph_c2	12.4388	13.9116	4.71926	5.26783	4.87164	0.00170563	-1.27236	down
c30617.graph_c0	134.739	151.643	397.328	263.058	254.161	0.00941206	1.22482	up
c30648.graph_c0	5.24797	6.75431	2.49981	1.37862	1.0164	4.35137e-05	-1.74463	down
c30664.graph_c0	7.72953	8.24873	1.4027	1.36248	0.666256	8.10276e-10	-2.67122	down
c30672.graph_c0	33.2363	29.8603	67.1773	66.4798	72.0582	4.32496e-05	1.25391	up
c30723.graph_c0	8.16568	11.5225	0.577032	0.713623	0.980363	1.51397e-20	-3.55255	down
c30771.graph_c0	2.96689	2.22543	7.08742	9.00761	9.08169	2.57924e-06	1.82386	up
c30774.graph_c0	103.108	121.807	26.88	34.9423	33.7541	3.15763e-10	-1.6776	down
c30821.graph_c0	5.82982	5.75281	22.4098	14.7722	15.4588	5.45903e-05	1.73126	up
c30858.graph_c0	133.946	220.091	33.9419	66.6798	65.601	0.00515531	-1.52278	down
c30859.graph_c0	47.0455	47.4777	10.5304	21.2225	21.1687	8.12973e-06	-1.28017	down
c30864.graph_c0	0.991257	2.2882	11.2076	8.51222	7.45791	5.06931e-08	2.6177	up
c30875.graph_c0	13.985	12.7984	44.5719	30.3738	30.6605	0.000134326	1.52457	up
c30879.graph_c0	5.24638	8.79	13.1612	18.4728	17.6365	0.000414715	1.37739	up
c30905.graph_c0	39.2413	56.2785	14.7418	20.4548	20.2348	0.000159517	-1.22273	down
c30961.graph_c0	28.4311	32.642	10.4329	10.0828	9.83866	1.04228e-06	-1.45477	down
c30972.graph_c0	24.2641	19.1883	11.2945	8.92367	8.31712	0.00112338	-1.06402	down
c30988.graph_c0	1509.51	1497.85	595.337	714.32	702.644	0.0003615	-1.02736	down
c30998.graph_c0	5.52372	3.23913	9.90478	9.84357	8.82019	0.00965082	1.24258	up
c31050.graph_c0	14.8654	13.8452	24.8594	33.598	36.3167	0.00103304	1.27528	up
c31051.graph_c0	60.3069	57.4544	217.781	131.692	136.006	0.00549436	1.58877	up
c31061.graph_c0	17.3164	25.3132	7.39622	6.59427	6.4799	2.33658e-06	-1.49937	down
c31071.graph_c0	8.99101	15.4313	22.2591	22.5843	25.8507	0.000621944	1.09832	up
c31072.graph_c0	43.9634	43.8271	18.072	17.5749	17.7269	0.000324403	-1.1672	down
c31076.graph_c0	63.3153	78.2882	168.102	152.783	146.15	2.13759e-05	1.27663	up
c31106.graph_c0	16.7942	18.3833	5.60749	6.89178	6.48574	1.2257e-05	-1.33522	down
c31132.graph_c0	243.696	277.354	77.1419	102.572	99.3439	7.63967e-07	-1.34451	down
c31249.graph_c0	4.76978	3.51899	12.9223	9.68085	8.88056	0.00133587	1.46578	up
c31259.graph_c0	32.4999	46.5984	12.9795	14.8887	14.1854	3.18305e-06	-1.35088	down
c31283.graph_c0	31.0234	16.0024	76.2903	72.373	71.5634	1.58047e-09	1.76252	up
c31306.graph_c0	42.0461	37.2007	59.4487	83.7444	79.6479	0.00349436	1.04219	up
c31328.graph_c0	3.01434	3.52333	0.994045	0.58309	0.61413	0.00855646	-2.027	down
c31338.graph_c0	24.0114	30.7884	63.4052	61.3258	59.4407	1.71736e-05	1.3053	up
c31341.graph_c0	4.56265	5.6036	1.05118	1.26344	1.47077	0.000942496	-1.86664	down
c31359.graph_c0	2.36718	1.49941	5.89919	4.46312	4.66713	0.000524441	1.49654	up
c31378.graph_c0	0.203017	0.0705482	62.6647	71.5656	65.4416	9.52738e-77	9.03982	up
c31387.graph_c0	2.79219	1.89205	7.18214	4.93871	4.88873	0.0013883	1.39856	up
c31434.graph_c0	7.43082	10.8452	18.4947	23.0515	22.9639	0.000262971	1.38153	up
c31440.graph_c0	8.86138	12.3704	59.3013	62.2015	65.5698	1.69649e-19	2.69913	up
c31454.graph_c0	90.3438	74.2776	178.518	142.03	139.006	0.000961373	1.02508	up
c31461.graph_c0	2.39703	3.55904	6.57532	6.64608	6.14524	0.00400222	1.26118	up
c31472.graph_c0	9.73876	10.553	0.868482	0.933968	0.707025	1.33483e-22	-3.46368	down
c31481.graph_c0	4.26951	3.62537	0.204382	0.476218	0.270076	2.66436e-11	-3.50367	down
c31492.graph_c0	38.0176	26.9708	124.53	78.2673	81.0273	0.00150511	1.66534	up
c31497.graph_c0	1.65241	2.61173	0.421873	0.396973	0.537564	0.00398169	-2.08884	down
c31511.graph_c0	19.864	36.2623	3.14429	3.89798	4.10548	9.2841e-05	-2.76448	down
c31519.graph_c0	10.0197	13.2167	29.0635	21.0301	19.0945	0.00491172	1.1281	up
c31539.graph_c0	21.0656	21.1857	6.61993	9.40423	8.42376	9.46424e-05	-1.23591	down
c31571.graph_c0	13.2047	21.1335	3.86389	6.52966	4.79324	0.0030679	-1.61243	down
c31571.graph_c1	19.0661	33.8814	4.54948	8.52069	7.17942	0.00412039	-1.81815	down
c31622.graph_c0	36.6591	34.2385	89.1813	61.2099	62.6542	0.00248211	1.1333	up
c31637.graph_c0	4.13145	6.11792	1.25406	0.499489	0.526079	4.46195e-07	-2.61695	down
c31650.graph_c0	1.13033	1.86057	11.0648	8.03822	10.1994	1.80581e-10	2.85401	up
c31693.graph_c0	1.4587	0.52138	4.94784	5.32092	5.13716	2.92232e-07	2.48851	up
c31717.graph_c0	35.6531	24.3768	8.82827	7.60395	6.34218	0.000424183	-1.85895	down
c31719.graph_c0	15.7217	21.1273	6.97081	7.5941	8.02408	0.000132009	-1.14674	down
c31738.graph_c0	0.564591	0.724411	2.23424	2.44891	2.38461	0.00270699	2.01265	up
c31758.graph_c0	0.629983	0.291891	2.83926	1.48944	1.7256	0.00844465	2.24346	up
c31760.graph_c0	227.5	203.238	109.088	90.9453	87.6123	0.000500975	-1.03618	down
c31766.graph_c0	39.4554	11.279	142.396	127.649	128.172	7.89904e-18	2.4959	up
c31766.graph_c2	45.5595	13.7357	99.223	114.035	107.831	1.19602e-10	1.96306	up
c31776.graph_c0	12.7825	20.2783	31.5119	46.0092	47.6801	0.00155096	1.48648	up
c31792.graph_c0	8.05699	10.4336	0.51894	0.80362	0.728844	1.40065e-26	-3.61189	down
c31816.graph_c0	10.5058	12.1098	3.25327	2.7716	2.63201	7.10354e-07	-1.83279	down
c31848.graph_c0	41.969	51.5961	128.633	103.895	106.747	1.87173e-06	1.41262	up
c31850.graph_c0	5.87773	1.84564	66.0661	48.9724	51.8968	2.89873e-31	3.95745	up
c31853.graph_c0	13.0091	21.6912	2.00284	3.11113	4.07493	3.33344e-05	-2.34837	down
c31869.graph_c1	97.6229	123.691	13.125	27.164	25.8051	3.67682e-12	-2.18149	down
c31893.graph_c0	7.02864	8.73456	2.71695	3.07038	2.60793	0.00221976	-1.35268	down
c31904.graph_c0	20.0849	23.2357	8.1599	8.20579	9.06593	6.18957e-05	-1.21314	down
c31907.graph_c0	50.5168	35.5626	14.0276	10.6039	10.6698	0.000282676	-1.74591	down
c31923.graph_c0	4.91881	4.92805	0.884775	0.0679635	0.143163	5.57125e-09	-3.63528	down
c31925.graph_c0	0.278452	0.232228	2.58949	1.185	2.12173	0.000904746	3.07283	up
c31946.graph_c0	26.0056	18.1074	54.8986	45.1186	42.6817	4.65977e-05	1.23385	up
c31954.graph_c0	1.04402	2.6605	12.1649	7.40499	6.62931	0.00197406	2.38893	up
c31992.graph_c0	4.91762	5.41587	13.2837	11.6611	12.5756	4.13853e-06	1.41303	up
c32001.graph_c0	12.7095	11.8702	3.89268	5.59394	5.34548	0.000748245	-1.17665	down
c32012.graph_c0	1.68796	1.98922	5.95366	5.9341	5.83881	0.00143696	1.82408	up
c32033.graph_c0	5.47336	6.40994	19.4795	11.9489	12.9832	0.00445988	1.45274	up
c32036.graph_c0	71.4118	72.9861	375.94	279.321	276.569	4.54276e-13	2.23869	up
c32069.graph_c0	44.765	88.1079	6.96778	6.60415	6.2869	0.000232409	-3.17613	down
c32110.graph_c0	52.7502	58.045	14.6869	19.6265	18.6343	3.10863e-08	-1.50981	down
c32145.graph_c0	94.3273	128.068	240.714	183.851	184.065	0.00114768	1.0083	up
c32153.graph_c0	10.7369	11.7706	25.5017	17.316	20.434	0.00210835	1.04147	up
c32165.graph_c0	5.08722	6.58353	22.1562	17.4813	17.8877	9.29271e-08	1.85648	up
c32165.graph_c1	9.1352	9.98796	20.353	21.137	23.0528	5.06822e-05	1.30905	up
c32236.graph_c0	6.13904	9.96352	1.41484	2.56061	2.97052	0.0020382	-1.64481	down
c32284.graph_c0	46.1197	56.1838	14.4202	21.472	23.5363	4.02508e-05	-1.22393	down
c32312.graph_c0	5.56316	4.68537	0.569351	0.349875	0.644876	2.3291e-13	-3.16498	down
c32327.graph_c0	7.70853	6.42889	43.635	28.2407	28.317	3.65466e-06	2.36768	up
c32363.graph_c0	4.19688	4.54351	1.72469	1.71735	1.4832	0.00946785	-1.27561	down
c32384.graph_c1	123.026	181.617	42.5266	71.1319	67.2052	0.00311122	-1.18806	down
c32409.graph_c0	6.11427	5.70815	36.5645	20.6802	20.7585	0.00227574	2.26587	up
c32411.graph_c0	8.57832	14.1177	1.28731	2.05092	1.78208	2.68751e-06	-2.58234	down
c32418.graph_c0	73.8913	82.8122	160.964	158.492	162.244	0.000129203	1.17389	up
c32431.graph_c0	0.491117	0.597319	4.37283	3.74463	4.49429	1.20397e-05	3.09008	up
c32460.graph_c0	34.2975	27.759	74.887	58.8324	57.6857	0.000130363	1.16849	up
c32463.graph_c0	1.0904	0.668668	0.148064	0.136481	0.0479155	0.000664668	-2.87066	down
c32495.graph_c0	8.11729	8.15591	2.10757	3.39973	3.53955	0.00111906	-1.29172	down
c32497.graph_c0	5.36974	7.4822	16.1454	12.2287	12.4274	9.34556e-05	1.22314	up
c32576.graph_c0	7.1977	8.64581	1.2674	1.95479	1.62441	4.60557e-12	-2.15101	down
c32603.graph_c0	19.4846	24.2868	2.09527	3.26722	2.61053	1.60656e-12	-2.89823	down
c32617.graph_c0	5.19259	13.9121	20.9081	21.6007	21.5869	0.000121249	1.31987	up
c32627.graph_c0	131.795	201.276	19.8073	24.5691	23.2198	4.07408e-10	-2.73819	down
c32636.graph_c0	17.7634	25.3083	4.3934	4.01597	3.6492	2.43278e-10	-2.27864	down
c32647.graph_c0	2.29363	2.36423	0.254958	0.274182	0.317656	1.39361e-07	-2.90615	down
c32649.graph_c1	0.269119	0.240476	1.33122	1.22708	1.68013	0.000905115	2.60597	up
c32654.graph_c0	20.7389	18.3924	7.45558	6.89899	6.6771	0.000132009	-1.34859	down
c32664.graph_c0	200.64	269.56	90.9221	103.268	95.2041	6.59317e-05	-1.14155	down
c32685.graph_c0	3.77254	4.81665	1.04838	0.992141	0.902462	0.000138752	-1.98949	down
c32689.graph_c0	115.921	134.587	35.1448	36.4904	36.956	6.91333e-10	-1.65091	down
c32693.graph_c0	4.71869	3.74989	10.6375	13.4971	12.9154	2.28968e-06	1.67651	up
c32716.graph_c0	5.1244	5.67736	0.477144	0.491742	0.38281	1.04609e-18	-3.44634	down
c32723.graph_c0	170.25	168.5	76.1271	78.347	71.7396	0.000473165	-1.03213	down
c32738.graph_c0	5.53872	2.47893	13.5698	11.8163	11.0156	1.69037e-07	1.71363	up
c32764.graph_c1	17.9425	16.6137	39.1399	35.2143	36.2148	0.000671063	1.22631	up
c32776.graph_c0	35.3761	37.6114	80.4156	97.5691	99.6161	8.10884e-07	1.4816	up
c32825.graph_c0	6.46736	3.3711	14.5057	12.4418	10.9698	4.46805e-05	1.47991	up
c32839.graph_c0	4.06189	3.21508	596.97	688.319	690.15	1.5686e-96	7.63126	up
c32888.graph_c0	53.829	53.9297	13.5562	20.3017	22.5577	5.24889e-07	-1.37853	down
c32910.graph_c0	34.1281	23.7546	72.0694	58.8022	59.9358	2.92437e-05	1.26151	up
c33005.graph_c0	5.35405	5.7247	1.39212	2.48298	2.34595	0.00420937	-1.27568	down
c33006.graph_c0	3041.69	2809.27	8431.1	7185.36	7043.32	2.25643e-07	1.50085	up
c33040.graph_c0	7.23598	7.24649	2.0856	1.21236	1.27689	1.16102e-05	-2.11633	down
c33065.graph_c0	29.0279	36.939	11.0032	11.3373	11.6472	6.76924e-07	-1.39945	down
c33075.graph_c0	18.9278	9.35931	72.3443	47.4939	48.5155	2.21587e-05	2.10413	up
c33082.graph_c0	6.36689	6.51567	3.06275	2.57902	2.51996	0.00858107	-1.10866	down
c33095.graph_c0	66.7393	97.0578	37.0648	30.5967	28.7921	0.0001347	-1.20621	down
c33096.graph_c0	5.7078	4.99371	448.278	365.411	357.84	1.12062e-79	6.32017	up
c33103.graph_c0	2.30964	3.04659	0.886008	0.55163	0.580995	0.00491172	-1.85432	down
c33116.graph_c0	1.64464	2.11254	0.203383	0.187473	0.164544	4.87878e-07	-3.20264	down
c33121.graph_c0	11.5808	10.6489	2.58519	2.52738	1.46406	1.15868e-07	-2.21173	down
c33203.graph_c0	9.22903	13.7916	4.33956	5.7868	5.03317	0.00455722	-1.04054	down
c33208.graph_c0	15.8889	9.74363	38.3905	40.1067	38.3628	5.13973e-09	1.72825	up
c33224.graph_c0	16.7625	18.5659	2.54884	2.46693	2.58021	1.59656e-22	-2.66402	down
c33237.graph_c0	97.0364	94.6805	424.024	383.858	389.56	1.34839e-14	2.19251	up
c33247.graph_c0	4.31333	3.27027	13.1897	11.994	8.45827	2.8112e-05	1.6905	up
c33257.graph_c0	17.4952	16.958	2.709	2.99201	2.80298	7.62146e-20	-2.46775	down
c33278.graph_c0	11.661	13.2071	28.0292	25.8235	24.5203	0.000105821	1.20897	up
c33290.graph_c0	6.89509	6.23499	2.56275	2.18858	2.43314	0.00277646	-1.32204	down
c33299.graph_c0	25.1895	33.5707	3.58854	2.78714	1.71615	1.92625e-28	-3.30783	down
c33301.graph_c0	36.0729	46.0119	14.425	19.0925	17.0518	8.25503e-05	-1.14033	down
c33314.graph_c0	10.6606	12.37	0.513581	1.06516	0.78946	8.43166e-33	-3.72325	down
c33358.graph_c0	198.145	205.621	457.913	443.596	450.667	1.32454e-05	1.29542	up
c33361.graph_c0	3.89154	5.74729	1.85814	2.4439	2.15005	0.00469659	-1.01724	down
c33365.graph_c0	14.7878	10.2775	59.0753	43.1045	42.8312	1.44261e-09	2.0717	up
c33395.graph_c0	2.43958	2.44351	0.61521	0.610706	0.696817	0.00835138	-1.79272	down
c33425.graph_c0	3.00561	5.07816	0.974077	1.21292	1.27749	0.00427118	-1.65666	down
c33430.graph_c2	6.57757	9.79585	1.69756	1.47783	2.15164	3.0236e-07	-2.05786	down
c33431.graph_c0	5.97042	7.2677	25.0059	16.6217	15.3433	0.00126256	1.65684	up
c33437.graph_c0	13.0958	16.8847	196.756	90.8929	92.6658	0.00662244	3.21481	up
c33472.graph_c0	1.55652	1.55776	12.5347	17.2225	17.0579	1.42441e-17	3.46365	up
c33521.graph_c1	7.48937	11.2157	2.41098	3.60459	3.06383	0.000891685	-1.47978	down
c33525.graph_c0	27.3571	32.5006	6.99495	5.30059	5.71648	2.56498e-15	-2.17946	down
c33532.graph_c0	6.40404	15.1384	0.443898	0.91134	0.86844	0.00269957	-3.70013	down
c33569.graph_c0	11.9379	15.4984	5.57448	6.46898	6.2426	0.00270699	-1.02698	down
c33600.graph_c0	6.0252	13.1941	0.366308	1.25341	0.829798	0.00160663	-3.39667	down
c33651.graph_c1	7.7557	5.80573	1.25064	1.23589	1.33997	6.14934e-08	-2.28089	down
c33660.graph_c0	4.16412	5.09412	1.59741	1.40141	1.23795	0.00242992	-1.57395	down
c33706.graph_c0	28.5815	38.6374	12.0032	14.8349	13.494	5.05854e-05	-1.17748	down
c33707.graph_c0	6.67335	8.95894	1.70989	2.45176	2.74366	0.000189635	-1.61687	down
c33720.graph_c0	4.95097	5.27762	1.43412	1.1389	1.24951	1.37391e-06	-1.86893	down
c33722.graph_c0	35.3722	26.7301	14.6434	11.4697	13.6474	0.00234857	-1.10003	down
c33739.graph_c0	63.6943	52.2556	16.0155	24.0811	24.1427	3.8374e-05	-1.30234	down
c33802.graph_c0	31.4619	13.4508	73.9047	49.5084	50.1034	0.00604804	1.47786	up
c33809.graph_c0	0	0	2.57779	1.38608	2.1898	2.15925e-05	Inf	up
c33823.graph_c0	5.70464	7.52128	1.56769	2.99495	3.27973	0.00160663	-1.19067	down
c33824.graph_c0	5.9179	3.94156	20.3938	17.7691	19.194	2.39445e-11	2.081	up
c33840.graph_c0	30.9699	40.5112	13.889	14.1596	14.7245	4.35137e-05	-1.18293	down
c33895.graph_c0	13.8288	13.7024	30.539	31.1108	31.8074	2.86855e-05	1.31434	up
c33908.graph_c2	87.4902	120.955	487.67	357.665	361.319	3.47018e-11	2.08923	up
c33939.graph_c2	1.98338	1.92982	8.76444	6.75245	9.03806	0.000518122	2.19968	up
c33939.graph_c3	6.42477	9.02341	17.3911	19.0822	16.4983	0.00138936	1.3368	up
c33962.graph_c0	12.0543	20.4683	0.511956	1.42498	1.36439	1.56078e-08	-3.72968	down
c33964.graph_c0	5.01521	4.36494	1.27455	0.930086	0.721809	4.60354e-05	-2.13749	down
c33971.graph_c0	1.68967	2.72667	0.137394	0.270882	0.285302	6.81562e-08	-3.10269	down
c34021.graph_c0	18.0111	15.1714	4.94171	2.29947	1.99132	6.35812e-10	-2.3072	down
c34032.graph_c0	4.48117	4.96157	0.580915	0.920637	0.969646	8.19569e-08	-2.37641	down
c34040.graph_c0	376.825	507.719	1177.29	980.171	996.957	1.8183e-06	1.39099	up
c34070.graph_c0	8.10828	5.60427	2.17437	2.52792	2.26311	0.00270794	-1.43446	down
c34143.graph_c2	9.84015	12.9818	4.35061	2.87205	2.43946	7.39522e-06	-1.68739	down
c34181.graph_c0	6.51007	6.75004	12.0107	13.2907	12.7759	0.00324904	1.07434	up
c34184.graph_c1	5.71485	3.23419	0.484612	0.173718	0.548896	0.00134178	-3.35283	down
c34191.graph_c0	2.20678	0.41204	4.07314	3.7495	5.09324	0.000891685	1.82185	up
c34200.graph_c0	95.6118	111.711	39.4424	41.2888	38.6858	9.98123e-06	-1.24114	down
c34203.graph_c0	6.00636	5.73981	0.577713	1.59756	1.68261	5.23564e-06	-2.04883	down
c34332.graph_c0	10.1569	8.69889	19.8494	22.4434	22.3424	2.72814e-05	1.32563	up
c34365.graph_c0	8.69686	12.6195	4.82519	4.25125	3.48986	0.00686467	-1.20496	down
c34373.graph_c0	0.766759	1.1755	3.21276	2.39931	2.9819	0.00730615	1.70569	up
c34382.graph_c0	9.51166	7.51389	4.61735	2.82846	2.28392	0.00672815	-1.26804	down
c34489.graph_c0	5.38157	6.63031	1.22425	1.65336	2.06385	1.2633e-05	-1.72132	down
c34503.graph_c0	17.8883	40.4773	60.5683	61.2994	63.203	6.43986e-05	1.23509	up
c34525.graph_c0	167.169	295.77	796.61	712.694	698.09	2.01326e-10	1.81681	up
c34632.graph_c0	18.7577	29.0301	1.64666	2.30804	2.36804	8.27659e-12	-3.35355	down
c34644.graph_c0	6.07102	8.81863	1.28094	1.40813	2.06343	2.22838e-08	-2.08397	down
c34645.graph_c0	16.1126	12.0636	33.562	26.8046	23.373	0.000701557	1.11246	up
c34657.graph_c0	9.829	4.03497	42.1709	28.3374	29.047	5.20504e-07	2.37146	up
c34690.graph_c0	2.76466	3.86866	0.954542	1.14496	1.10195	0.000457587	-1.49059	down
c34719.graph_c0	9.48651	12.2684	2.36407	2.58055	2.65753	3.09919e-11	-1.95867	down
c34776.graph_c0	81.6838	59.7711	804.433	544.78	554.292	7.59551e-13	3.29019	up
c34849.graph_c0	113.948	65.8494	169.226	177.431	182.817	0.000432793	1.09692	up
c34872.graph_c0	11.799	5.81529	22.7391	16.9032	17.9339	0.00159046	1.24101	up
c34876.graph_c0	30.4382	25.8119	59.6477	49.3972	48.05	0.00117161	1.02679	up
c34879.graph_c0	11.1603	14.8226	28.801	20.4935	22.252	0.00219599	1.01655	up
c35024.graph_c0	10.1668	10.4357	30.6	46.5112	46.7525	9.52726e-06	2.143	up
c35046.graph_c1	26.1239	29.9517	164.781	86.6853	92.2944	0.00837854	2.16448	up
c35120.graph_c0	2.32931	2.19254	0.268477	0.433081	0.430795	2.63564e-06	-2.44418	down
c35141.graph_c0	5.19074	4.91291	1.31761	0.762977	1.18626	4.08905e-06	-2.0811	down
c35203.graph_c0	104.95	123.341	45.5371	51.8219	50.4819	0.000235822	-1.07096	down
c35216.graph_c0	10.1162	11.45	1.17742	1.33856	1.2193	3.24957e-23	-2.97498	down
c35299.graph_c0	45.1935	72.1079	13.6018	21.1807	19.7533	0.000869268	-1.53959	down
c35327.graph_c0	102.423	122.323	44.1207	53.1032	50.3371	0.000280688	-1.05043	down
c35346.graph_c1	9.29891	3.39922	16.4875	13.7477	12.6527	0.00418922	1.28237	up
c35353.graph_c0	4.23126	3.84331	0.435185	0.378856	0.46944	3.11277e-13	-3.10435	down
c35403.graph_c0	0.376062	1.66618	4.69706	3.60088	3.84524	0.000105228	2.15184	up
c35425.graph_c0	28.5164	46.7861	162.59	95.5186	95.3072	0.00818287	1.78827	up
c35449.graph_c0	3.31971	3.62717	0.47369	0.373565	0.250378	3.39192e-09	-3.11364	down
c35470.graph_c0	9.36363	10.7292	0.675189	0.493748	0.367082	7.97478e-29	-4.16003	down
c35490.graph_c0	10.9868	9.15473	30.4265	33.8939	33.0065	1.60136e-09	1.82004	up
c35506.graph_c0	8.78703	13.006	2.56491	4.27631	4.87441	0.00175425	-1.33002	down
c35513.graph_c0	10.4829	17.2582	1.54023	1.3251	1.27933	5.12746e-08	-3.18144	down
c35555.graph_c0	5.06202	6.25759	15.5711	10.8594	10.0427	0.00413056	1.24019	up
c35580.graph_c0	0.0360048	0.0375349	6.19791	4.06044	5.4466	2.01805e-24	7.28867	up
c35590.graph_c0	12.3552	11.1173	2.79972	3.74518	3.94455	2.1195e-06	-1.61075	down
c35636.graph_c0	4.42699	7.51605	0.469253	0.336424	0.496067	5.15047e-08	-3.63424	down
c35639.graph_c1	213.076	209.516	644.34	408.84	413.185	0.00795417	1.34123	up
c35641.graph_c0	27.4541	39.0407	13.9015	15.6057	14.2182	0.000529031	-1.04492	down
c35643.graph_c2	4.39643	5.96689	1.50453	0.764862	0.991482	4.16126e-07	-2.11446	down
c35644.graph_c0	11.6457	12.0123	4.70586	4.86437	5.26117	0.000399685	-1.12107	down
c35661.graph_c0	15.4113	12.1503	7.17739	6.2114	5.33947	0.00182205	-1.01453	down
c35674.graph_c0	6.76687	4.23765	14.9268	11.0662	10.7443	0.000534666	1.27604	up
c35679.graph_c0	0.167525	0.174644	10.1099	5.88167	5.25618	2.20771e-06	5.50247	up
c35716.graph_c1	26.3054	20.6433	9.84316	10.0174	8.32086	0.000278874	-1.19226	down
c35717.graph_c0	39.8678	41.3837	87.1108	82.2469	78.6874	0.000162092	1.16122	up
c35722.graph_c0	1.79199	1.56924	5.1767	4.95695	5.30115	0.00370985	1.74701	up
c35778.graph_c0	10.8305	11.5602	1.13889	1.74966	1.68485	3.91664e-18	-2.73568	down
c35794.graph_c0	1.10336	0.76683	3.07257	2.34775	2.88486	0.00602063	1.69214	up
c35835.graph_c0	25.7703	17.994	69.0987	46.1655	42.4608	0.00916103	1.38759	up
c35875.graph_c0	4.80769	6.3082	2.27976	1.74614	1.98771	0.000168205	-1.33031	down
c35918.graph_c0	5.36477	5.34195	1.09481	0.639871	0.943507	5.23927e-10	-2.45049	down
c35918.graph_c1	7.37951	5.95127	0.688743	1.62949	0.780105	0.000171694	-2.55694	down
c35923.graph_c0	3.79029	4.50111	1.14124	1.47275	1.47729	0.00266923	-1.46169	down
c35963.graph_c0	36.4871	25.6054	13.846	12.2933	12.3245	0.00962047	-1.14945	down
c35970.graph_c0	57.228	56.3234	125.295	94.2876	93.4151	0.00138538	1.0107	up
c36017.graph_c0	7.90969	7.30099	62.8189	68.3884	67.8128	2.86284e-28	3.25952	up
c36121.graph_c2	28.5185	37.5428	163.62	120.147	126.659	7.67284e-14	2.19036	up
c36158.graph_c0	8.55946	6.64593	3.28577	2.11063	2.12308	0.000162836	-1.47514	down
c36193.graph_c0	0.933458	0.583876	4.06334	4.1711	5.85753	0.00248353	2.75786	up
c36196.graph_c0	21.7677	18.6177	64.5688	66.7964	65.3908	2.69016e-10	1.83189	up
c36235.graph_c0	38.61	28.5041	13.525	11.3173	10.9486	0.000518122	-1.36517	down
c36317.graph_c0	7.02607	11.8511	1.79633	1.97377	2.69807	0.000336366	-1.97869	down
c36318.graph_c1	23.6278	35.5895	64.798	48.2427	49.0588	0.00227973	1.01096	up
c36360.graph_c0	37.7001	26.5588	10.1343	11.9924	10.5399	0.00152607	-1.43285	down
c36372.graph_c0	17.9056	23.2149	8.51158	8.44927	8.6244	0.000106986	-1.12719	down
c36384.graph_c0	21.8025	18.8269	47.3651	39.4623	39.3593	0.000113002	1.18072	up
c36403.graph_c0	209.786	185.735	74.8669	69.7279	73.1486	2.38432e-06	-1.31337	down
c36482.graph_c0	22.9388	24.782	111.629	118.036	116.152	3.57346e-17	2.41058	up
c36534.graph_c0	1260.46	1050.87	3719.09	3171.73	3139.22	6.57037e-09	1.66261	up
c36540.graph_c0	216.173	339.82	628.803	525.103	511.436	0.000186978	1.14265	up
c36542.graph_c0	438.319	416.301	1274.03	1261.1	1273.49	2.57857e-09	1.70565	up
c36545.graph_c0	585.614	550.589	1760.18	1168.3	1136.34	0.00278879	1.38439	up
c36548.graph_c0	335.179	247.422	845.367	948.125	927.132	6.22922e-10	1.76794	up
c36552.graph_c0	231.204	234.23	557.051	613.568	599.025	3.96796e-07	1.47882	up
c36553.graph_c0	13.6249	18.895	215.421	200.945	206.039	9.98585e-35	3.81688	up
c36555.graph_c0	822.37	1193.1	327.986	400.683	426.628	9.59065e-05	-1.24075	down
c36556.graph_c0	102.383	114.909	392.276	305.058	283.829	2.84428e-09	1.72581	up
c36570.graph_c0	24.3404	9.12352	39.5027	42.1903	43.2104	0.0015826	1.43003	up
c36574.graph_c0	49.5586	32.0705	11.5363	9.22298	12.7227	0.00352641	-1.74471	down
c36577.graph_c0	737.976	640.386	245.668	268.255	261.034	3.47008e-06	-1.2826	down
c36580.graph_c0	313.39	364.878	131.792	140.959	137.681	3.11672e-05	-1.16959	down
c36590.graph_c0	40.1303	82.8464	122.46	114.255	118.057	0.000592992	1.09604	up
c36592.graph_c0	46.0942	85.0398	176.98	137.116	128.289	0.000119327	1.31687	up
c36597.graph_c0	94.8965	47.7013	144.435	128.428	136.063	0.001088	1.05428	up
c36610.graph_c0	38.6714	22.3517	182.768	171.655	173.333	1.84185e-19	2.65005	up
c36616.graph_c0	108.116	172.39	47.172	49.0328	45.959	0.000692258	-1.41843	down
c36620.graph_c0	33.5188	32.4879	196.364	122.054	110.651	0.000643581	2.24554	up
c36621.graph_c0	16.6216	6.0271	140.391	193.824	185.149	2.08522e-23	4.05019	up
c36644.graph_c0	21.3161	50.7078	66.945	82.7232	84.9627	0.0013883	1.27677	up
c36658.graph_c0	56.1929	76.9154	18.248	21.9057	21.1492	0.000483004	-1.55866	down
c36679.graph_c0	57.3913	76.8795	117.302	144.029	141.007	0.000367302	1.14295	up
c36682.graph_c0	63.6932	40.7615	90.5949	107.132	109.788	0.000488386	1.09982	up
c36692.graph_c0	147.951	143.325	35.7159	41.3028	38.8836	3.52822e-11	-1.77838	down
c36716.graph_c0	206.451	151.834	38.7656	68.968	67.6857	0.00136813	-1.48218	down
c36722.graph_c0	44.0029	48.0206	146.695	120.157	121.937	2.4684e-08	1.63029	up
c36734.graph_c0	34.3189	20.2771	90.6628	76.4074	70.4155	2.94373e-08	1.65742	up
c36745.graph_c0	31.5129	33.4027	64.0942	57.689	63.0615	0.000896072	1.06177	up
c36751.graph_c0	94.8886	74.2872	22.0954	23.3676	22.1919	6.31977e-08	-1.777	down
c36760.graph_c0	25.4719	33.8739	117.922	94.8498	99.5331	2.21918e-10	1.95194	up
c36770.graph_c0	61.6065	118.547	6.98087	11.5496	11.8603	0.000237954	-2.99686	down
c36771.graph_c0	8.25399	10.7559	0.907312	2.68325	3.59684	0.00981119	-1.83652	down
c36780.graph_c0	2.68437	2.79844	65.5624	88.0878	97.2891	1.63052e-22	5.07148	up
c36782.graph_c0	9.59818	20.846	44.1547	43.3995	38.7189	1.4752e-05	1.62039	up
c36789.graph_c0	30.0804	15.6794	59.8811	59.7129	59.1921	0.00062438	1.50184	up
c36834.graph_c0	34.4766	33.956	91.5835	65.2541	75.1311	0.000108803	1.30964	up
c36841.graph_c0	6.70661	6.00761	41.4808	28.0125	28.112	2.83356e-08	2.48516	up
c36857.graph_c0	21.5175	19.5899	34.6767	53.8654	52.1506	0.00563425	1.32723	up
c36878.graph_c0	0	0	64.1495	78.6126	80.9669	9.67243e-67	Inf	up
c36892.graph_c0	70.5825	70.7716	11.5169	12.3201	11.9461	2.71176e-19	-2.43051	down
c36903.graph_c0	19.5058	18.8634	37.7357	48.3199	47.9725	9.44114e-06	1.35678	up
c36936.graph_c0	20.7557	11.9698	33.8592	40.0535	41.3198	0.00012641	1.3558	up
c36938.graph_c0	9.51695	6.98172	54.0071	43.876	40.8302	1.64964e-18	2.61283	up
c36943.graph_c0	9.53769	24.4751	54.8002	57.7615	40.2835	0.000162683	1.73848	up
c36955.graph_c0	31.8495	20.0496	49.2911	48.7506	45.5604	0.00154723	1.00776	up
c36987.graph_c0	36.9753	43.8258	10.762	20.3249	19.6655	0.00021006	-1.11098	down
c36989.graph_c0	32.6406	34.3528	14.7062	15.0778	15.298	0.000860162	-1.0189	down
c37021.graph_c0	19.0365	10.1338	44.7787	37.7054	36.0817	3.14943e-06	1.55751	up
c37074.graph_c0	4.30876	17.406	35.1675	30.4846	24.2616	0.0011712	1.62753	up
c37115.graph_c0	11.9729	9.20683	32.31	26.8006	25.5706	1.68199e-06	1.54199	up
c37143.graph_c0	0	0.0816549	33.553	75.0825	71.9702	4.64229e-13	10.7171	up
c37185.graph_c0	15.0863	26.2124	3.65688	5.5331	4.84032	0.000694577	-1.99087	down
c37205.graph_c0	10.0114	13.8687	3.4246	5.30761	6.08452	0.00196635	-1.12521	down
c37220.graph_c0	17.7198	18.4728	6.62737	5.51775	6.1747	0.00119804	-1.43116	down
c37228.graph_c0	4.7175	3.71847	45.7604	26.0744	30.9436	8.73989e-07	3.14794	up
c37229.graph_c0	18.6582	22.8836	8.11168	6.66269	8.17488	0.000272255	-1.3005	down
c37232.graph_c0	19.9836	26.9867	5.67922	11.0049	8.25312	9.91662e-05	-1.35176	down
c37244.graph_c0	8.80366	5.50667	15.2418	16.235	19.0722	0.00818287	1.36222	up
c37261.graph_c0	5.39746	5.02663	29.8317	21.515	25.4828	2.14085e-12	2.42918	up
c37273.graph_c0	31.7062	33.8433	7.70805	11.8582	11.6407	1.72038e-05	-1.51469	down
c37279.graph_c0	19.8733	33.5505	1.41833	1.73566	2.04964	5.10136e-09	-3.79353	down
c37304.graph_c0	4.95519	3.22308	17.1998	15.2074	16.3491	2.3826e-12	2.11589	up
c37317.graph_c0	19.397	23.0337	5.20286	5.74049	6.31395	3.03599e-09	-1.7412	down
c37333.graph_c0	3.46906	5.12334	18.59	14.7631	11.9857	0.00370985	1.95641	up
c37356.graph_c0	6.87569	4.57948	21.3515	16.8655	24.6118	7.39104e-05	1.99741	up
c37378.graph_c0	10.4812	10.751	1.72203	1.5731	1.3842	4.40775e-18	-2.63196	down
c37401.graph_c0	14.1769	27.5824	2.52784	2.54306	2.40136	0.000432793	-2.91618	down
c37422.graph_c0	16.6016	19.0908	8.09774	5.55956	5.64824	9.74975e-05	-1.33567	down
c37442.graph_c0	12.6521	17.5575	2.83169	4.01615	3.39325	1.75965e-09	-1.9999	down
c37482.graph_c0	6.78321	12.2302	1.8152	2.54361	2.99053	0.00506139	-1.80244	down
c37514.graph_c0	6.04392	11.9142	0.869724	1.16913	1.10823	0.00076732	-2.94346	down
c37530.graph_c0	1.32841	1.15405	10.2947	7.06658	5.45802	0.000572723	2.74272	up
c37541.graph_c0	0	0	6.88054	8.34973	7.93625	2.29577e-23	Inf	up
c37563.graph_c0	14.2818	11.2351	2.77384	2.70334	2.74907	3.99621e-06	-2.08803	down
c37646.graph_c0	6.22177	6.8759	1.26805	1.53412	1.52602	5.1822e-08	-2.04243	down
c37735.graph_c0	3.82301	1.41152	7.72193	5.76209	7.85378	0.00487056	1.55572	up
c37958.graph_c0	3.77394	6.15439	0.906736	0.74567	0.634333	2.02637e-06	-2.55852	down
c37959.graph_c0	0.334017	0.348211	6.60897	5.68584	9.73135	4.42774e-05	4.56755	up
c38000.graph_c0	0.992382	0.413822	4.71255	3.58975	3.11364	0.00995964	2.54885	up
c38021.graph_c0	7.65171	4.1171	0.97677	0.787816	0.55317	0.00920354	-2.81197	down
c38115.graph_c0	3.50392	3.85575	0.77033	0.621311	0.218129	0.00500377	-2.64723	down
c38255.graph_c0	3.50993	4.0132	0.784098	0.602301	0.380618	0.00113325	-2.54118	down
c38391.graph_c0	0.539978	0.281462	4.54078	2.87245	2.72282	0.000590912	3.15628	up
c38608.graph_c0	2.16686	1.49176	0.606711	0.217486	0.320689	0.00265161	-2.14129	down
c38628.graph_c0	2.50995	2.30878	0.292134	0.314162	0.496329	0.00798704	-2.57473	down
c38737.graph_c0	1.68012	2.82938	0.191789	0.343751	0.65169	0.0015719	-2.3531	down
c38795.graph_c0	2.20264	2.29625	0.128183	0.275697	0.43556	0.00258677	-2.86135	down
c39195.graph_c0	1.77192	2.21667	0.350599	0	0	0.000194266	-3.97879	down
c39272.graph_c0	1.72193	2.62698	0.166198	0.35746	0.611794	0.000278	-2.36705	down
c39901.graph_c0	0.811924	1.11094	0.100406	0.161966	0.170588	0.00500377	-2.58815	down
c4694.graph_c0	1.88161	2.74621	0.124101	0.400375	0.140563	0.000734054	-3.23573	down
c8474.graph_c0	7.09786	15.1031	1.63527	1.34479	1.19847	0.00420937	-2.84358	down
c8488.graph_c0	0	0	11.0307	7.62584	7.58559	1.89427e-18	Inf	up
c8521.graph_c0	1.89841	2.90266	5.8848	7.80967	9.35995	0.00507601	1.82845	up
c8548.graph_c0	2.25992	1.17798	6.70733	7.04134	6.51177	0.00456387	2.0948	up
c8549.graph_c0	4.3618	5.93108	0.687931	0.538039	0.566681	4.56842e-11	-2.96499	down
c8551.graph_c0	1.09295	2.2788	9.19086	6.78305	6.94002	0.00155096	2.33011	up
c8572.graph_c0	8.81285	12.9413	1.59374	3.73028	4.99071	0.00448777	-1.50823	down
c8576.graph_c0	9.64864	13.3431	1.16884	1.32681	1.39744	6.83331e-12	-3.00184	down
c8581.graph_c0	7.5492	8.82977	2.61096	1.43656	1.37549	1.70821e-05	-2.04597	down
c8687.graph_c0	4.06503	4.00493	1.45838	1.23567	1.25139	0.00867757	-1.48317	down
c8731.graph_c0	8.20692	4.75316	0.902139	0.646775	0.340603	0.00143927	-3.24689	down
c8767.graph_c0	1.04573	1.45356	9.65589	5.19198	6.11937	0.00051485	2.62266	up
c8774.graph_c0	5.33656	6.88919	1.50492	1.43268	1.481	3.96507e-07	-1.9113	down
c8797.graph_c0	6.19393	7.20798	1.28255	1.53251	1.7755	0.00392275	-1.98844	down
c8806.graph_c0	0.0834914	0	3.13878	1.33242	1.21623	0.00802561	5.58434	up
c8821.graph_c0	1.1136	2.32185	6.73985	6.82989	7.19347	2.54334e-05	2.16408	up
c8834.graph_c0	2.77277	0.722651	4.80051	7.26962	7.54564	0.0015269	2.01503	up
c8866.graph_c0	14.9979	24.0593	5.54872	6.87323	6.68047	0.000827098	-1.46789	down
c8879.graph_c0	13.227	10.1994	24.8737	27.8541	27.8057	5.56491e-05	1.3272	up
c8883.graph_c0	19.3402	24.9124	6.01057	8.40291	8.6233	0.000491151	-1.38171	down
c8930.graph_c0	33.5159	37.0794	13.7755	13.9305	15.3838	0.000137723	-1.15797	down
c8930.graph_c1	22.8646	26.372	5.63789	8.35511	6.69726	4.46359e-07	-1.69446	down
c8968.graph_c0	19.2406	31.0677	2.86242	1.92391	3.16107	1.83619e-08	-3.09973	down
c9005.graph_c0	1.07887	0.727762	17.5799	22.3489	22.6853	4.1099e-29	4.65889	up
c9005.graph_c1	1.36973	0.713971	32.9459	32.0602	33.9587	6.6689e-35	5.10569	up
c9016.graph_c0	28.4152	48.1232	94.0538	80.2423	81.4364	2.81514e-05	1.30255	up
c9059.graph_c0	85.0289	105.652	34.7566	39.7	37.7898	1.98398e-05	-1.20741	down
c9075.graph_c0	10.5046	10.4697	42.3691	39.7916	43.3327	4.81135e-10	2.13188	up
c9077.graph_c0	62.6274	46.2151	22.2596	18.0933	17.0224	0.000577162	-1.38237	down
c9103.graph_c0	76.9627	132.033	383.049	299.77	313.735	4.19559e-10	1.81534	up
c9111.graph_c0	164.145	186.269	634.836	491.845	453.701	3.37908e-09	1.72426	up
c9111.graph_c1	27.5672	25.5651	83.9931	83.8488	80.9215	2.93523e-08	1.77603	up
c9123.graph_c0	164.958	168.717	392.274	350.313	344.373	2.59228e-05	1.25418	up
c9135.graph_c0	81.034	132.971	30.5577	39.4027	41.7493	0.00392275	-1.37251	down
c9156.graph_c0	181.566	160.664	363.907	322.819	330.227	0.000277603	1.11833	up
c9157.graph_c0	110.05	114.247	31.6146	43.2084	39.7296	3.84458e-07	-1.4154	down
c9169.graph_c0	130.877	124.43	53.6177	58.3785	57.0577	0.000342128	-1.04437	down
c9201.graph_c0	2.53901	7.41133	17.332	17.2882	15.648	0.00207387	1.91104	up
c9245.graph_c0	0.49712	5.18246	16.7215	14.5446	15.3188	4.08888e-05	2.62663	up
c9245.graph_c1	0.571595	5.36297	24.316	16.9059	13.1943	0.000130363	2.78237	up
c9249.graph_c0	10.5734	8.87945	765.165	952.33	944.225	1.72447e-82	6.64485	up
c9267.graph_c0	57.2852	68.7477	11.8093	23.1273	21.0473	1.58567e-09	-1.61063	down
c9282.graph_c0	57.597	37.7216	13.044	10.547	11.6639	0.00116947	-1.89524	down
c9298.graph_c0	73.0383	88.4852	411.338	278.026	274.734	1.44689e-06	2.12928	up
c9311.graph_c0	2.5171	2.79336	13.7363	10.28	10.3723	8.4701e-07	2.24589	up
c9322.graph_c0	13.3242	10.3627	37.0348	29.7017	31.2829	0.000329371	1.59226	up
c9355.graph_c0	2.887	4.35886	12.6065	8.7909	9.48198	0.00140518	1.64943	up
c9365.graph_c0	6.43568	5.71522	14.9235	12.8608	12.0573	0.000242549	1.25953	up
c9366.graph_c0	12.0171	15.5542	0.93507	2.80125	2.49647	1.39021e-10	-2.58095	down
c9389.graph_c0	40.5763	68.3318	9.53821	11.2905	11.7361	6.22241e-05	-2.17658	down
c9405.graph_c0	9.45929	11.9582	1.23701	1.27244	0.731008	1.12942e-13	-3.17106	down
c9455.graph_c0	32.5577	23.711	361.236	286.571	281.323	1.58287e-33	3.5866	up
c9515.graph_c0	8.7855	9.15885	2.17291	0.876283	1.53822	0.00196575	-2.42037	down
c9515.graph_c1	6.87571	11.9114	2.00066	1.50606	0.906422	0.000128718	-2.53169	down
c9571.graph_c0	80.3473	104.126	28.9119	43.4314	43.9478	0.000138292	-1.10495	down
c9590.graph_c0	13.2974	8.48058	92.8613	130.987	137.785	1.04851e-13	3.59715	up
c9616.graph_c0	2.16759	5.56234	11.5469	11.5306	9.9024	0.00818287	1.66445	up
c9618.graph_c0	4.15921	8.83869	15.0348	22.6358	24.3786	0.00154039	1.82757	up
c9634.graph_c0	10.8156	9.68339	1.88824	1.48912	1.14065	4.42823e-06	-2.63746	down
c9648.graph_c0	43.5517	65.0081	20.8653	25.0308	24.6569	0.00163802	-1.05962	down
c9674.graph_c0	12.4661	15.5239	5.84783	6.65158	6.19896	0.00417998	-1.02504	down
c9697.graph_c0	0.808956	2.19267	13.9255	8.26233	6.16404	0.00784727	2.80618	up
c9704.graph_c0	9.49386	13.3549	0.65624	1.32323	0.975569	1.04609e-18	-3.38804	down
c9827.graph_c0	2.10525	2.5287	0.18111	0.146075	0.153851	1.82275e-07	-3.71422	down
c9827.graph_c1	1.86014	1.93919	0.0968563	0.10416	0.219409	0.000175042	-3.61761	down
c9870.graph_c0	0.0889374	0.185434	4.22339	2.64941	3.68738	1.08067e-07	4.83255	up
c9898.graph_c0	5.62587	10.5569	0.371051	1.99515	0.756489	0.00100876	-2.80206	down
c9959.graph_c0	2.84456	3.58324	0.469028	0.630492	0.796867	0.00745469	-2.20036	down
c9987.graph_c0	9.47095	8.12659	0.936978	3.79798	3.10217	0.000855274	-1.61171	down

## Sheet: T3 T4 T5 vs T6 T7 T8 DEGs list
T3 T4 T5 vs T6 T7 T8 DEGs list
#gene ID	FPKM-T3	FPKM-T4	FPKM-T5	FPKM-T6	FPKM-T7	FPKM-T8	FDR	log2FC	regulated
c10009.graph_c0	7.57176	7.75195	11.4319	23.5228	24.4568	24.9338	2.77707e-16	1.27805	up
c10017.graph_c0	3.52412	3.19327	4.06264	1.19076	1.06698	0.674285	1.93808e-09	-2.05058	down
c10027.graph_c0	0.436105	0	0.37706	3.90492	2.21602	2.57974	1.34526e-07	3.25051	up
c10030.graph_c0	6.84086	4.80028	7.75693	35.3686	35.2709	38.4132	2.16151e-34	2.32369	up
c10032.graph_c0	0.759263	0.820984	0.593944	0.404672	0.232067	0.397195	0.0014129	-1.24257	down
c10034.graph_c0	0.610824	0.382621	0.844995	1.76235	1.37222	1.37649	0.00556773	1.1249	up
c10035.graph_c0	0.644921	1.3466	0.495647	8.76893	3.67954	5.08663	0.00100869	2.64066	up
c10039.graph_c0	0.945618	0.888506	1.09012	2.35198	2.42781	2.55713	0.00475629	1.1592	up
c10041.graph_c0	2.19663	1.91107	2.39161	0.485648	0.522194	0.825013	9.91451e-06	-1.9908	down
c10072.graph_c0	3.72575	4.17782	3.65877	24.0251	23.176	22.0782	1.54457e-23	2.4134	up
c10081.graph_c0	1.15592	1.38557	1.9248	0.851867	0.961771	0.434143	0.00745944	-1.16293	down
c10091.graph_c0	2.27588	2.00642	1.34098	1.25792	0.865656	0.96875	0.00326922	-1.03372	down
c10123.graph_c0	2.58963	2.38552	2.28292	0.454662	1.79255	1.02983	0.00260755	-1.30919	down
c10147.graph_c0	9.09654	8.24602	8.59387	2.69296	1.89876	1.29993	5.31678e-27	-2.31225	down
c10160.graph_c0	3.46495	3.68835	4.03358	0.574543	0.1817	0	1.45959e-34	-4.07438	down
c10182.graph_c0	0.190915	0.797262	0.110044	2.56419	1.63387	1.39823	0.00105497	2.17122	up
c10185.graph_c0	1.11674	1.44202	1.21963	0.789426	0.440135	0.331128	4.04686e-05	-1.4523	down
c10204.graph_c0	18.2518	17.0583	18.261	9.47227	9.16213	8.05741	1.01178e-13	-1.17467	down
c1027.graph_c0	0.210884	0.110082	0.121555	2.5177	1.69197	1.54448	1.45319e-09	3.52956	up
c10292.graph_c0	2.06925	1.99413	1.65146	5.54262	4.59749	3.0489	0.00924177	1.03381	up
c10304.graph_c0	5.37488	7.27728	5.32487	22.3089	21.8315	21.3857	9.65686e-19	1.69613	up
c10315.graph_c0	29.7828	31.2871	29.4137	8.12308	5.95525	6.79516	2.48024e-36	-2.28678	down
c10323.graph_c0	1.78234	2.15458	1.62213	0.839958	1.00352	0.528486	0.00102507	-1.39995	down
c10332.graph_c0	3.91939	3.32897	3.293	8.26141	15.1368	14.4461	0.000264014	1.68031	up
c10333.graph_c1	0.924019	1.24841	1.19054	0.16223	0.116292	0.0612431	3.32366e-11	-3.48333	down
c10343.graph_c0	2.40847	3.18906	1.96387	0.116887	0.251366	0.0661886	3.47594e-14	-4.2908	down
c10349.graph_c0	5.35133	5.19337	4.86574	15.1472	15.8033	14.522	7.97709e-12	1.39235	up
c10360.graph_c0	0.59929	0.536281	0.19739	1.70352	1.46537	2.02574	9.50418e-05	1.79505	up
c10409.graph_c0	2.16834	2.39692	1.91152	4.94904	4.50278	5.17377	0.00662259	1.0063	up
c10418.graph_c0	12.0619	13.4512	13.905	0.0909115	0.195506	0.10296	2.38308e-61	-6.82789	down
c10430.graph_c0	3.9591	3.98023	3.71889	1.60474	2.50981	2.14784	0.00589271	-1.06247	down
c10486.graph_c0	7.3027	8.57705	9.17027	26.2723	39.8978	32.8396	8.22916e-09	1.816	up
c10550.graph_c0	1.59123	2.39958	1.63056	0.527702	0.189138	0.199212	2.25564e-08	-2.79691	down
c10552.graph_c0	10.1253	10.7563	11.4678	2.2975	1.9003	1.20091	5.51473e-15	-2.75638	down
c10554.graph_c0	1.23685	0.591836	0.594106	2.51235	2.26037	1.74202	0.000542944	1.25789	up
c10556.graph_c0	1.78512	1.44953	2.17223	1.08534	0.742646	0.558716	0.00228941	-1.35336	down
c10574.graph_c0	1.07385	0.672659	0.866557	5.07473	4.02067	5.38428	5.17976e-14	2.30261	up
c10588.graph_c0	2.07758	2.76054	1.08866	9.48927	6.56653	7.44831	1.2922e-08	1.81551	up
c10604.graph_c0	4.4133	4.54168	4.43356	11.8551	17.2661	18.3988	7.123e-07	1.66232	up
c10610.graph_c0	5.37211	6.48694	5.89455	1.86742	1.24631	1.3127	1.60072e-14	-2.17652	down
c10632.graph_c0	19.5298	20.6825	19.9226	8.24731	8.71764	10.4485	1.91247e-09	-1.30044	down
c10634.graph_c0	5.88246	6.84317	7.01385	33.5762	45.5243	44.8812	5.32139e-19	2.48441	up
c10636.graph_c0	1.27106	1.32699	0.837309	6.7745	12.529	12.7872	3.66768e-07	3.05985	up
c10640.graph_c0	14.9187	15.0727	17.4758	2.87275	1.54447	0.542244	3.55911e-20	-3.43854	down
c10648.graph_c0	2.06543	2.00929	2.11047	0.747231	0.803462	0.423129	3.18655e-07	-1.8194	down
c10679.graph_c0	9.18498	5.96082	9.72999	2.96371	3.71786	4.19559	0.000231554	-1.35842	down
c10692.graph_c0	19.3056	22.0892	18.8836	9.50653	6.77985	8.56916	7.01093e-14	-1.44863	down
c10704.graph_c0	12.8771	10.9453	11.0351	7.02923	6.21723	4.87919	6.2971e-06	-1.1143	down
c10719.graph_c0	8.10857	8.94455	9.52401	2.58759	5.40096	2.58574	1.89081e-06	-1.49656	down
c10730.graph_c0	0	1.52459	0.841738	6.53792	6.24882	8.22708	1.14589e-08	2.97844	up
c10736.graph_c1	3.21689	2.57741	2.32857	0.372148	0.480184	0.758641	2.31041e-10	-2.49694	down
c10741.graph_c0	14.5187	15.4982	16.5492	1.74471	2.00689	1.60832	4.9491e-66	-3.28796	down
c10771.graph_c0	0.931039	1.05082	1.0443	3.3797	2.23425	2.69349	5.06205e-07	1.28531	up
c10779.graph_c0	4.29426	4.65566	3.61764	0.985925	2.29692	2.79146	0.00161329	-1.21041	down
c10792.graph_c0	1.03899	0.976238	0.958205	2.68758	2.55639	2.45842	5.09655e-06	1.20398	up
c10794.graph_c0	3.65674	5.272	3.61331	0.173242	0.186279	0	1.07478e-15	-5.3033	down
c10797.graph_c0	1.5975	1.53951	0.566651	2.56741	3.68082	2.7692	0.00943466	1.11668	up
c10810.graph_c0	1.26455	1.3202	0.833021	4.13375	3.09205	3.25675	0.000112218	1.44576	up
c10825.graph_c0	0.731536	0.763727	0.361423	2.49532	2.7949	2.70827	9.43806e-06	1.93907	up
c10831.graph_c0	0.50131	0.837392	1.04025	22.8428	15.6595	14.4037	1.15988e-19	4.30111	up
c10833.graph_c0	0.786064	1.16259	0.906181	2.21581	2.73293	1.99281	0.00311632	1.11211	up
c10845.graph_c0	57.9291	57.8627	57.2862	27.212	20.7058	19.5659	1.96968e-29	-1.53039	down
c10857.graph_c0	39.6326	40.9025	41.4531	13.9649	18.6814	19.63	1.22949e-23	-1.38849	down
c10877.graph_c0	66.0738	64.5345	66.6019	37.3774	19.2189	18.7659	5.67107e-17	-1.56303	down
c10882.graph_c0	0.757841	0.67251	0.742599	2.7143	3.24285	2.86054	1.80257e-09	1.85315	up
c10909.graph_c0	15.1085	14.4193	14.6513	0.709634	1.4567	1.24205	9.50981e-59	-3.86009	down
c10911.graph_c0	1.27868	0.889965	2.33395	5.72469	4.33164	4.08212	2.43015e-05	1.4797	up
c10927.graph_c0	0.270242	0.282134	0.155769	6.18385	3.0355	3.19719	9.94839e-06	3.95677	up
c10936.graph_c0	2.46571	2.12259	1.89499	0.903782	0.509035	0.292445	2.21824e-09	-2.10367	down
c10939.graph_c0	0.530372	0.230713	0.458563	4.08941	2.17493	2.53978	3.73964e-06	2.67988	up
c10943.graph_c0	3.58163	3.55904	4.32792	8.97278	9.00173	10.9885	1.40776e-09	1.16921	up
c10971.graph_c0	4.87433	5.28969	4.58406	17.8026	17.9759	16.5486	1.53735e-18	1.65772	up
c10975.graph_c0	5.03471	5.25626	4.4384	0.294648	0	0.333696	3.07282e-12	-4.72205	down
c10993.graph_c0	0.684845	1.19163	0.657912	3.29319	2.44207	3.08658	0.000109172	1.6281	up
c10997.graph_c0	2.0095	2.17285	1.57196	5.14092	6.29553	6.22654	7.27174e-07	1.45084	up
c10998.graph_c0	24.1352	27.7927	23.6438	2.47334	3.65677	2.91784	5.59256e-50	-3.22928	down
c11000.graph_c0	2.65353	2.07772	1.91188	0.109999	0	0.124577	8.36449e-15	-4.99399	down
c11005.graph_c0	1.95206	2.17382	2.25035	0.258946	0.69608	1.17305	8.53493e-05	-1.74226	down
c11011.graph_c0	8.18704	7.51474	7.91786	3.49863	3.40923	4.08611	3.95509e-09	-1.27074	down
c11011.graph_c1	3.69943	3.34726	3.26963	1.5949	2.2426	1.52838	0.00380338	-1.11077	down
c11013.graph_c0	39.8788	31.665	28.8138	13.4113	12.9184	18.0366	2.14178e-08	-1.34368	down
c11024.graph_c0	44.4558	46.2354	45.4464	12.204	15.8373	15.7754	5.51678e-38	-1.80208	down
c11030.graph_c0	7.72869	8.24696	7.92598	1.23707	0.625959	0.576888	2.49198e-64	-3.46817	down
c11063.graph_c0	4.03488	5.86076	3.03355	1.91987	0.750673	2.56963	0.00842735	-1.4719	down
c11083.graph_c0	6.89067	7.97867	6.49933	38.6401	48.9192	50.3956	1.02046e-23	2.5238	up
c11104.graph_c0	8.29177	9.38818	11.1744	5.22852	3.49812	4.47397	2.19131e-06	-1.29926	down
c11111.graph_c0	0.440454	1.14959	1.77716	4.38206	5.88978	3.47396	0.000167143	1.85851	up
c11117.graph_c0	12.381	10.9372	9.27126	7.68544	3.05647	3.81543	4.03002e-05	-1.3385	down
c11129.graph_c0	3.68323	3.61226	3.21672	7.99513	7.64159	10.5638	8.17939e-05	1.15074	up
c11134.graph_c0	34.3349	33.4073	33.1193	5.69328	5.37212	7.76366	2.61671e-41	-2.58793	down
c11183.graph_c0	21.5278	20.9603	22.2627	12.3626	11.0351	12.1579	3.00741e-13	-1.03381	down
c11222.graph_c0	3.44541	4.67613	4.66699	9.59792	10.8731	12.5198	4.80248e-07	1.1998	up
c11225.graph_c0	2.19049	3.04917	2.94608	7.62758	10.1543	7.81572	0.000522696	1.47622	up
c11237.graph_c0	11.8011	11.5903	10.7828	28.8739	25.81	26.2983	7.83915e-10	1.07519	up
c11284.graph_c0	10.5278	9.60559	9.07687	25.745	25.8369	25.967	5.98801e-16	1.24029	up
c11289.graph_c0	1.2389	0.502995	0.634762	2.73906	3.01881	2.63675	1.25194e-05	1.65431	up
c11301.graph_c0	9.00636	9.27208	6.84964	4.72909	3.5461	3.38262	1.32533e-08	-1.27971	down
c11367.graph_c0	2.29162	1.45628	1.60805	6.14588	10.9784	9.09338	6.16409e-06	2.12744	up
c11374.graph_c0	1.37486	1.54577	0.487676	3.68264	2.71527	2.38325	0.00490567	1.19272	up
c11380.graph_c0	10.7082	11.2242	11.256	6.10606	6.15234	5.73048	3.85335e-12	-1.05275	down
c11412.graph_c0	11.6853	12.1995	9.63971	3.83966	4.24329	6.28118	1.2719e-08	-1.38799	down
c11415.graph_c0	13.3701	13.5811	12.021	4.75065	2.40221	2.09393	6.02562e-37	-2.2516	down
c11439.graph_c0	0.841578	0.878611	1.35825	4.01896	3.06099	3.22403	0.00030804	1.57192	up
c11462.graph_c0	12.4624	9.96737	10.6701	1.45016	0.857607	0.492702	2.85845e-41	-3.7394	down
c11463.graph_c0	1.6622	0.800928	1.7688	12.9753	9.16438	9.36438	1.58879e-15	2.72588	up
c11479.graph_c0	2.82983	2.92648	2.83139	0.98273	0.685416	0.691844	9.3311e-15	-2.03557	down
c11503.graph_c0	26.2652	25.9857	26.8448	19.7195	10.5098	10.5855	1.72409e-07	-1.12918	down
c11520.graph_c0	1.66534	2.76134	1.86335	14.8628	11.5275	11.6448	1.7104e-26	2.42391	up
c11528.graph_c0	2.36868	3.02245	2.42723	1.44014	0.281548	0.444816	7.03646e-06	-2.03375	down
c11554.graph_c0	1.88751	1.68078	1.77061	1.38079	0.871022	0.688063	5.3059e-05	-1.03503	down
c11561.graph_c0	2.31921	2.72392	1.5596	1.05755	1.13713	1.41546	0.00871861	-1.038	down
c11575.graph_c0	10.0864	10.7935	9.88356	4.68297	4.04629	4.35652	1.81646e-09	-1.4029	down
c11588.graph_c1	0	0.130798	0	1.86968	3.61868	3.38794	6.93965e-09	5.91316	up
c11649.graph_c0	1.75247	2.24272	2.08543	4.78063	5.56372	5.3505	9.43483e-06	1.19979	up
c11662.graph_c0	8.19163	8.55209	8.17411	2.54134	3.34506	3.027	2.39464e-16	-1.65017	down
c11664.graph_c0	0	0.103285	0.285123	1.52561	1.69334	1.44912	1.51125e-12	3.4162	up
c11689.graph_c0	3.24771	2.65353	3.09286	0.561937	0.453168	0	7.64218e-11	-3.3271	down
c11701.graph_c0	6.15433	6.87341	7.50725	1.92231	3.90428	3.06402	7.43045e-08	-1.37253	down
c11739.graph_c0	0.806731	0.467906	0.413336	2.49702	2.10959	2.82794	4.68185e-06	1.97236	up
c11741.graph_c0	6.09621	6.14193	5.50426	36.0936	35.7087	35.4491	6.68612e-56	2.42691	up
c11767.graph_c0	9.36323	9.43582	9.29484	3.29922	2.29544	2.85728	1.48442e-16	-1.90348	down
c11781.graph_c0	0.498131	0.756437	0.522045	1.30655	2.08309	2.90838	0.00726146	1.66185	up
c11797.graph_c0	2.73261	3.48682	3.73354	0.906219	0.541342	0.114035	5.2944e-11	-2.85301	down
c11815.graph_c0	1.1198	1.40289	1.46303	0.371361	0.479168	0.0841151	1.50012e-06	-2.26669	down
c11875.graph_c0	3.30812	2.93563	3.71828	8.39264	10.5282	9.03896	1.78043e-07	1.32147	up
c11919.graph_c0	4.10358	3.77413	4.84327	0.777644	1.25425	1.32105	8.07147e-09	-2.088	down
c11934.graph_c0	32.9692	32.9475	33.3325	15.7865	10.1847	10.5286	2.23102e-15	-1.61577	down
c11943.graph_c0	6.24795	4.63849	5.60209	30.804	31.6368	30.1931	3.58236e-27	2.3221	up
c11954.graph_c0	3.22581	3.02235	2.71754	8.35253	7.87504	8.0615	4.89703e-10	1.26897	up
c11970.graph_c1	3.42408	3.08729	3.13991	8.51651	7.32593	6.79546	1.14344e-07	1.05969	up
c11987.graph_c0	1.83253	1.2223	1.93651	0.607724	0.653457	0.516198	1.41151e-05	-1.65823	down
c11991.graph_c0	1.99081	1.92996	1.96717	4.66868	4.41152	5.12718	0.00422521	1.10271	up
c11995.graph_c0	23.1351	24.5491	21.0958	0.754656	1.11574	1.38883	2.73533e-72	-4.5636	down
c12019.graph_c0	6.63492	7.79274	7.0114	17.6028	17.8628	18.2536	2.65927e-11	1.15639	up
c12040.graph_c0	0.0458511	0.143606	0	1.50536	1.61864	1.29156	3.30174e-15	4.36945	up
c12058.graph_c0	16.8222	18.3535	18.2571	0.150778	0	0	2.45452e-97	-8.66516	down
c12062.graph_c0	26.6929	22.3483	25.7764	8.96719	12.2379	10.2532	4.01638e-16	-1.41659	down
c12066.graph_c0	1.50849	1.85279	1.94359	0.617974	0.379702	0.699872	3.34301e-05	-1.81316	down
c12101.graph_c0	9.42885	9.75427	10.3756	3.83757	4.58484	3.47692	8.60077e-10	-1.48158	down
c12103.graph_c0	4.52078	4.38733	4.77117	0.570131	0.54492	0.645688	1.21734e-19	-3.12561	down
c12105.graph_c0	3.32973	2.68619	2.79166	12.0463	13.2766	15.6891	5.98695e-12	2.05309	up
c12128.graph_c0	15.7817	17.3	15.3993	8.57957	7.29576	6.79526	3.55604e-13	-1.26745	down
c12132.graph_c0	4.96989	4.8856	5.31113	11.4771	11.1377	11.731	5.32439e-09	1.01067	up
c12134.graph_c0	21.836	22.4749	21.1195	6.68919	5.74086	5.76864	3.3673e-31	-2.01623	down
c12170.graph_c0	0.901379	0.470522	1.03912	5.67959	3.37492	3.38541	2.3864e-05	2.19496	up
c12184.graph_c0	3.87968	4.73585	3.57802	9.2637	12.0041	11.2984	2.83683e-09	1.24991	up
c12209.graph_c0	0.179399	0.0936465	0.103406	1.60635	1.3434	1.9203	2.48129e-09	3.52738	up
c12220.graph_c0	12.6051	13.8488	12.8575	5.05571	4.87137	5.42828	7.87949e-15	-1.52473	down
c12268.graph_c0	21.2793	21.0302	22.8804	7.66272	4.11968	4.17222	5.61169e-39	-2.20523	down
c12308.graph_c0	11.4944	12.2669	13.2509	1.77889	0.546503	2.01464	4.35191e-16	-3.26212	down
c12328.graph_c0	0.590772	0.740121	0.544837	3.40899	1.89596	2.26321	0.000101086	1.8388	up
c12335.graph_c0	5.04521	5.91406	5.10189	18.4927	18.9375	20.4448	1.35043e-16	1.68101	up
c12370.graph_c0	15.8845	12.2994	12.6657	8.56019	6.46666	6.56252	1.20371e-08	-1.09049	down
c12375.graph_c0	6.11119	7.50829	6.74433	15.8302	19.4531	18.0961	1.61178e-14	1.22242	up
c12382.graph_c0	31.5407	30.9954	29.8141	7.43043	5.61252	7.51104	4.13772e-46	-2.33689	down
c12392.graph_c0	1.07275	0.279989	1.08209	2.8016	3.29933	2.56853	0.000148265	1.66581	up
c12393.graph_c0	6.33186	6.09896	5.77871	14.2865	14.152	15.6277	2.85599e-11	1.10699	up
c12409.graph_c0	47.7861	51.7339	47.8355	13.5734	20.2665	24.6116	7.45426e-23	-1.49834	down
c12428.graph_c0	1.64329	2.77136	2.18585	7.54571	10.0067	11.2519	1.05434e-08	1.95879	up
c12484.graph_c0	17.7803	16.9716	16.5442	1.76895	2.03793	1.28789	1.68481e-58	-3.50173	down
c12508.graph_c0	5.3005	4.70368	5.80494	0.263672	0.567029	0.298616	1.60535e-12	-3.97302	down
c12548.graph_c0	6.2084	6.4816	5.36783	12.7946	16.841	15.9892	0.000142949	1.17046	up
c12548.graph_c1	8.27488	7.59185	9.34663	18.6274	23.7846	24.2981	2.69339e-09	1.23747	up
c12561.graph_c0	3.90855	3.5483	3.9181	2.02884	0.363585	2.48918	0.000731295	-1.38957	down
c12595.graph_c0	6.38794	6.30039	6.73498	13.2855	15.1094	16.4206	7.31772e-11	1.03924	up
c12600.graph_c0	12.721	10.7268	12.578	5.88994	6.85658	6.39487	1.52348e-09	-1.07969	down
c12605.graph_c0	0	0.126529	0.139716	1.80867	2.20408	2.18492	2.89239e-10	4.37012	up
c12633.graph_c0	1.51004	1.8017	2.11381	4.72161	5.42308	4.61816	0.000262372	1.27524	up
c12639.graph_c0	20.8511	20.6426	17.8208	10.0147	10.3837	12.5571	0.000913386	-1.01491	down
c12661.graph_c0	3.46956	4.82965	4.1664	1.72593	1.31453	1.71032	8.7266e-07	-1.56193	down
c12698.graph_c0	4.57911	3.75619	5.53021	9.11147	11.43	12.5302	2.99925e-05	1.08838	up
c12700.graph_c0	0.385828	0.63298	0.76249	3.23538	2.71232	2.79469	2.75693e-09	2.12389	up
c12709.graph_c0	22.2702	17.7144	19.3568	5.09952	3.21433	2.78809	3.48524e-21	-2.59161	down
c12713.graph_c0	5.5734	6.27802	5.49512	18.9696	20.0049	21.8967	2.47423e-18	1.6432	up
c12729.graph_c0	9.64352	9.55157	9.64435	3.1981	4.9818	3.52906	2.48462e-15	-1.46739	down
c12740.graph_c0	1.58029	2.44813	2.17437	0.608602	1.41787	0.689258	0.000809615	-1.35853	down
c12770.graph_c0	22.4216	23.2722	19.8367	6.48465	4.60194	4.62674	1.48419e-35	-2.23212	down
c12783.graph_c0	2.23879	1.73413	1.69284	0.215551	0.128762	0.0271241	1.37006e-27	-4.11067	down
c12823.graph_c0	0.956445	1.87225	1.79172	17.2471	17.5218	17.108	3.21117e-31	3.31877	up
c12843.graph_c0	12.391	12.2481	12.1949	4.52454	7.29753	6.90647	8.80501e-13	-1.14086	down
c12860.graph_c0	4.86155	3.52176	4.46068	7.79801	10.5076	11.0673	0.000107829	1.02837	up
c12878.graph_c0	6.12662	4.55382	5.56581	3.01454	2.42214	1.9884	7.22145e-10	-1.30083	down
c12880.graph_c0	0.371302	0.387641	0.256824	2.51197	1.82715	2.4265	7.65732e-09	2.56591	up
c12898.graph_c0	0.761279	1.41294	1.36517	2.52464	4.70536	4.67007	0.00179755	1.58415	up
c12914.graph_c0	5.93077	5.50377	6.83704	14.642	14.0989	20.2949	3.48852e-05	1.25788	up
c12917.graph_c0	1.61722	0.909129	1.2907	3.34169	3.32701	3.22388	0.00331611	1.20641	up
c12998.graph_c0	21.6116	15.9533	20.1326	1.95466	1.6347	2.70564	8.16698e-25	-3.36221	down
c12998.graph_c1	17.4951	14.499	15.3863	2.51218	2.89417	4.6741	1.63419e-16	-2.39646	down
c12998.graph_c2	14.7687	16.575	14.6845	2.38766	3.75227	2.08007	6.92152e-18	-2.65375	down
c12998.graph_c3	12.897	13.635	14.6796	1.13694	3.14357	2.20734	1.12856e-19	-2.83055	down
c13010.graph_c0	3.80909	4.17069	4.28405	9.52034	10.038	8.06035	0.000106191	1.00145	up
c13019.graph_c0	6.5774	8.32786	8.22781	17.9607	18.7135	16.0836	1.33479e-05	1.01959	up
c13027.graph_c0	2.29022	2.39099	2.16015	0.690463	0.593938	0.860163	1.4836e-06	-1.84117	down
c13038.graph_c0	9.01233	7.6266	8.65028	5.79322	2.8456	2.80332	1.71497e-07	-1.31942	down
c13049.graph_c0	14.8263	14.418	14.3652	10.5339	6.91142	6.93972	1.63087e-12	-1.01121	down
c13059.graph_c0	5.27466	5.34943	4.51708	1.49935	1.45097	0.849029	4.15859e-08	-2.16675	down
c13060.graph_c0	12.8456	13.5199	14.2065	7.58488	4.6923	3.70668	3.48661e-16	-1.51874	down
c13084.graph_c0	5.38302	6.99364	6.06768	16.8997	15.1002	10.2436	0.000608687	1.02284	up
c1310.graph_c0	0.212398	0.133046	0.195883	0.78186	0.522596	0.598295	4.56002e-05	1.64308	up
c13104.graph_c0	2.67071	2.40365	1.59249	0.0916234	0.197037	0.311298	2.3268e-11	-3.63398	down
c13126.graph_c0	8.71767	7.9981	8.37484	2.89106	1.97821	1.93475	1.67444e-10	-2.05486	down
c13199.graph_c0	2.52424	2.36503	2.61151	1.60985	1.17707	0.729277	0.000456107	-1.26732	down
c13200.graph_c0	25.2007	26.3097	25.7343	9.28275	4.19775	4.32309	4.75e-34	-2.2936	down
c13200.graph_c1	23.7686	17.4829	20.8618	5.37438	5.48987	2.43465	1.12937e-14	-2.39571	down
c13227.graph_c0	27.398	27.3987	28.2295	2.44625	7.891	8.31131	6.3775e-45	-2.31491	down
c13243.graph_c1	1.32238	1.4496	1.6769	0.328908	0.282927	0.372497	1.50166e-07	-2.34462	down
c13254.graph_c0	2.4769	1.96528	2.05588	1.37998	0.635928	1.3396	0.00613181	-1.12341	down
c13256.graph_c0	1.77446	1.9803	0.987538	0.121752	0.4582	0.827323	0.00129308	-1.91014	down
c13269.graph_c1	4.94007	5.51314	4.90945	20.1679	20.0455	19.7696	5.75604e-12	1.79604	up
c13297.graph_c0	7.15754	9.23873	10.6516	2.45998	5.42943	5.42536	0.000540596	-1.18581	down
c13297.graph_c1	7.81718	7.7996	7.81396	1.91971	3.652	3.73503	9.95922e-13	-1.49555	down
c13304.graph_c0	14.682	11.6493	12.1864	6.28102	5.96837	5.2937	7.67256e-07	-1.30389	down
c13311.graph_c0	3.88224	4.44849	3.92969	2.07252	1.01295	1.17359	1.77656e-06	-1.70038	down
c13338.graph_c0	20.7113	22.372	24.9399	9.99676	4.60674	4.04343	8.01168e-18	-2.04433	down
c13341.graph_c0	8.03272	8.61914	10.8035	5.5498	4.53526	5.02824	0.00324487	-1.0313	down
c13359.graph_c0	7.85125	7.73817	8.03829	18.7359	20.7919	18.4351	3.05267e-11	1.12618	up
c13383.graph_c0	9.71391	7.52423	7.85686	25.8755	26.9846	25.1561	8.45088e-17	1.46832	up
c13499.graph_c0	3.07439	4.81451	3.32267	10.7054	9.4555	12.7737	2.86711e-05	1.38571	up
c13506.graph_c0	0.751196	0.653543	0.505158	2.61577	1.60721	1.76335	0.000172938	1.47592	up
c13508.graph_c0	5.71006	6.54843	6.88182	22.0781	17.5386	17.9854	1.5802e-18	1.41852	up
c13528.graph_c0	17.2955	17.7466	16.1732	9.23133	7.46436	8.69833	2.46844e-14	-1.18173	down
c13537.graph_c0	96.9455	87.2283	92.6429	6.66271	6.14066	2.51523	5.95615e-77	-4.34949	down
c13576.graph_c0	13.584	13.3015	12.5278	6.61754	6.31378	6.54452	4.51747e-08	-1.18579	down
c13648.graph_c0	1.94739	2.03309	2.95053	9.29977	25.1776	27.2083	0.000649263	2.99252	up
c13663.graph_c0	12.7215	10.1494	10.8229	4.20042	4.45708	4.25634	1.76782e-15	-1.5514	down
c13677.graph_c0	5.31824	5.9713	6.36226	16.4723	12.6667	12.2107	2.8636e-06	1.05641	up
c13753.graph_c0	1.97434	2.06122	0.82765	6.24993	11.1364	10.9207	1.11047e-05	2.37695	up
c13771.graph_c0	8.0366	11.1299	9.07558	2.28445	2.45636	3.1416	9.56093e-10	-2.00837	down
c13774.graph_c0	0.216404	0.301236	0.166315	1.0765	1.23468	1.30044	1.0936e-05	2.23263	up
c13788.graph_c0	4.22965	5.45477	4.01551	0.247533	0.13308	0	1.04177e-20	-5.35397	down
c13808.graph_c0	5.91992	8.58391	5.97147	4.09007	2.72667	2.96455	0.000133495	-1.23871	down
c13856.graph_c0	0.227584	0.237598	0.393541	0.849083	1.21731	1.28215	7.87105e-05	1.79777	up
c13869.graph_c0	13.7992	16.3532	14.833	96.1631	83.2517	86.5655	7.37969e-63	2.39363	up
c13897.graph_c0	0.377921	0.246594	0.599046	1.17497	1.66768	1.49037	3.80303e-05	1.65863	up
c13910.graph_c0	33.234	31.9408	33.0566	107.788	59.8105	64.0778	0.00977458	1.06407	up
c13922.graph_c0	23.7413	22.7602	21.7111	86.0771	72.5296	68.4192	3.73052e-25	1.56425	up
c13943.graph_c0	0.944794	0.775004	0.777976	2.92063	2.56286	1.63483	0.00025594	1.33888	up
c13962.graph_c0	2.79919	2.92237	3.94403	0.309434	0.998159	0.525663	3.63105e-08	-2.56217	down
c13998.graph_c0	2.92053	3.04905	2.86179	1.16225	2.03078	0.822674	0.00194785	-1.30578	down
c14002.graph_c0	14.2033	14.8283	13.4264	47.0085	65.335	59.9598	3.59592e-13	1.85432	up
c14007.graph_c0	47.9423	45.6017	47.5215	18.1943	15.3074	15.633	1.34895e-37	-1.69154	down
c14021.graph_c0	18.9827	17.7072	20.2001	72.7496	48.5447	49.232	2.20185e-06	1.4115	up
c14055.graph_c0	28.7019	30.211	28.5783	63.394	79.8615	78.7519	1.53505e-11	1.1765	up
c14056.graph_c0	0.307593	0.7493	0.709193	5.50842	4.38737	4.85211	7.51102e-13	2.88982	up
c14058.graph_c0	2.4963	1.83395	2.13167	8.64646	7.22011	7.39634	9.97681e-09	1.67863	up
c14081.graph_c0	123.693	120.257	117.997	36.3978	46.2967	47.0617	6.76992e-36	-1.6464	down
c14104.graph_c0	6.42341	5.31424	6.56666	2.41156	2.72268	3.68705	0.00014428	-1.21826	down
c14120.graph_c0	5.23836	5.12707	5.40979	1.52006	2.80191	3.93487	0.000571825	-1.0958	down
c14124.graph_c0	3.68516	2.74809	2.83219	0.785647	0.657043	0.494314	1.17952e-09	-2.42932	down
c14129.graph_c0	15.5632	27.3652	23.135	8.14937	10.077	5.99909	0.000117915	-1.6185	down
c14129.graph_c1	58.6918	61.0028	61.0594	38.8419	29.0962	31.0859	2.57078e-11	-1.0392	down
c14148.graph_c0	80.5271	81.0911	80.5841	34.4478	36.5252	33.5117	1.22361e-25	-1.38163	down
c14201.graph_c0	132.834	134.639	130.688	26.1446	25.0634	25.0464	3.83958e-83	-2.55354	down
c14203.graph_c0	47.3838	45.8195	42.3563	79.1366	125.394	124.109	0.000760947	1.11272	up
c14218.graph_c0	0.566412	0.525632	0.290206	7.70145	8.55031	9.14756	1.32591e-35	4.03269	up
c14239.graph_c0	4.7637	4.23443	4.70712	1.35411	0.902727	0.920139	6.46342e-24	-2.28109	down
c14268.graph_c0	1.09291	1.55591	1.8326	4.34931	6.58976	5.70934	4.11519e-07	1.72645	up
c14273.graph_c0	1.28713	0.977288	0.674463	3.49244	4.25596	3.03238	3.00235e-05	1.70703	up
c14296.graph_c0	0.605015	0.947458	0	6.92216	4.85418	4.77189	7.30246e-09	3.2404	up
c14344.graph_c0	17.0989	17.1036	15.79	31.3513	53.4389	51.5444	0.000769031	1.28279	up
c14388.graph_c0	0.755588	1.18326	0.925489	0.469832	0.202075	0.319258	9.03079e-05	-1.70578	down
c14400.graph_c0	1.29003	1.1544	1.48716	3.11695	3.7458	4.36061	0.00232048	1.34746	up
c14403.graph_c0	51.2012	49.8847	50.6209	32.0482	26.0868	27.1579	9.96069e-14	-1.00102	down
c14464.graph_c0	2.39479	1.9596	2.76074	6.37499	6.16233	5.68836	8.39757e-06	1.18797	up
c14464.graph_c1	2.71784	3.24279	2.98395	9.91456	6.9225	9.91607	4.51509e-06	1.41067	up
c14471.graph_c0	5.2273	5.35317	5.79607	1.03218	1.53673	1.84338	1.19398e-28	-2.05635	down
c14486.graph_c1	17.3968	16.7652	15.978	42.2238	66.8748	63.2209	2.74967e-06	1.61593	up
c14496.graph_c0	0.203761	0.478636	0.234897	1.26701	1.03539	1.37752	2.65199e-05	1.8334	up
c14509.graph_c0	2.77679	1.85213	2.71205	3.99045	6.80743	7.30039	0.00860561	1.1388	up
c1455.graph_c0	1.21257	1.05494	1.16489	0.764044	0.475629	0.455421	0.00235702	-1.19098	down
c14551.graph_c0	18.1366	19.0647	18.8986	48.2275	51.2352	53.0289	4.45748e-20	1.27463	up
c14560.graph_c0	61.3229	64.0214	60.081	25.8517	18.7432	21.0799	1.61777e-24	-1.66841	down
c14561.graph_c0	13.9455	15.0527	14.4416	32.0598	40.3723	38.6611	1.12349e-12	1.18754	up
c14577.graph_c0	2.05975	0.860155	0.4749	6.55756	6.61035	6.03412	1.5012e-05	2.33352	up
c14589.graph_c1	10.6003	9.5061	9.08679	37.4527	22.5344	23.5815	0.000373996	1.34441	up
c14601.graph_c0	17.1142	15.8749	17.3165	51.2644	48.2072	48.0697	1.81518e-21	1.38327	up
c14605.graph_c0	17.8949	17.5501	17.5038	43.9695	69.9023	74.8476	3.12201e-05	1.66916	up
c14608.graph_c0	1.01108	1.05557	1.16559	0.223538	0.30045	0.443035	1.43311e-05	-1.90471	down
c14617.graph_c0	0.990413	0.620397	0.913405	2.95607	4.44994	3.12464	5.38261e-05	1.89451	up
c14636.graph_c0	6.97729	7.21074	7.23101	3.36566	2.94039	2.3029	6.13864e-09	-1.4865	down
c14666.graph_c0	16.0075	17.3184	17.4863	71.4736	50.4062	49.6729	4.36915e-09	1.58315	up
c14667.graph_c0	92.7576	99.2493	90.7227	51.7794	24.4705	29.5572	1.19299e-16	-1.59283	down
c14677.graph_c1	1.63616	1.0981	0.673636	3.60444	6.62616	4.8722	0.000186391	1.98361	up
c14681.graph_c1	1.31941	1.01014	2.02804	4.72563	4.14028	6.54121	4.80264e-05	1.65581	up
c14688.graph_c0	0.675511	0.302244	0.778735	4.03238	2.58085	2.60959	6.07639e-07	2.22126	up
c14712.graph_c0	5.34995	6.77691	4.76951	1.63228	2.97606	3.61682	0.00016256	-1.202	down
c14725.graph_c0	8.83581	8.93635	9.23107	43.2668	52.0612	48.223	6.06082e-45	2.24279	up
c14725.graph_c1	18.9294	20.8116	15.6423	68.3312	80.8206	85.3142	8.2161e-23	1.91476	up
c14727.graph_c0	74.7947	79.1992	69.7168	25.7642	21.6735	23.5145	1.10448e-30	-1.82656	down
c14763.graph_c0	44.6489	45.8725	42.6339	3.31921	3.72087	5.99856	1.67961e-92	-3.51676	down
c14767.graph_c0	55.3632	54.6834	52.6913	34.2362	25.9816	26.3105	1.47438e-14	-1.08242	down
c14773.graph_c0	11.272	10.0869	10.21	22.0285	34.8833	28.123	8.75523e-05	1.2637	up
c14807.graph_c0	1.66885	2.53424	2.01132	0.377349	0.405746	0.256415	6.1667e-10	-2.7515	down
c14841.graph_c0	20.323	23.5139	19.1516	43.6724	48.8906	50.4219	1.7572e-13	1.01485	up
c14852.graph_c0	2.29488	4.31255	2.64556	1.3699	1.47299	0.689532	0.00586157	-1.5631	down
c14931.graph_c0	4.02579	4.27073	5.61407	3.29463	1.94494	1.75588	0.000295142	-1.16625	down
c14958.graph_c0	0.624285	0.558648	1.02812	2.04075	3.62541	3.31608	0.000113724	1.8579	up
c14967.graph_c0	61.3052	53.9551	60.1862	144.152	253.866	274.964	0.000232111	1.77617	up
c14989.graph_c0	264.02	267.746	257.258	72.5892	111.452	112.266	1.73994e-36	-1.5781	down
c15004.graph_c0	191.421	193.707	194.551	72.0945	91.8118	95.7387	1.75342e-23	-1.32508	down
c15100.graph_c0	162.472	165.476	158.077	48.9181	45.8202	51.3578	1.4895e-45	-1.90265	down
c15125.graph_c0	417.651	422.036	422.806	220.226	212.678	220.073	1.05656e-19	-1.11995	down
c15153.graph_c0	368.307	381.185	368.589	140.543	85.1681	81.8	3.47686e-53	-2.03612	down
c15155.graph_c0	450.319	453.634	446.419	138.115	164.46	181.957	1.05312e-36	-1.64521	down
c15167.graph_c0	2.28843	1.76428	2.67871	5.70939	4.5572	5.47431	1.53509e-06	1.0566	up
c15176.graph_c0	0.317419	0.331386	0.274442	1.26319	1.52803	1.69884	8.68135e-06	2.11551	up
c15182.graph_c0	6.54264	5.6352	6.59961	4.23101	3.09126	1.84297	5.15545e-07	-1.20905	down
c15205.graph_c0	2125.93	2152.9	2091.27	654.334	813.525	823.346	1.69871e-49	-1.64195	down
c15224.graph_c0	2.94678	1.86452	2.77943	1.33261	1.24184	1.4086	0.00423434	-1.09774	down
c15227.graph_c0	261.013	264.491	258.347	646.062	789.378	797.936	6.38792e-16	1.34368	up
c15250.graph_c0	3.27152	2.53721	2.90939	15.6231	19.4986	18.9574	1.75201e-26	2.4667	up
c15279.graph_c0	1.33551	1.23025	1.35846	4.1424	2.94141	3.36363	0.000412333	1.2419	up
c15309.graph_c1	3.82649	2.39692	5.14641	21.6996	20.8765	19.6891	1.25463e-21	2.28474	up
c15310.graph_c0	5.91593	5.40422	5.79694	21.9979	59.8848	63.1579	0.000713811	2.92195	up
c15323.graph_c0	39.4918	38.4986	39.9816	114.261	163.21	169.717	1.41903e-08	1.75706	up
c15366.graph_c0	472.534	459.66	451.758	56.9267	73.8297	73.0153	9.05515e-111	-2.93021	down
c15376.graph_c0	428.347	420.943	431.02	274.004	185.588	178.311	2.47965e-20	-1.17765	down
c15389.graph_c1	4.64634	3.81134	5.73894	0.495281	0.177517	0.186973	2.37856e-15	-4.22344	down
c15407.graph_c0	185.321	173.435	178.504	55.0186	112.164	109.651	3.45073e-08	-1.11973	down
c15454.graph_c0	0.428064	0.17876	0.789562	2.29975	2.10647	1.63989	7.07747e-06	1.94454	up
c15482.graph_c0	1.91062	1.9947	1.88025	6.5835	8.77388	9.1362	2.89975e-12	1.91579	up
c15490.graph_c0	81.8329	79.3261	79.2354	55.7052	39.1635	39.3893	3.91356e-14	-1.01226	down
c15505.graph_c0	146.447	146.513	153.968	51.0363	44.2238	44.505	6.18255e-42	-1.84698	down
c15526.graph_c0	1.37913	1.53271	1.25652	0.7967	0.642491	0.401015	9.35224e-06	-1.35335	down
c15529.graph_c0	54.4535	54.158	56.3221	21.154	25.7309	25.0238	2.68003e-26	-1.36478	down
c15550.graph_c0	105.21	108.248	108.036	47.2021	59.6629	63.5676	2.76444e-16	-1.08192	down
c15564.graph_c0	20.4331	25.1079	20.8455	5.39703	8.51132	6.51976	1.2962e-14	-1.86733	down
c15566.graph_c0	4.7759	3.66065	4.32092	118.668	195.374	181.94	3.25327e-22	5.11651	up
c15587.graph_c0	0.751856	0.784941	0.433373	4.23877	2.94913	3.95337	8.9201e-08	2.32943	up
c15588.graph_c0	22.8704	25.9002	25.9928	85.6155	59.7826	64.1316	2.12306e-08	1.31486	up
c15601.graph_c1	0.84302	0.94152	1.13005	0.429111	0.125837	0.15463	8.35438e-10	-2.21794	down
c15644.graph_c0	7.61916	4.97152	9.51539	1.57922	1.69806	1.43081	7.88148e-06	-2.39944	down
c15650.graph_c0	2.44387	2.35515	3.9009	9.44503	6.53591	5.18951	0.00673107	1.1094	up
c15658.graph_c0	5.49806	6.38981	5.50109	1.85774	1.77559	1.75328	1.41505e-08	-1.86026	down
c15662.graph_c0	31.0509	32.9894	32.9883	104.913	166.672	167.043	1.89395e-07	2.01149	up
c15675.graph_c0	196.47	221.853	204.089	71.3425	81.1809	88.8989	4.98716e-31	-1.53357	down
c15687.graph_c0	13.1728	10.8491	13.1609	96.5442	111.012	114.616	5.14984e-63	2.94835	up
c15687.graph_c1	9.82927	6.74347	9.71252	60.0716	80.5149	70.8806	1.77611e-25	2.84204	up
c15721.graph_c0	2.93878	3.52831	1.86332	8.62514	5.81603	7.78144	0.000287483	1.24474	up
c15728.graph_c0	140.122	144.843	133.958	73.6315	72.8831	75.726	1.445e-16	-1.08315	down
c15774.graph_c0	17.8817	18.0192	16.7154	133.66	91.2378	89.7903	1.66967e-12	2.40795	up
c15810.graph_c0	151.705	152.379	142.65	11.6324	14.1755	15.4795	3.47485e-125	-3.60204	down
c15823.graph_c0	0.648149	0.112778	0.249064	2.68684	2.31122	2.79948	1.03999e-08	2.78408	up
c15824.graph_c0	0.361731	0.377649	0.695012	2.39923	3.6117	3.93993	8.84013e-08	2.62946	up
c15851.graph_c0	83.5022	83.1354	81.7818	31.91	36.5086	37.7411	6.19648e-24	-1.3938	down
c15878.graph_c0	1.00548	1.16636	1.22352	5.83537	3.94397	3.65052	7.12061e-07	1.81055	up
c15879.graph_c0	6.73227	5.60244	5.84888	2.32971	2.08752	2.08877	9.34257e-08	-1.65197	down
c15880.graph_c0	3.71124	5.16606	4.75372	0.820509	0.661691	0.464624	7.43182e-10	-2.98135	down
c15897.graph_c0	120.313	124.721	126.297	57.4555	66.9275	75.5959	7.75875e-12	-1.0595	down
c15897.graph_c1	129.146	130.444	123.058	57.9757	65.1465	68.025	2.4526e-16	-1.16872	down
c15898.graph_c0	261.002	253.292	246.304	66.5911	47.5634	46.4412	1.7798e-68	-2.4156	down
c15902.graph_c0	147.889	139.862	148.281	32.9288	49.7381	48.6384	1.52208e-44	-1.89676	down
c15912.graph_c0	153.467	144.096	155.945	70.6449	68.05	64.6694	1.25954e-23	-1.32624	down
c15940.graph_c0	2.43183	1.45076	1.60196	4.14757	5.01715	4.11007	0.00799249	1.10842	up
c15948.graph_c1	6.08935	5.11686	6.07817	1.47763	1.11218	0.920398	2.16528e-15	-2.47194	down
c15980.graph_c0	7.87688	7.38436	6.79496	4.15824	3.38203	2.95841	1.9852e-08	-1.24222	down
c16006.graph_c0	9.26558	9.4851	12.0114	27.1168	21.6367	21.5705	5.42667e-10	1.022	up
c16038.graph_c0	5.05524	5.52317	6.09878	15.6731	14.2115	13.114	6.30193e-07	1.19611	up
c16070.graph_c0	0.766301	0.533348	0.957016	3.24016	2.66423	1.511	0.00257838	1.5433	up
c16075.graph_c0	8.17975	8.01355	8.58057	5.09107	3.81534	4.45537	1.68564e-08	-1.06096	down
c16098.graph_c0	2.90585	2.71988	2.88783	6.97831	7.39626	6.887	0.000122187	1.15198	up
c16136.graph_c0	24.3528	28.3301	23.5288	8.30693	12.4056	12.0211	8.61524e-09	-1.38516	down
c16137.graph_c0	8.20055	7.10208	7.41253	2.13239	2.19317	2.83498	9.01973e-11	-1.83184	down
c16144.graph_c0	0.492903	0.441079	0.284111	5.70951	5.34823	4.36367	5.29955e-33	3.49209	up
c16164.graph_c0	1.48996	2.07403	1.14509	6.91767	5.49013	6.90176	1.45682e-06	1.86566	up
c16175.graph_c0	7.84306	7.30962	7.41174	24.7487	17.3206	16.5744	8.22956e-06	1.20579	up
c16176.graph_c1	1.38995	0.483703	3.20468	12.4457	6.93894	8.87465	4.03108e-05	2.30494	up
c16179.graph_c0	22.9717	29.1961	28.7847	10.4335	14.6021	13.8794	2.66516e-09	-1.2235	down
c16223.graph_c0	3.58859	3.10424	3.66416	17.6473	19.3044	19.8706	2.82538e-23	2.28852	up
c16224.graph_c0	39.9275	39.492	37.979	11.7264	9.26712	9.11001	5.32486e-53	-2.13433	down
c16233.graph_c1	5.16419	6.18042	7.26015	10.9022	15.3607	15.7531	0.000329647	1.00918	up
c16247.graph_c0	6.40681	7.98087	6.96617	1.37623	0.856722	1.47658	1.97222e-20	-2.69493	down
c16272.graph_c1	1.91213	1.58678	1.80867	39.8034	44.11	49.3874	1.00747e-72	4.48393	up
c16274.graph_c0	0.458868	0.47906	1.1241	2.45382	1.534	1.87422	0.00164228	1.3354	up
c16292.graph_c0	2.21894	2.79587	2.20518	6.31833	8.67643	8.96615	4.86103e-08	1.56423	up
c16300.graph_c0	32.5158	33.3553	31.5	9.90683	16.6601	16.6967	6.61605e-20	-1.33486	down
c16339.graph_c0	1.79879	1.77361	1.95846	0.546824	1.06904	0.675592	6.61884e-05	-1.43709	down
c16394.graph_c0	0.905953	1.24139	1.10966	0.225332	0.302861	0.127597	1.31917e-07	-2.48371	down
c16410.graph_c0	5.26212	5.27393	6.30887	1.67528	2.02652	0.474326	2.65178e-07	-2.18573	down
c16430.graph_c0	7.39483	9.41492	9.1486	20.8152	18.7156	21.3383	1.78861e-05	1.06015	up
c16433.graph_c0	1.49202	1.45383	1.37601	0.527788	0.744852	0.747167	0.000174564	-1.26311	down
c16445.graph_c0	1.76333	3.82345	2.34551	8.0969	7.83559	8.71145	6.40603e-06	1.46518	up
c16478.graph_c0	26.4142	23.4221	22.9368	67.0295	52.624	53.1079	5.79032e-12	1.07678	up
c16500.graph_c0	1.97088	1.50364	1.66035	0.452498	0.48655	0.170822	1.01066e-07	-2.3826	down
c16515.graph_c0	0.174994	1.27886	0.201735	4.70073	2.62084	3.35196	6.44885e-05	2.51103	up
c16518.graph_c0	3.33789	6.53394	5.05043	12.0381	14.9525	13.3984	4.82992e-05	1.26737	up
c16529.graph_c0	3.17023	2.98683	3.0307	8.12873	6.2865	6.47615	1.59733e-08	1.01442	up
c16540.graph_c0	0.611393	0.212766	0.70482	4.25791	9.37467	11.2518	4.81953e-05	3.86485	up
c16542.graph_c0	11.7588	11.4906	12.4712	26.3458	31.8002	31.4802	1.23063e-14	1.16011	up
c16558.graph_c0	3.85527	3.58979	3.60356	10.5738	25.7486	25.8287	0.00125794	2.33001	up
c16617.graph_c0	9.24313	9.56668	9.00211	2.61609	3.45227	3.81571	9.09472e-19	-1.65829	down
c16626.graph_c0	11.0803	8.03324	10.9994	19.2915	28.6455	24.2757	0.000154369	1.09628	up
c16657.graph_c1	4.19692	4.19109	5.25896	2.90469	1.36643	1.64482	0.000793006	-1.38067	down
c16667.graph_c0	5.10946	3.12252	6.46489	11.5306	12.265	10.6716	6.20196e-05	1.06171	up
c16670.graph_c0	9.19902	9.26684	7.25586	3.69294	3.7982	4.36419	4.45819e-05	-1.28494	down
c16673.graph_c0	0.796945	0.832014	0.81064	1.67903	1.90569	2.11283	0.00383837	1.0567	up
c16700.graph_c0	15.94	15.7352	12.6447	53.0715	70.4875	69.085	1.6966e-15	1.95359	up
c16710.graph_c0	1.75055	2.07456	1.85443	0.753133	0.455517	0.95956	1.11134e-05	-1.55754	down
c16755.graph_c0	1.55614	1.53435	1.89359	0.946118	1.1098	0.487047	0.00857293	-1.1425	down
c16758.graph_c0	2.47746	4.48322	4.18885	1.31457	0.530059	1.30268	9.22135e-05	-1.9968	down
c16760.graph_c0	9.31083	8.8072	7.70802	29.2198	40.0421	44.2872	2.15912e-09	1.97121	up
c16765.graph_c0	2.11391	1.21381	1.88863	0.998984	1.01763	0.893191	0.00610198	-1.01013	down
c16774.graph_c1	7.63664	7.4671	9.61953	35.1346	28.6129	28.7938	1.51364e-29	1.73373	up
c16778.graph_c0	0.715329	1.19489	0.824638	3.55839	2.90789	2.09558	0.000719009	1.47258	up
c16783.graph_c0	3.4736	4.14451	3.92267	1.48109	2.42673	1.91699	0.000223655	-1.15291	down
c16784.graph_c0	5.16084	4.04095	4.13157	0.28525	0	0	1.62441e-19	-5.74179	down
c16814.graph_c0	0.938946	0.735197	1.21773	1.98508	2.76224	2.64488	0.00622662	1.18835	up
c16825.graph_c0	5.23049	5.27236	4.15845	17.5852	34.5371	39.8315	0.000174862	2.4863	up
c16841.graph_c1	3.01131	3.64021	4.56772	2.04985	2.20411	1.6072	0.00732656	-1.10712	down
c16864.graph_c1	4.30162	4.16429	4.14748	17.1965	10.8768	11.6324	7.6962e-06	1.4819	up
c16883.graph_c0	1.38769	1.06985	1.25518	0.382321	0.159869	0.216494	1.15697e-12	-2.46535	down
c16890.graph_c0	1.63422	2.46441	2.61659	0.903267	0.582744	0.716081	2.10704e-05	-1.78094	down
c16933.graph_c0	50.6504	52.0228	50.3527	2.6522	3.40021	3.00369	2.96921e-103	-4.2461	down
c16936.graph_c0	33.1927	34.2988	33.7631	109.12	113.972	108.947	9.64172e-29	1.54472	up
c16976.graph_c0	4.04923	3.17056	3.11199	2.01428	2.16586	1.14061	0.00710529	-1.12835	down
c16992.graph_c0	0.349874	0.182635	0.35292	0.739687	1.02928	1.03482	0.000679447	1.4985	up
c16995.graph_c0	2.50347	1.30682	1.33994	4.35871	9.27778	6.44748	0.00325838	1.80035	up
c17018.graph_c0	28.7016	28.5825	28.3143	18.8593	12.5648	12.4724	6.70199e-16	-1.13603	down
c17019.graph_c0	3.35428	1.91012	2.34354	0	0.108736	0.114528	1.00789e-11	-5.24434	down
c17023.graph_c0	0.526288	0.732596	1.01118	5.41055	5.81771	5.5346	9.41785e-10	2.71536	up
c17023.graph_c1	1.21228	1.47657	1.39753	6.83454	10.8071	7.28498	1.49545e-07	2.44117	up
c17041.graph_c0	13.9056	12.1228	12.0642	29.0955	33.2786	32.9514	3.13833e-09	1.15617	up
c17058.graph_c0	9.69488	9.2069	7.8773	38.0005	55.2925	56.6582	2.87956e-11	2.32009	up
c17084.graph_c0	8.88496	8.99051	9.1396	0.951957	2.48587	1.8482	1.94142e-14	-2.51676	down
c17093.graph_c0	1.25913	0.876356	0	2.36621	2.84361	4.72906	0.00852417	2.05639	up
c17114.graph_c0	0.3158	0.197818	0.145623	1.0054	1.01349	0.996313	6.43961e-05	2.02612	up
c17125.graph_c0	5.30291	5.95673	5.88109	3.8734	1.7234	1.89083	6.11532e-07	-1.37111	down
c17132.graph_c0	2.02878	1.36649	2.03702	5.85994	4.41065	5.16175	3.92763e-06	1.337	up
c17150.graph_c0	45.6747	50.4387	47.7016	30.7443	24.1887	25.9017	9.78694e-12	-1.00185	down
c17156.graph_c0	3.52761	4.37671	3.35942	8.74858	8.14903	8.92871	1.22205e-06	1.0279	up
c17175.graph_c0	0.154486	0.322568	0.356185	2.30546	2.97474	2.95912	2.04382e-08	3.1376	up
c17180.graph_c0	54.1647	54.8657	52.3975	37.5289	24.0286	22.9252	2.28462e-12	-1.10741	down
c17206.graph_c0	9.83805	9.55019	9.1527	3.77776	3.87741	2.52815	3.38734e-07	-1.65771	down
c17232.graph_c0	6.76433	8.24556	7.23165	2.48138	3.15322	2.89539	3.68262e-15	-1.55028	down
c17257.graph_c0	2.01565	1.87888	1.65976	6.37419	7.54696	7.38116	2.4413e-10	1.77221	up
c17260.graph_c0	3.95206	4.99459	3.8366	0.206941	0.222514	0	6.39158e-15	-5.07398	down
c17265.graph_c2	6.35675	6.95249	8.89843	16.7142	17.1625	16.8829	3.07894e-05	1.02385	up
c17300.graph_c0	5.36592	5.60204	5.92813	2.33561	1.67425	3.40089	2.91477e-05	-1.35566	down
c17305.graph_c0	0.501359	0.872368	0.770628	3.82413	3.93313	3.76603	7.82263e-07	2.2559	up
c17345.graph_c0	2.34017	2.55949	2.56931	0.332604	0.238422	0.627805	1.94507e-09	-2.80399	down
c17371.graph_c0	6.60232	6.51167	5.64703	3.26917	2.31091	1.88549	1.57712e-14	-1.50258	down
c17388.graph_c0	58.2912	59.3719	61.6512	11.0982	15.6772	19.3464	1.29927e-41	-2.12348	down
c17412.graph_c0	5.11107	6.02008	6.19425	2.99884	1.82255	2.95327	0.000110814	-1.32636	down
c17498.graph_c0	0.82108	0.923149	1.45623	14.5783	13.1754	13.9484	2.79435e-46	3.53425	up
c17513.graph_c0	4.34615	3.79152	4.39257	2.72469	1.65593	2.07955	8.98139e-05	-1.12727	down
c17516.graph_c0	1.28814	1.68103	1.48498	4.3253	5.51205	4.71708	0.00013407	1.54002	up
c17533.graph_c1	28.5711	33.9564	28.0847	18.6541	10.5065	10.4913	2.57844e-09	-1.36696	down
c17533.graph_c2	18.7455	22.4697	18.8087	17.2684	5.57036	7.82274	0.00343326	-1.14709	down
c17545.graph_c0	8.79034	8.15746	7.2061	1.74909	1.46278	2.64119	2.24668e-09	-2.21084	down
c17566.graph_c0	1.40197	0.650519	0.897894	5.73426	5.66585	3.51037	4.85497e-07	2.16774	up
c17606.graph_c0	1.73437	1.50891	0.9997	5.32035	4.17458	2.93129	0.000840432	1.37761	up
c17617.graph_c0	0.40483	0.316983	0.466692	1.51037	2.59844	1.71053	5.4779e-05	2.12564	up
c17636.graph_c0	2.12873	1.79909	2.39559	0.504254	0.596421	0.571081	1.46975e-08	-2.08644	down
c17651.graph_c0	3.08043	2.53893	3.17734	0.1613	0.173439	0.913384	2.22011e-09	-2.97369	down
c17656.graph_c0	7.26573	7.14444	5.35675	5.2954	1.98835	2.18945	0.00173161	-1.23874	down
c1767.graph_c0	0.734486	0.811913	0.747108	0.214923	0.554631	0.292087	0.00297006	-1.27639	down
c17692.graph_c0	12.9606	11.1096	11.0092	53.7495	45.243	46.8842	3.01525e-26	1.88646	up
c17698.graph_c0	18.2763	17.5386	17.0255	1.83666	2.76483	3.1201	1.24119e-22	-2.9391	down
c17722.graph_c0	6.1958	4.63572	5.11884	1.54104	3.53496	3.8396	0.00162455	-1.00043	down
c17743.graph_c0	60.5053	62.2584	61.3166	22.6459	26.7726	25.8433	6.77645e-26	-1.45785	down
c17748.graph_c0	4.02068	1.95888	1.54503	13.0672	10.0361	13.5908	2.9849e-08	2.11905	up
c17748.graph_c1	2.7641	2.7703	3.44139	13.8599	16.204	14.0772	1.02749e-16	2.12981	up
c17748.graph_c2	7.91894	8.70253	8.64855	30.2701	33.2168	32.4032	1.14117e-21	1.75571	up
c17754.graph_c0	7.41497	9.51068	6.10574	33.3727	41.6255	34.6127	1.84013e-23	2.08217	up
c17761.graph_c0	0.183406	0.255302	0.352386	1.39893	1.83121	1.44656	1.18131e-07	2.39503	up
c17774.graph_c0	3.75405	3.72328	3.67854	12.1384	13.0518	12.0551	7.70727e-07	1.57076	up
c17793.graph_c0	1.80723	2.23615	2.23772	0.532742	0.0716041	0	1.20016e-13	-3.56975	down
c17802.graph_c0	2.43463	2.19829	2.88252	13.6167	24.5666	23.6509	5.04473e-08	2.87649	up
c17810.graph_c0	0.281085	0.176072	0.25923	1.39825	1.38319	1.26684	3.384e-07	2.3303	up
c17812.graph_c1	73.5618	79.9886	89.4086	209.739	215.214	204.168	2.27925e-17	1.20363	up
c17812.graph_c2	90.2874	101.007	97.7295	229.578	220.623	213.1	9.46968e-14	1.02894	up
c17820.graph_c0	25.2127	24.4046	23.8683	6.31253	6.07308	5.83216	3.54726e-32	-2.1813	down
c17833.graph_c0	143.398	129.432	138.881	76.4179	71.8585	73.7115	3.04169e-14	-1.05994	down
c17835.graph_c0	248.038	252.075	243.122	72.558	96.7106	96.0713	5.67003e-40	-1.65228	down
c17843.graph_c0	0.713462	0.496571	0.365549	1.65625	1.27206	1.33982	0.00507406	1.26806	up
c17844.graph_c0	126.029	137.896	133.031	17.0217	59.2763	56.4044	4.30322e-14	-1.74157	down
c17851.graph_c0	5.66585	6.86505	6.77002	26.9091	37.1188	37.8378	7.49021e-14	2.2336	up
c17863.graph_c0	134.282	143.434	141.322	17.0858	24.4303	19.1443	6.68912e-78	-2.95553	down
c17900.graph_c0	21.0955	19.58	20.388	54.7696	47.2984	44.5429	4.3227e-16	1.0934	up
c17901.graph_c0	0.348904	0.437108	0.321775	2.63813	2.31412	3.145	1.89737e-10	2.70142	up
c17916.graph_c0	1.31497	1.43252	1.05454	0.853211	0.428128	0.773027	0.00943466	-1.05925	down
c17918.graph_c0	7.94284	5.74086	5.40003	22.4911	13.0723	14.2275	0.00297748	1.21116	up
c17919.graph_c0	53.5546	58.6937	56.6494	9.28071	7.57343	7.31991	1.24592e-74	-2.97562	down
c17940.graph_c0	341.918	351.456	346.588	27.2612	38.5981	37.2982	7.28301e-139	-3.49964	down
c17943.graph_c0	1.87139	2.44217	2.06746	0.310306	0.333657	0.790716	3.01206e-08	-2.3158	down
c17954.graph_c0	1.56638	1.83154	1.44459	32.3521	29.2905	29.8623	1.0938e-88	4.07018	up
c17962.graph_c3	4.03779	3.29334	3.92749	1.75752	2.42971	1.99043	0.00612496	-1.03252	down
c17973.graph_c0	13.2092	12.4976	14.7518	9.34299	3.86387	5.23245	9.81686e-07	-1.30876	down
c17978.graph_c0	57.3655	58.3149	56.0949	25.4704	27.2488	27.5833	1.0764e-20	-1.26503	down
c17990.graph_c0	10.6609	6.47096	9.57478	29.9696	18.9636	22.2085	9.26827e-05	1.24276	up
c17995.graph_c0	3.89034	4.24204	4.7838	16.342	17.6643	13.8321	1.24707e-15	1.71929	up
c18016.graph_c0	25.4827	25.5121	22.1422	91.5723	60.7768	61.0678	7.45876e-06	1.3725	up
c18024.graph_c0	128.792	136.973	128.673	75.3977	64.8276	61.9168	4.85687e-18	-1.13493	down
c18030.graph_c0	29.3568	27.5617	28.4864	89.5119	110.143	110.655	1.16468e-20	1.69464	up
c18044.graph_c1	1.43497	1.59799	1.3234	4.80642	4.55409	3.82655	2.23066e-07	1.4274	up
c18045.graph_c0	21.2359	20.1947	22.663	7.53058	7.64743	6.63334	4.88272e-18	-1.72441	down
c18046.graph_c0	80.1153	80.0636	82.4829	649.783	711.941	670.833	2.23219e-107	2.89804	up
c18051.graph_c0	3.78107	2.91768	2.65321	12.4302	15.8277	16.6707	2.55339e-12	2.09877	up
c18057.graph_c0	17.8493	13.1391	17.5775	90.5369	51.9114	51.4722	0.00015905	1.82411	up
c18061.graph_c0	2.05698	2.22704	1.93218	0.227387	0.651997	0.429203	1.21088e-08	-2.41148	down
c18073.graph_c0	848.927	820.615	830.207	496.687	364.561	370.92	1.18829e-21	-1.19194	down
c18077.graph_c0	24.9123	23.8003	29.5319	4.2088	5.02836	4.23696	2.2679e-22	-2.70588	down
c18079.graph_c0	514.497	503.676	519.7	222.115	267.744	258.654	1.35905e-25	-1.20605	down
c18089.graph_c0	968.619	923.983	944.422	401.678	469.034	491.862	2.15504e-26	-1.22493	down
c18092.graph_c0	28.0646	28.8622	28.559	6.37011	17.2197	16.6536	3.65802e-07	-1.24871	down
c18092.graph_c1	4.65717	5.69222	5.89262	1.01709	2.5518	3.58362	5.98631e-05	-1.34384	down
c18094.graph_c0	1.80124	2.89308	2.07649	7.16819	7.5594	6.55698	1.57308e-05	1.4821	up
c18097.graph_c0	7.13303	7.18363	7.80771	22.4009	24.3179	21.3511	9.36889e-22	1.4526	up
c18099.graph_c0	275.563	271.944	271.02	654.84	851.916	894.838	1.58528e-09	1.38681	up
c18110.graph_c0	23.0148	21.677	25.0898	6.96876	10.6153	10.8049	8.0292e-17	-1.46247	down
c18118.graph_c0	442.012	467.654	430.569	206.257	121.756	126.535	1.70326e-36	-1.73358	down
c18127.graph_c0	39.5855	42.8445	38.7605	162.37	260.462	269.198	3.7389e-08	2.34874	up
c18134.graph_c0	798.504	828.197	780.068	208.617	204.496	213.384	1.64158e-70	-2.11037	down
c18150.graph_c0	15.6817	15.058	14.1723	47.1903	28.0632	31.0849	0.00186801	1.07066	up
c18162.graph_c0	26.9546	32.371	30.4642	9.46483	10.554	11.5132	1.38491e-15	-1.67735	down
c18165.graph_c0	67.6593	66.3571	66.8239	239.605	213.218	215.555	1.84318e-34	1.56501	up
c18167.graph_c0	5.8788	5.87816	6.01351	20.512	11.8692	13.2478	0.00142594	1.1873	up
c18185.graph_c0	13.3468	12.4277	14.9704	2.69162	3.473	2.43866	1.08445e-14	-2.41206	down
c18222.graph_c0	807.761	825.544	810.295	138.487	172.772	175.205	8.10234e-96	-2.49533	down
c18236.graph_c0	545.45	554.731	544.272	191.369	218.556	229.592	3.38919e-39	-1.52978	down
c18239.graph_c0	30.4126	35.3228	35.4982	11.3465	18.7072	23.1304	1.71594e-06	-1.09234	down
c18247.graph_c0	6.4929	6.3206	4.95633	31.775	35.1987	35.1952	3.5501e-38	2.3558	up
c18260.graph_c0	1734.33	1628.14	1703.14	331.937	479.896	470.802	4.05233e-79	-2.14717	down
c18264.graph_c0	10.8394	11.6264	13.3516	35.4545	40.0286	42.4954	1.74553e-16	1.55238	up
c18269.graph_c0	1088.53	1046.23	1129.03	427.226	497.786	494.68	3.79273e-29	-1.36825	down
c18274.graph_c0	21.3246	18.5744	18.4737	37.9122	46.5695	49.3343	5.75132e-08	1.03073	up
c18303.graph_c0	78.6561	79.1333	76.0461	5.57336	7.4604	9.27474	4.01673e-97	-3.55466	down
c18309.graph_c0	1.93299	2.14966	2.0346	0.459877	0.449531	0.0946951	2.93843e-13	-2.78306	down
c18337.graph_c0	0.44143	0.384045	0.593698	0.95155	1.69214	1.53359	0.00133892	1.39314	up
c18345.graph_c0	9.26208	8.46651	8.75842	18.6419	20.4557	21.1606	1.59065e-10	1.01848	up
c18349.graph_c0	11.756	10.755	12.0156	3.2556	6.61223	5.73541	2.1918e-07	-1.30963	down
c18354.graph_c0	74.0701	74.6036	77.0788	227.401	176.144	179.579	7.74486e-14	1.19813	up
c18380.graph_c0	254.068	246.857	254.512	24.2964	22.7912	22.1421	1.22144e-161	-3.61721	down
c18393.graph_c0	2.87891	2.91848	2.69355	1.16229	0.848049	0.564139	9.35701e-10	-1.89576	down
c18399.graph_c0	319.957	327.898	317.361	154.443	154.755	157.876	2.98481e-23	-1.21578	down
c18401.graph_c1	22.3315	22.334	21.1054	35.895	58.253	58.409	0.0024153	1.04912	up
c18414.graph_c0	69.1531	71.2639	71.3708	184.586	204.208	206.365	8.27494e-23	1.32287	up
c18420.graph_c0	2.94699	2.21136	3.39732	6.50526	8.76813	8.19751	4.91642e-06	1.29	up
c18424.graph_c0	330.876	316.733	328.557	177.975	146.182	137.937	1.08521e-22	-1.24969	down
c18435.graph_c0	7.31492	8.14171	6.93433	19.3969	20.3392	20.7073	3.23291e-17	1.26427	up
c18439.graph_c0	4.793	5.30414	4.97287	20.1232	18.2022	15.9854	1.31142e-22	1.6789	up
c18445.graph_c0	530.527	535.117	545.913	212.785	147.39	137.519	2.03689e-50	-1.86773	down
c18464.graph_c0	16.7626	16.4707	16.1981	10.5457	7.64746	7.4993	0.000137483	-1.11584	down
c18499.graph_c0	159.53	156.494	147.728	527.975	463.293	464.501	6.57886e-36	1.48057	up
c18502.graph_c0	35.1301	26.5584	32.9572	14.7034	10.3671	12.5572	6.42714e-11	-1.50068	down
c18506.graph_c0	36.0614	33.2673	32.2749	87.4754	91.2526	86.8786	1.02889e-18	1.21796	up
c18508.graph_c0	1.22052	1.78391	2.06363	0.64762	0.348178	0.366723	4.42784e-06	-2.07037	down
c18513.graph_c0	46.0959	48.3557	45.5605	13.0085	14.0665	13.9834	2.23701e-37	-1.93793	down
c18530.graph_c0	3.53804	3.00116	2.29426	0.989995	0.354832	0.124577	1.72322e-09	-2.77063	down
c18544.graph_c0	112.61	126.49	117.12	56.7536	31.6554	31.4892	1.13557e-24	-1.74558	down
c18554.graph_c0	97.7745	101.82	99.8214	48.6071	32.2794	34.4142	7.13059e-30	-1.54897	down
c18556.graph_c0	49.2925	51.5628	54.3639	30.4092	17.5425	21.8662	6.89214e-18	-1.32518	down
c18566.graph_c0	29.7323	31.7191	32.4026	7.43554	12.3402	13.5467	7.65902e-17	-1.6581	down
c18573.graph_c0	6.60655	7.93186	6.47368	4.27234	3.35704	1.67488	0.00012219	-1.35056	down
c18584.graph_c0	1.02857	0.613619	1.18575	3.50853	3.77256	3.14569	6.77229e-05	1.71441	up
c18596.graph_c0	64.6945	63.4224	66.0582	32.6585	37.2469	36.2529	7.43082e-15	-1.03878	down
c18607.graph_c1	10.8348	12.3721	10.4087	22.9065	31.2708	33.0636	6.12615e-06	1.20984	up
c18615.graph_c0	3.21138	3.23709	2.42552	0.771205	1.18463	0.374318	4.0634e-07	-2.09979	down
c18616.graph_c0	38.2223	35.864	36.376	109.876	90.3121	94.0492	3.60473e-20	1.24339	up
c18617.graph_c0	3.11929	2.9794	3.44292	11.8192	22.2934	18.1715	4.54949e-06	2.28935	up
c18654.graph_c0	123.234	116.132	122.703	44.6878	21.0478	24.0073	5.22862e-53	-2.18736	down
c18664.graph_c0	51.4163	50.4766	49.4098	101.424	125.549	124.597	4.97308e-11	1.04956	up
c18668.graph_c0	2.11582	2.15984	2.03262	1.02912	1.05627	1.16551	1.24132e-05	-1.12424	down
c18679.graph_c0	29.7398	27.9212	28.303	9.89813	12.8174	13.3795	5.17485e-21	-1.41796	down
c18705.graph_c0	45.438	44.1501	43.433	23.2041	24.3628	22.4013	1.0472e-15	-1.09557	down
c18714.graph_c0	4.01087	4.36184	5.00908	18.1231	20.9171	19.9599	9.5648e-14	1.97252	up
c18716.graph_c1	0.920106	1.06733	0.94285	2.94965	3.06226	3.68613	9.96137e-05	1.55917	up
c18727.graph_c0	33.9591	33.9935	37.5363	65.7828	98.5136	107.362	0.000383854	1.19989	up
c18748.graph_c0	57.1384	49.2446	56.2637	134.715	148.514	144.856	5.40236e-18	1.22856	up
c18757.graph_c0	21.9645	18.5247	20.7532	107.377	66.6205	70.5572	9.15629e-07	1.82515	up
c18765.graph_c0	104.202	97.4275	104.187	9.934	13.6943	13.7025	5.28498e-89	-3.20001	down
c18770.graph_c0	36.2527	37.7504	37.9148	124.378	127.84	125.385	2.61672e-30	1.58578	up
c18778.graph_c0	23.3304	24.2116	25.1292	7.82949	9.83421	9.41638	2.95091e-21	-1.59123	down
c18778.graph_c1	21.3595	18.16	17.8409	9.28911	7.38849	9.51138	9.94543e-10	-1.29969	down
c18782.graph_c0	1.08941	1.08319	0.897055	0.206447	0.332974	0.175355	5.15545e-07	-2.27066	down
c18805.graph_c0	4.42466	4.89109	3.45053	0.776837	1.11373	0.733157	1.59601e-09	-2.45093	down
c18806.graph_c0	31.717	31.8433	28.7544	92.5572	103.276	98.952	7.02355e-30	1.50706	up
c18822.graph_c1	8.01142	8.05646	8.42073	17.9923	18.9682	19.1156	3.18628e-09	1.02711	up
c18828.graph_c0	4.35363	5.03926	6.32819	22.9753	20.3507	19.5151	1.77261e-19	1.82859	up
c18832.graph_c0	46.2517	45.5693	46.8889	18.175	7.40934	8.0135	7.1467e-39	-2.22254	down
c18834.graph_c0	435.891	470.043	440.215	164.574	159.834	142.043	5.75478e-35	-1.69891	down
c18835.graph_c0	13.8176	17.3697	19.505	7.99576	6.48581	6.6724	2.51149e-09	-1.43182	down
c18839.graph_c0	3.32368	2.82735	3.40584	0.857296	1.18519	0.97091	7.16676e-06	-1.83188	down
c18859.graph_c0	12.5099	13.3084	11.5007	25.601	41.7572	38.5395	0.00010925	1.33938	up
c18864.graph_c0	31.3321	31.3559	32.914	17.3383	13.9823	18.4872	1.6911e-11	-1.10939	down
c18871.graph_c0	8.95986	9.99191	8.9205	33.2929	28.4644	34.2634	3.75508e-23	1.6154	up
c18919.graph_c0	107.525	105.751	105.105	40.1525	29.8863	29.4519	1.70823e-43	-1.84959	down
c18944.graph_c0	110.674	110.239	106.588	15.955	33.4642	33.6107	1.01468e-55	-2.14276	down
c18951.graph_c0	44.6195	43.0215	45.7749	133.854	97.9462	99.1659	3.34595e-08	1.13933	up
c18954.graph_c0	48.0676	46.5834	47.1181	10.7873	24.4811	26.5733	1.18522e-10	-1.35888	down
c18966.graph_c0	11.0866	13.5206	11.4235	46.4628	29.0729	26.7524	0.000869348	1.33115	up
c18966.graph_c1	8.2307	8.25591	8.37214	28.0985	20.0269	22.3665	4.68029e-09	1.3326	up
c18970.graph_c0	3.04306	2.79188	2.76393	45.5046	58.8923	58.1848	9.50596e-43	4.07457	up
c18971.graph_c0	86.1274	82.3734	82.7317	40.7229	44.1235	44.2486	1.90246e-17	-1.12841	down
c18983.graph_c0	0.373572	0.780021	0.553702	1.96452	2.79744	2.88631	6.67774e-08	1.99608	up
c18984.graph_c0	35.0162	33.2943	29.6407	4.59317	3.64713	3.76137	2.50994e-70	-3.19927	down
c18991.graph_c0	4.4084	4.60239	4.18521	0.902979	1.10964	1.16874	1.61499e-08	-2.21905	down
c18996.graph_c0	14.9428	12.4274	12.5547	96.0025	138.991	127.274	1.79952e-19	3.01609	up
c19001.graph_c0	20.8001	19.7471	18.3696	3.81205	3.31817	3.83755	5.37372e-44	-2.59421	down
c19006.graph_c0	31.8103	32.9886	32.8411	14.347	19.5859	15.6909	1.21048e-13	-1.14389	down
c19007.graph_c0	32.9135	32.8617	31.4746	6.80781	10.7606	10.5627	2.01037e-34	-1.95455	down
c19008.graph_c0	9.41534	8.26872	8.57147	22.9559	38.7758	36.197	1.11292e-05	1.73461	up
c19013.graph_c1	0.82334	0.429785	1.74011	3.27655	2.64234	3.24693	0.000604661	1.44619	up
c19040.graph_c0	0.240743	0.754009	0.693826	3.47295	2.31784	3.66195	1.79537e-07	2.31336	up
c19053.graph_c0	1.21299	1.37189	1.16528	5.63171	3.18996	3.13208	0.00181042	1.49787	up
c19060.graph_c0	66.57	65.1286	68.858	16.5369	11.4847	10.1816	7.83752e-73	-2.56507	down
c19061.graph_c0	31.1418	31.8217	32.5964	5.045	11.4979	13.9113	1.3934e-22	-1.81127	down
c19075.graph_c0	25.4438	23.7224	25.5673	12.3862	14.2644	12.8779	1.96726e-11	-1.08675	down
c19079.graph_c0	260.511	252.156	248.976	97.7742	71.546	76.8377	6.45911e-40	-1.80055	down
c19082.graph_c0	4.09294	5.04996	4.28943	0.592297	0.238826	0.251547	2.13111e-21	-3.81081	down
c19087.graph_c0	8.09103	7.96893	7.03956	14.4288	18.7808	20.6412	2.53641e-05	1.05534	up
c19130.graph_c0	96.6616	98.1489	95.7391	18.361	11.142	12.1472	1.2259e-85	-2.97528	down
c19137.graph_c0	24.2216	20.1066	17.7072	2.93878	4.8031	5.59145	8.57802e-20	-2.38129	down
c19139.graph_c0	3.58215	3.80317	4.05955	0.845664	1.1691	1.09456	1.5763e-10	-2.04652	down
c19143.graph_c0	12.9871	16.1331	15.7298	1.63555	0.879316	2.22277	1.12351e-25	-3.41087	down
c19145.graph_c0	0.753866	0.224868	0.248304	2.14291	4.49313	5.09649	0.000162211	3.09837	up
c19149.graph_c0	41.6417	42.561	41.3951	161.607	191.91	204.048	4.56289e-25	1.9835	up
c19154.graph_c0	24.0333	21.9545	24.7967	9.08604	7.19879	9.88398	6.7301e-16	-1.60398	down
c19163.graph_c0	59.5945	56.2736	59.9785	168.121	218.469	214.678	1.77281e-14	1.60729	up
c19186.graph_c0	1.61437	1.68541	1.00211	4.3242	4.25107	3.21821	0.0010889	1.28434	up
c19191.graph_c0	4.043	5.01232	4.6608	0.251398	2.16253	2.27771	7.68641e-05	-1.70555	down
c19200.graph_c0	233.052	223.327	229.297	53.1475	49.4918	48.7153	7.90998e-77	-2.34889	down
c19213.graph_c0	103.191	103.646	101.321	43.3704	43.3689	42.4161	2.1269e-27	-1.42337	down
c19214.graph_c1	1.04442	0.793003	0.656737	1.79479	3.14871	1.92567	0.00976231	1.29557	up
c19222.graph_c0	219.242	204.496	198.562	87.8192	93.3744	95.927	2.75873e-24	-1.33485	down
c19222.graph_c1	33.8805	34.664	34.7614	19.5504	22.8338	13.3611	1.80663e-05	-1.06044	down
c19230.graph_c0	37.4712	40.1289	33.0477	14.207	18.8367	21.5337	2.09506e-12	-1.1852	down
c19256.graph_c0	52.8019	53.6147	52.5301	27.1568	28.9118	29.6504	9.58715e-16	-1.05884	down
c19271.graph_c0	13.1328	14.6114	12.5427	2.86112	5.12738	6.85861	9.12476e-14	-1.60271	down
c19272.graph_c0	61.1017	62.1537	60.0997	31.3017	24.4532	24.6055	7.74141e-24	-1.36104	down
c19307.graph_c0	10.9687	13.7626	10.4407	41.4483	53.7177	54.7648	4.17981e-15	1.92487	up
c19314.graph_c0	172.471	160.573	168.026	81.8354	92.4963	88.8663	1.6243e-16	-1.09653	down
c19319.graph_c0	11.0429	12.8229	10.0024	21.6367	30.9798	30.2176	3.19344e-05	1.1241	up
c19320.graph_c0	31.3971	27.2446	25.3834	21.095	12.2136	11.9453	6.33752e-06	-1.06644	down
c19320.graph_c1	17.7696	16.6585	18.6269	12.0665	7.54336	7.53654	1.06338e-11	-1.13972	down
c19324.graph_c0	52.8317	50.7496	46.4635	24.1135	23.3062	20.2517	8.14384e-16	-1.31851	down
c19338.graph_c0	2.91647	2.37745	2.90156	23.3319	35.6869	38.6681	4.96893e-13	3.41108	up
c19353.graph_c0	25.7142	29.2549	25.159	20.1383	7.26496	7.13189	8.29419e-05	-1.39336	down
c19378.graph_c0	2.09943	2.08222	1.69417	0.731051	0.22459	0	1.46975e-08	-2.80779	down
c19391.graph_c0	4.19333	4.70043	4.12171	0.856343	0.755516	0.696289	1.51547e-33	-2.66605	down
c19394.graph_c0	184.123	185.714	178.29	69.3334	42.0287	43.4769	3.17817e-49	-1.99698	down
c19403.graph_c0	0.67166	1.40243	1.93574	8.85407	7.9037	5.29753	5.85092e-08	2.28591	up
c19412.graph_c0	7.81292	9.43849	10.4222	3.66443	3.34319	2.64095	2.13316e-09	-1.69157	down
c19444.graph_c0	5.13022	5.57913	5.2981	1.48868	1.14336	0.963408	8.33947e-11	-2.32693	down
c19459.graph_c0	7.17009	6.67531	7.58403	0.845724	1.06752	1.20767	5.36009e-38	-2.94527	down
c19469.graph_c0	8.18385	7.68957	8.5958	4.88525	3.69647	3.58599	7.0734e-06	-1.17923	down
c19473.graph_c0	48.2399	50.8528	50.605	17.7495	24.7354	23.6725	1.54598e-17	-1.34436	down
c19496.graph_c0	1.27667	2.42337	1.87315	9.12204	5.83544	8.23861	4.37739e-08	1.88526	up
c19504.graph_c0	4.14134	3.02129	3.39369	7.04902	10.1949	10.1758	3.63368e-05	1.21233	up
c19543.graph_c0	3.49574	3.0413	2.18287	10.2888	7.1676	9.35467	8.10691e-06	1.45068	up
c19544.graph_c0	9.37597	10.8097	10.1866	4.02652	6.02527	5.32017	1.11747e-11	-1.14888	down
c19555.graph_c0	2.58306	2.57313	2.36982	1.87387	1.1859	1.06717	3.53842e-08	-1.0405	down
c19559.graph_c0	1.86561	0.584311	0.860276	7.60996	5.98729	4.20413	8.40488e-06	2.25697	up
c19563.graph_c0	11.7403	12.0624	9.45254	1.29782	1.39548	1.25984	3.07822e-18	-3.24122	down
c19571.graph_c0	7.35021	8.23514	7.85339	13.0202	23.9726	21.1085	0.00478252	1.14482	up
c19587.graph_c0	4.98482	6.16791	6.59789	18.0007	12.8377	12.2734	8.34031e-05	1.10754	up
c19592.graph_c0	3.01032	2.40947	2.77626	1.89681	1.61017	1.01756	0.0091413	-1.02951	down
c19597.graph_c0	2.5671	1.98092	2.18737	0.33313	0.1194	0.377279	2.24975e-10	-3.18978	down
c19601.graph_c0	0.295796	0.231609	0.426246	1.10357	2.76878	1.9164	0.00199281	2.43838	up
c19602.graph_c0	1.50869	1.62141	2.19962	0.750497	0.99685	1.19994	0.00328911	-1.01996	down
c19603.graph_c0	2.99839	2.95642	3.45657	6.71194	7.39524	7.31991	0.000216768	1.0191	up
c19619.graph_c0	0.706548	0.767144	0.716773	2.47435	2.14659	2.13355	6.186e-07	1.4544	up
c19621.graph_c0	0.94051	0.613685	0.813171	2.80713	2.01225	2.38436	0.00104154	1.4359	up
c19625.graph_c0	19.6254	18.0303	19.1337	5.91336	3.4791	3.53806	2.3935e-24	-2.30827	down
c19637.graph_c0	3.73486	5.84881	4.47118	2.71539	1.22936	2.26597	0.000407437	-1.35124	down
c19640.graph_c0	18.0323	18.0072	18.8671	89.2136	47.4918	45.6045	0.00429324	1.55631	up
c19653.graph_c0	1.62509	1.6966	1.48581	0.111503	0	0.06314	2.23811e-17	-4.96174	down
c19683.graph_c0	0.189377	0.0988553	0.109158	1.41308	2.02589	1.81373	1.45319e-09	3.55991	up
c19694.graph_c1	0.86189	1.04979	0.827995	19.4365	5.22478	8.57832	0.00758857	3.42209	up
c19701.graph_c0	2.06516	1.55713	1.98394	0.684872	0.920513	0.710999	0.000115041	-1.44215	down
c19704.graph_c0	0.588745	0.744052	0.535824	3.51444	1.9889	1.9901	0.000303513	1.8289	up
c19714.graph_c0	0.661933	0.69106	0.218023	4.89211	1.82086	2.45058	0.00959923	2.36782	up
c19727.graph_c0	0.52564	0.329262	0.727155	3.86988	3.37387	2.60595	9.74386e-09	2.46764	up
c19753.graph_c0	8.18723	8.16591	8.34279	0.50909	1.0166	0.906019	3.47815e-31	-3.50817	down
c19763.graph_c0	1.05045	1.72334	0.691979	10.0029	5.93972	8.62326	3.04337e-09	2.653	up
c19763.graph_c1	1.44261	1.67344	1.47827	10.0467	6.00155	5.7794	2.91608e-05	2.07401	up
c19766.graph_c0	1.83052	1.27405	2.11024	3.15671	4.5692	5.08758	0.0031188	1.13284	up
c19777.graph_c0	5.59162	5.50088	4.21473	1.1768	1.15033	1.57508	1.1805e-09	-2.1385	down
c19784.graph_c0	5.66479	6.3761	6.53042	0	0	0.0997309	2.77356e-36	-7.69051	down
c19785.graph_c0	1.56506	2.91773	1.80421	5.44975	7.17534	8.81712	7.02682e-05	1.60336	up
c19815.graph_c0	6.66497	6.86788	7.38408	13.9508	19.2601	18.2379	6.4338e-07	1.1321	up
c19815.graph_c1	2.14875	1.22362	1.35114	5.44162	5.85112	4.84218	0.000115393	1.6046	up
c19829.graph_c0	2.83203	2.53427	2.89167	10.7068	13.1572	14.952	8.71878e-14	2.06699	up
c19837.graph_c0	182.886	187.577	177.586	70.1818	80.1931	83.2191	8.39352e-26	-1.39762	down
c19839.graph_c0	5.97909	5.32987	6.04441	12.0802	14.9573	15.3394	4.90381e-10	1.12168	up
c19840.graph_c0	5.29435	5.52732	5.99993	15.802	13.2473	14.4585	2.5869e-08	1.20114	up
c19840.graph_c1	3.88135	2.47631	3.72871	11.3701	13.1484	11.4192	9.93914e-07	1.66588	up
c19842.graph_c0	11.8167	9.79402	11.2307	4.48718	6.27231	5.89494	4.1393e-07	-1.14537	down
c19844.graph_c0	1.26774	1.3897	1.97297	7.88292	5.76377	5.49941	1.28526e-10	1.87568	up
c19855.graph_c0	3.94642	4.53208	4.6632	15.018	11.7153	12.784	1.97756e-09	1.41759	up
c19866.graph_c0	0.636007	0.778475	0.809042	2.09465	2.29921	2.61936	1.47271e-08	1.48973	up
c19887.graph_c0	11.1126	11.1797	9.08395	1.60813	3.45829	2.73187	2.31483e-10	-2.17254	down
c19907.graph_c0	1.03883	1.35568	1.34727	0	0.0463043	0.0487707	2.06537e-18	-5.45432	down
c19917.graph_c0	2.54483	3.64362	3.52044	2.24248	1.16673	1.3108	0.000465557	-1.21561	down
c19923.graph_c0	24.0012	24.6994	23.7161	9.55148	13.9382	12.8777	1.03785e-13	-1.15974	down
c19965.graph_c0	8.77048	7.84835	10.1107	5.69842	2.29772	3.63016	4.08292e-05	-1.37511	down
c19966.graph_c0	3.83489	5.7727	5.65464	1.50838	2.09892	2.41169	3.64604e-06	-1.50839	down
c19976.graph_c0	0	0.476445	0.78915	14.3021	15.1343	10.2841	5.4602e-23	4.79846	up
c19978.graph_c0	2.81782	3.32387	2.78435	0.655349	0.274037	0.536033	1.45225e-18	-2.77932	down
c20003.graph_c0	1.50129	0.921973	1.22167	3.38263	2.88141	3.28364	4.66603e-05	1.22123	up
c20024.graph_c0	6.08637	5.62502	6.32628	16.4784	15.3702	16.1889	1.17893e-08	1.24438	up
c20048.graph_c0	0.841666	1.51776	0.970279	4.94809	7.44863	4.74171	8.5012e-07	2.19442	up
c20051.graph_c0	0.757106	0.215569	0.793453	1.43801	1.76711	2.01634	0.000856054	1.40012	up
c20053.graph_c0	2.81353	2.29354	1.73281	1.30372	0.865837	1.65021	0.00393751	-1.00761	down
c20058.graph_c0	1.26084	0.987242	2.18026	4.07682	5.05801	4.43952	0.000299998	1.44883	up
c20079.graph_c0	10.0047	10.2738	10.21	5.8743	6.1409	4.9896	0.000692095	-1.01195	down
c20082.graph_c0	5.02887	5.25016	5.05196	0.50032	0.153706	0.24284	1.28964e-26	-4.27266	down
c20094.graph_c0	0.757646	0.615211	0.582281	8.87784	7.29453	8.63159	1.28552e-24	3.49648	up
c20098.graph_c0	12.0975	9.80078	10.5433	1.10729	1.44945	1.25404	8.54778e-48	-3.25638	down
c20125.graph_c0	10.3213	11.0731	9.92637	4.36842	5.30718	4.81885	8.7616e-11	-1.27937	down
c20137.graph_c0	0.91609	1.1955	1.4521	7.51916	9.065	8.7737	7.14439e-15	2.66309	up
c20144.graph_c0	6.03291	6.54062	6.28606	5.19414	2.60634	2.22227	0.000769966	-1.08859	down
c20153.graph_c0	2.63362	2.31537	2.60994	0.781456	0.88969	1.5618	9.00477e-06	-1.38875	down
c20155.graph_c0	6.58651	7.27613	8.74076	4.72418	2.53984	1.98477	2.25446e-06	-1.46566	down
c20160.graph_c0	0.596058	0.792001	0.374804	1.40167	1.33325	1.46532	0.00943466	1.08327	up
c20164.graph_c0	6.36291	3.32145	2.85259	1.23092	0.378157	0.398299	0.00104693	-2.8208	down
c20178.graph_c0	0.283938	0.518757	0.327327	1.97742	2.96154	3.19926	1.4051e-08	2.68193	up
c20179.graph_c0	3.18713	2.07961	2.98524	14.2689	10.2284	7.63104	7.05844e-05	1.78844	up
c20228.graph_c0	3.35765	3.11591	1.93537	7.79454	9.5784	4.83411	0.00933567	1.23065	up
c20234.graph_c0	1.92173	2.10661	1.66154	6.40493	6.0646	4.70952	1.10748e-08	1.42323	up
c20240.graph_c0	7.60189	9.75787	8.18886	2.23173	1.86641	2.10624	2.73059e-12	-2.21202	down
c20259.graph_c0	5.42568	5.52627	5.64455	1.84321	1.98192	0.894638	6.16817e-08	-1.98649	down
c20260.graph_c0	3.81301	3.42791	2.93045	0.316129	0	0	7.27953e-19	-5.20332	down
c20268.graph_c0	2.13968	3.94206	2.46664	0.626106	0.673223	0.709081	9.22756e-05	-2.25889	down
c20273.graph_c0	5.1023	4.18536	5.46183	3.6259	1.75444	2.46385	0.00645513	-1.08383	down
c20296.graph_c0	4.01636	4.42604	2.8295	7.54773	11.2188	9.05082	0.00197706	1.13639	up
c20307.graph_c0	1.57347	2.01364	1.63837	6.16075	6.18998	6.11936	7.43862e-11	1.65222	up
c20317.graph_c0	5.45679	3.79794	3.81251	1.80965	2.8303	2.60842	0.00770319	-1.0147	down
c20325.graph_c0	1.39598	1.74889	1.71658	0.555541	0.497789	0	7.23548e-07	-2.38634	down
c20326.graph_c0	0.183643	0.575172	0	3.2887	2.94682	3.3107	7.19175e-09	3.48044	up
c20347.graph_c0	7.58062	12.9265	11.652	5.78214	3.24379	2.84714	0.000218508	-1.6139	down
c20358.graph_c0	1.34363	1.69499	1.44138	2.8035	4.35202	4.45767	0.000423634	1.20869	up
c20374.graph_c0	2.8747	2.27117	2.59744	0	0.498689	0.612794	3.33967e-12	-2.95455	down
c20388.graph_c0	2.52887	1.62903	2.29502	8.77909	6.21642	6.72941	7.0837e-10	1.58102	up
c20412.graph_c0	48.5439	45.1215	46.334	16.8257	13.4014	12.3508	5.76691e-31	-1.88835	down
c20417.graph_c0	3.88444	4.27458	3.14671	8.19925	8.0301	9.40415	2.87567e-06	1.01294	up
c20420.graph_c0	0	0.118971	0.26274	6.80249	11.0935	10.4004	2.39016e-18	6.04433	up
c20426.graph_c0	3.13052	2.17885	2.52622	1.76491	0.893045	1.29334	0.00373811	-1.1594	down
c20446.graph_c0	3.03921	2.51192	2.48174	2.14179	0.677342	1.14147	0.00463124	-1.19602	down
c20447.graph_c0	224.242	215.139	220.637	58.4633	52.5132	48.2484	1.24762e-66	-2.22152	down
c20460.graph_c0	1.12182	0.920217	1.20087	0.478326	0.0857203	0.225715	1.95151e-07	-2.21595	down
c20469.graph_c0	8.2781	8.56006	8.45243	22.2368	25.7656	24.6508	6.18826e-19	1.35468	up
c20471.graph_c0	5.76982	5.61301	6.57592	2.4788	1.75351	2.88118	1.29101e-08	-1.50433	down
c20479.graph_c0	3.60587	3.13712	3.46407	1.99304	0.857208	1.80573	0.00307228	-1.30332	down
c20492.graph_c0	1.68797	1.95806	1.94591	4.29169	7.62422	7.60767	0.000456424	1.63931	up
c20498.graph_c1	4.68659	5.33762	5.64832	1.48358	0.683665	1.44016	1.34339e-07	-2.29009	down
c20506.graph_c0	16.8576	15.681	15.1048	7.07425	5.38445	7.29161	1.39162e-13	-1.43928	down
c20514.graph_c0	0.967746	1.01033	1.00938	0.137544	0.0985962	0.103848	5.64615e-11	-3.30691	down
c20518.graph_c0	4.5215	5.37156	4.97277	0.930708	1.44552	0.878376	7.3826e-17	-2.35968	down
c20545.graph_c0	11.0085	12.0317	12.2941	0.342261	0.736033	0.387619	2.0459e-28	-4.75749	down
c20548.graph_c0	1.2192	1.69714	1.03071	3.43677	4.47796	3.80065	3.02462e-07	1.40127	up
c20554.graph_c0	3.67285	3.79139	3.71078	1.6423	0.838794	1.34846	2.72513e-10	-1.71683	down
c20555.graph_c0	9.87701	12.5533	11.5985	5.92037	6.62841	6.56673	2.72398e-07	-1.00035	down
c20561.graph_c1	1.48074	0.966188	0.64013	3.13052	3.5641	2.71118	0.00191401	1.43949	up
c20570.graph_c0	0.659118	2.29374	1.51967	4.37169	5.17074	4.20839	0.00084564	1.44908	up
c20572.graph_c0	5.07484	4.43433	4.26056	0.658558	0.531087	0.559375	4.82302e-22	-3.14682	down
c20595.graph_c0	2.59088	2.17181	2.33275	0.583266	0.566465	0.724489	2.08913e-17	-2.08741	down
c20604.graph_c0	2.4467	1.62551	1.79492	5.08972	8.56603	7.01734	6.68291e-05	1.65252	up
c20617.graph_c0	1.6339	1.7058	1.48703	3.76445	5.61164	7.65463	0.00213421	1.65549	up
c20679.graph_c0	5.79927	4.32462	6.41258	2.00172	2.02575	1.06682	1.12749e-07	-1.87023	down
c20691.graph_c0	4.61075	4.81364	5.58108	14.9085	16.7702	19.7415	1.4177e-07	1.61015	up
c20698.graph_c2	9.7831	9.3535	11.7529	3.17609	6.38954	6.49781	2.26257e-05	-1.10642	down
c20720.graph_c0	13.1839	11.1759	11.9509	5.15694	5.18338	4.57072	3.93777e-09	-1.453	down
c20741.graph_c1	3.63598	3.83863	3.76772	9.34839	7.9104	8.7	9.05648e-08	1.03758	up
c20763.graph_c0	5.58246	5.5367	5.30929	3.05468	2.61271	3.22363	9.48339e-05	-1.05441	down
c20763.graph_c1	6.22797	7.52866	7.93542	2.28281	3.85722	1.47733	7.44568e-05	-1.67946	down
c20776.graph_c0	17.7637	16.3952	18.4006	5.891	9.91458	8.70223	1.0622e-05	-1.26573	down
c20786.graph_c2	2.40736	1.46609	1.54179	5.78808	5.93751	5.42495	2.16385e-07	1.49552	up
c20788.graph_c0	8.59172	8.10174	9.42535	6.20409	4.15083	4.05964	0.00064231	-1.03005	down
c20811.graph_c0	1.05578	1.21626	0.965297	0.253543	0.233677	0.164082	3.6819e-09	-2.48533	down
c20823.graph_c1	0.66043	1.24108	1.82724	3.15388	3.95642	3.42303	0.000978579	1.32931	up
c20859.graph_c0	1.15745	0.823898	1.09172	0.209371	0.337691	0.414958	2.20258e-05	-1.83824	down
c20864.graph_c0	0.733602	1.53177	0.845703	2.41415	2.59582	2.289	0.00284767	1.05953	up
c20868.graph_c1	9.05111	8.45472	5.49169	1.18486	1.78363	1.34188	3.04369e-09	-2.58226	down
c20878.graph_c0	5.05446	5.83234	5.52015	1.588	4.26875	1.49871	0.0015566	-1.32397	down
c20879.graph_c1	2.86121	3.90623	2.66412	9.52518	12.0078	12.0275	1.27426e-09	1.6637	up
c20889.graph_c0	1.33343	1.19324	0.966235	0.644361	0.285292	0.600975	0.000313503	-1.36092	down
c20909.graph_c0	4.27007	3.19811	3.21038	8.89675	9.06974	9.5877	2.47647e-11	1.20022	up
c20914.graph_c0	0.80404	0.881392	1.06594	0.199984	0.6451	0.362379	0.000915745	-1.35173	down
c20917.graph_c0	2.1863	3.22528	3.39705	7.23472	9.76207	8.83613	1.12406e-08	1.38455	up
c20932.graph_c0	0.972053	0.845689	0.747061	3.38482	4.15947	4.74611	2.6289e-06	2.09497	up
c20936.graph_c0	3.95206	3.4745	5.27533	1.03471	1.33509	0.468733	3.97646e-07	-2.33333	down
c20945.graph_c0	0.85232	1.46186	0.842196	4.42155	2.60509	2.40087	0.00533038	1.40289	up
c20951.graph_c1	10.114	8.67728	9.35073	3.05525	3.14234	3.12166	1.27443e-22	-1.7625	down
c20976.graph_c0	1.92642	2.10696	2.11504	0.730129	0.490671	0	5.24472e-08	-2.51441	down
c20979.graph_c0	6.023	5.32065	5.074	4.37896	2.47815	2.21863	0.00211549	-1.02967	down
c20991.graph_c0	2.01453	1.32422	1.46223	4.82504	5.5074	5.38041	7.99727e-07	1.54402	up
c21004.graph_c0	3.83029	3.55452	3.2163	0.752739	0.910558	1.22546	6.16868e-12	-2.04056	down
c21014.graph_c0	11.0085	8.86597	8.3396	3.28569	2.86001	3.54394	4.84197e-08	-1.70977	down
c21018.graph_c0	7.61466	8.32238	8.41249	2.68309	2.80015	3.35148	8.89987e-17	-1.62996	down
c21019.graph_c0	3.55687	3.22294	3.01727	2.13658	1.29227	1.28548	0.000210121	-1.22853	down
c21031.graph_c0	2.67392	2.6171	2.50454	6.65067	5.36336	6.02564	0.00540115	1.04064	up
c21035.graph_c0	8.3521	10.2584	6.23012	1.71077	4.73018	5.25891	0.00348126	-1.24763	down
c21053.graph_c0	11.1757	9.3988	7.87322	1.46705	1.24535	1.83636	2.58978e-21	-2.81171	down
c21058.graph_c0	5.85767	5.09619	5.90868	3.76377	3.00262	2.47504	0.00203	-1.03928	down
c21069.graph_c0	10.2632	8.9655	7.12308	4.1677	3.0249	2.59601	5.98567e-09	-1.60097	down
c21083.graph_c0	1.77373	1.1784	1.76594	0.401062	0.603741	0.726742	0.000163087	-1.60933	down
c21094.graph_c0	5.69878	5.32328	4.84076	1.49203	0.641722	1.01385	1.58731e-07	-2.50676	down
c21110.graph_c0	2.09475	2.09184	0.734952	4.53056	4.38434	4.10478	0.000496898	1.23424	up
c21117.graph_c0	77.7651	73.4788	75.7202	34.1527	42.6722	41.3798	3.81786e-15	-1.10797	down
c21120.graph_c0	0.155173	0.162001	0.0596283	1.33797	2.37932	2.27293	5.30482e-09	3.82634	up
c21137.graph_c0	3.84154	3.28138	2.81817	1.30293	0.653791	1.27886	9.89674e-07	-1.78922	down
c21219.graph_c0	0.0484566	0.0505888	0	0.867766	1.03674	0.818973	1.67216e-11	4.61269	up
c21222.graph_c0	0.67272	0.702322	0.930621	2.14172	2.59075	3.63832	0.000242126	1.69525	up
c21240.graph_c0	3.25483	4.71952	3.54374	0.359802	0.386878	0.81497	3.7088e-10	-3.04661	down
c21252.graph_c0	0.444925	1.00642	0.256457	2.50838	4.28369	3.67633	2.10592e-06	2.44815	up
c21277.graph_c0	2.49897	2.84611	3.14273	1.35612	1.33665	1.9198	0.0083377	-1.04648	down
c21287.graph_c0	5.7158	5.68316	4.07905	2.43713	3.20287	2.45343	0.00848061	-1.10326	down
c21308.graph_c0	2.36106	2.78024	2.6269	6.69194	7.51859	7.54786	1.22012e-12	1.31789	up
c21316.graph_c0	1.9703	1.72523	1.61195	0.442636	0.203977	0.143228	9.98645e-11	-2.92632	down
c21320.graph_c0	5.27954	3.91422	5.02781	2.89273	1.55521	1.63805	5.88872e-06	-1.3981	down
c21345.graph_c0	2.255	2.28697	2.0054	0.256399	0.551388	0.508163	7.0732e-10	-2.47812	down
c21355.graph_c0	2.17688	2.12116	1.67302	10.9732	15.6803	17.3331	8.80872e-11	2.71604	up
c21356.graph_c0	1.79543	1.74055	1.7741	4.33807	5.35049	5.05748	0.000479685	1.3064	up
c21364.graph_c1	3.8423	3.31374	3.17764	1.16343	1.78711	2.16464	0.000468683	-1.17805	down
c21382.graph_c0	5.05881	4.10777	4.96787	1.67766	1.20261	1.9	2.18933e-05	-1.73204	down
c21390.graph_c0	25.0996	26.361	22.2644	2.9906	4.50191	7.78994	3.74504e-35	-2.43224	down
c21404.graph_c0	3.01032	3.14279	3.00762	2.39597	1.18079	1.01756	0.00254748	-1.1722	down
c21413.graph_c0	6.61627	6.63829	7.42918	1.9662	2.02224	1.83951	7.65194e-12	-1.99647	down
c21413.graph_c1	6.86766	6.45288	6.33368	3.64406	0.979571	4.12699	0.00051753	-1.33707	down
c21421.graph_c0	13.1122	12.0243	13.2774	5.4649	4.54928	1.39755	2.88113e-10	-1.92709	down
c21426.graph_c0	0.509107	0.37965	0.754589	1.88132	1.63387	2.78622	0.000312005	1.77341	up
c21440.graph_c0	3.06947	1.49545	2.1231	7.53271	8.97519	7.14758	1.47964e-05	1.65582	up
c21455.graph_c0	4.00909	2.63532	3.59467	1.18182	0.317688	1.33844	2.18768e-06	-2.02001	down
c21470.graph_c0	6.18601	6.82104	5.52875	1.72877	2.82548	2.81935	1.2554e-08	-1.49481	down
c21472.graph_c0	7.10429	6.15061	6.19236	2.06869	3.15119	2.14761	1.40901e-05	-1.56729	down
c21478.graph_c0	1.64241	2.59401	1.4079	8.29582	6.48735	5.88388	7.60629e-10	1.69963	up
c21482.graph_c0	59.4408	56.9433	60.3595	24.7136	28.4203	29.1004	1.87615e-21	-1.27103	down
c21488.graph_c0	5.87887	5.23739	6.05431	17.7026	15.0098	16.0742	1.9959e-11	1.3371	up
c21488.graph_c1	7.96944	5.39684	6.95251	13.9289	16.1292	15.8962	9.04999e-06	1.01088	up
c21489.graph_c0	3.36732	3.15596	2.73496	8.07077	7.85943	7.8038	2.44539e-09	1.1894	up
c21505.graph_c0	4.01807	4.77751	4.24606	0.888348	0.955198	0.880317	3.9627e-10	-2.42838	down
c21510.graph_c0	1.05213	0.976381	0.673837	7.55994	9.25438	6.84946	8.44906e-16	2.96195	up
c21511.graph_c1	2.92835	2.79136	2.9355	9.37354	6.40148	7.02937	0.000112368	1.22616	up
c21518.graph_c0	32.5126	33.7601	33.3332	17.3738	18.7282	17.8471	1.47319e-13	-1.05304	down
c21526.graph_c0	13.2496	12.6603	10.226	1.22883	2.04201	2.27729	4.78889e-24	-2.86712	down
c21546.graph_c0	5.79899	6.91905	6.39862	14.6707	15.6418	14.1414	4.22993e-10	1.0483	up
c21549.graph_c0	6.15918	5.09982	7.10036	2.53562	1.59042	1.19652	1.62175e-06	-1.96079	down
c21549.graph_c1	7.20404	6.15948	7.08779	3.2747	2.59102	2.30918	1.60525e-09	-1.49411	down
c21555.graph_c0	2.86287	2.02634	2.51721	0.965511	0.67481	0.49206	1.10733e-08	-1.96944	down
c216.graph_c0	0.174919	0.0608721	0.201648	0.870131	1.6841	1.57671	5.69067e-06	3.07738	up
c21619.graph_c0	3.13997	5.73674	3.61978	15.4245	16.1653	12.825	4.73831e-08	1.65827	up
c21623.graph_c0	1.92792	2.24955	2.61473	8.91342	6.79385	9.20021	3.08922e-08	1.70516	up
c21624.graph_c0	5.80352	6.26313	8.11862	0.908253	0.627816	1.10209	5.01272e-20	-3.10394	down
c21632.graph_c0	5.62358	4.06457	6.73225	1.50631	1.38829	1.94964	3.4835e-06	-1.92752	down
c21634.graph_c0	4.92877	5.14566	4.37072	1.6974	0.60838	0.85438	5.15244e-08	-2.36904	down
c21636.graph_c1	2.28505	3.10128	2.04153	4.03526	7.3334	6.95161	0.00962353	1.13737	up
c21648.graph_c0	4.46344	3.6714	4.98957	2.28761	2.60445	1.98118	0.00320905	-1.10193	down
c21674.graph_c0	6.4565	6.04927	7.25226	3.62354	3.54202	2.98455	0.00133327	-1.13075	down
c21682.graph_c0	7.22445	9.623	9.18997	2.23063	1.06599	2.52624	4.61667e-09	-2.33067	down
c21687.graph_c0	3.56364	2.17026	3.25232	1.32954	2.06497	1.00383	0.00435026	-1.19843	down
c21690.graph_c0	3.07805	2.69238	3.6443	1.07596	1.15692	1.87469	0.000127692	-1.3611	down
c21710.graph_c0	9.31769	10.3128	9.69159	0.487902	2.02353	2.21025	2.2895e-28	-2.79407	down
c21730.graph_c0	4.52633	4.7255	4.63821	1.75125	1.07602	0.708336	3.0158e-08	-2.14996	down
c21737.graph_c0	25.5708	28.2621	27.186	9.7527	13.2109	12.7747	2.80637e-21	-1.34735	down
c21760.graph_c0	8.85253	6.16138	7.22873	18.4404	17.2632	17.8711	5.51842e-08	1.10013	up
c21767.graph_c0	16.7706	18.1452	16.2575	48.9173	49.8258	50.8479	5.99884e-20	1.379	up
c21767.graph_c1	25.0701	25.8838	23.7858	45.5801	69.9552	64.2446	0.000135476	1.10057	up
c21768.graph_c0	1.38875	1.52235	1.20072	5.18122	3.49124	4.45958	2.71036e-06	1.50433	up
c21780.graph_c0	0.374732	0.684638	0.75599	2.05051	1.50328	2.21669	0.000593288	1.49826	up
c21788.graph_c0	2.43608	1.83681	1.63819	3.50081	5.35683	5.56592	0.00185979	1.12282	up
c21799.graph_c0	1.25612	1.52996	1.26706	0.885209	0.503906	0.825606	0.00835303	-1.04289	down
c21815.graph_c0	15.2815	19.2098	14.3809	4.34385	10.3423	11.9474	0.00254319	-1.03783	down
c21822.graph_c0	52.1477	53.9669	52.022	19.8992	14.4133	14.4541	2.53592e-41	-1.86896	down
c21843.graph_c0	0.157717	0.274428	0.303029	1.25529	0.956078	0.888532	2.3519e-05	1.90312	up
c21847.graph_c0	3.51646	3.23929	3.4815	10.6602	9.20531	8.06415	3.30962e-11	1.27732	up
c21849.graph_c0	1.09502	1.0003	1.26235	4.22154	2.92853	4.62677	6.15675e-05	1.6418	up
c21849.graph_c1	0.781363	1.01968	1.35114	3.30384	3.3435	3.96179	0.000478024	1.58281	up
c21865.graph_c0	4.39573	3.71503	3.6196	0.624756	1.56746	1.88681	2.51515e-06	-1.68444	down
c21876.graph_c0	3.28136	2.56932	2.52186	0.408077	0.146262	0.61621	6.96308e-10	-3.00469	down
c21886.graph_c0	3.67027	3.46684	4.70124	10.4909	9.41071	10.4371	1.32216e-08	1.18883	up
c21893.graph_c0	1.56693	1.32639	1.22052	2.94932	3.08066	3.62649	0.000305385	1.06428	up
c21894.graph_c0	11.1089	11.1993	11.5844	31.3848	36.3774	32.0566	1.86632e-21	1.39016	up
c21900.graph_c0	11.8338	14.0502	12.3046	45.4775	51.6303	57.387	6.4836e-22	1.84903	up
c21902.graph_c0	2.12822	1.23437	1.45388	0.470523	0.843218	0.888132	0.00253921	-1.29152	down
c21909.graph_c0	9.34637	9.03279	7.51142	0.265676	0.799873	0.902655	2.91997e-46	-3.87774	down
c21910.graph_c0	0.719773	0.375723	0.553174	3.69985	3.07995	2.29784	3.00574e-07	2.29045	up
c21910.graph_c1	1.41623	0.761676	0.890531	6.23376	4.40736	5.85101	8.86837e-15	2.25793	up
c21922.graph_c0	0.743651	0.665464	0.857288	1.90249	1.81836	2.03491	0.00849178	1.17652	up
c21927.graph_c0	1.40913	1.10335	0.406114	10.6021	12.719	13.3965	3.05654e-31	3.48728	up
c21928.graph_c0	40.967	37.3313	40.6112	19.9397	19.1734	19.7968	3.33609e-14	-1.18185	down
c21933.graph_c0	0.559256	1.50137	0.82892	4.37173	2.9059	2.34052	0.0023438	1.55852	up
c21943.graph_c0	2.01046	1.70843	1.34749	30.189	33.9113	35.5069	8.10234e-96	4.13037	up
c21957.graph_c0	6.16508	6.07155	5.61091	20.8841	22.8295	22.4987	5.65093e-32	1.72345	up
c21961.graph_c0	43.6533	37.5923	38.8091	1.96296	1.84684	1.25049	4.84027e-90	-4.7395	down
c21964.graph_c1	1.16158	1.55918	1.33908	4.78772	2.48524	3.92643	0.00271574	1.29148	up
c21968.graph_c0	0.669242	0.499065	0.440862	4.94614	2.65917	2.47764	0.000291652	2.47326	up
c21969.graph_c0	6.67668	8.56373	6.37746	1.51831	0.408141	0.859762	1.98255e-13	-3.13274	down
c21979.graph_c0	10.2771	12.3942	8.37498	2.11544	2.65374	3.59369	2.42078e-10	-2.0576	down
c21989.graph_c0	2.81797	2.54971	2.70715	0.560718	1.30631	1.05838	2.65138e-05	-1.62801	down
c22005.graph_c0	1.61292	1.92445	4.51566	7.33571	6.4088	6.23091	0.00297009	1.14012	up
c22006.graph_c0	2.11263	2.08306	1.75894	0.350307	0.251113	0.66122	3.40078e-07	-2.40198	down
c22011.graph_c0	39.728	47.2829	38.7	2.96439	5.73745	5.3716	2.9676e-47	-3.32339	down
c22011.graph_c1	17.9349	19.7096	23.2147	0.939126	3.70259	3.19075	2.19961e-18	-3.11866	down
c22016.graph_c0	3.59142	2.56542	4.14022	7.05215	8.79611	7.88026	0.000192249	1.03768	up
c22019.graph_c0	13.6032	11.0459	12.0518	31.4535	31.1256	29.5194	7.38395e-10	1.15881	up
c22021.graph_c0	3.5368	3.43332	3.7196	15.8035	15.9307	18.3174	1.12942e-25	2.05959	up
c22024.graph_c0	4.32276	4.51298	4.62737	16.8956	15.1943	13.5682	5.09079e-06	1.59139	up
c22037.graph_c0	1.71863	1.8797	2.0756	0.0814219	0.0875492	0	5.87526e-16	-5.24751	down
c22039.graph_c0	5.03033	3.93876	3.55848	1.47865	1.58992	2.4475	0.000131451	-1.3478	down
c22052.graph_c0	0.720999	0.501817	0.831174	5.14078	6.17039	7.58223	8.15306e-14	3.03642	up
c22088.graph_c1	10.0122	9.74923	9.21153	3.3044	3.60456	3.4169	4.93397e-17	-1.6566	down
c22093.graph_c0	4.69099	5.15517	5.05203	22.2913	11.8193	14.0484	0.000811673	1.51881	up
c22097.graph_c0	0.919587	0.480026	0.971765	2.5922	1.80353	1.7269	0.00276517	1.19744	up
c22101.graph_c0	2.54028	2.80806	2.58393	1.63532	1.27882	0.841837	0.00451967	-1.25228	down
c22102.graph_c0	0.0818396	0.0854409	0.188691	1.30275	1.57588	1.29097	1.22181e-08	3.38166	up
c22102.graph_c2	0.0545642	0.0569652	0	1.68286	1.92624	1.72144	2.40317e-17	5.41062	up
c22122.graph_c0	3.11241	2.95397	3.04437	9.75873	8.97967	10.6269	1.20207e-08	1.52032	up
c22137.graph_c0	12.2237	12.0109	12.8943	6.83579	3.07683	3.42076	8.46524e-14	-1.65322	down
c22140.graph_c0	4.84802	4.42868	4.19163	12.6611	10.3725	12.632	0.000814378	1.23606	up
c22149.graph_c0	5.8894	4.61141	4.87984	2.07518	2.29697	1.38247	8.29305e-09	-1.58839	down
c22150.graph_c0	6.07237	8.18011	9.93589	42.8743	57.6259	48.5563	2.17147e-20	2.45557	up
c22150.graph_c1	5.60138	5.92688	6.28279	39.386	56.6016	59.9576	1.24707e-14	2.96476	up
c22152.graph_c0	33.1844	30.5301	33.4393	21.4088	7.16736	7.90437	2.41124e-07	-1.59173	down
c22155.graph_c0	37.9147	38.1349	44.2414	3.68011	6.1829	4.94929	1.98347e-38	-3.18744	down
c22175.graph_c0	1.24329	3.894	3.58319	8.65861	13.3003	9.45588	0.000104331	1.67951	up
c22176.graph_c0	2.28347	1.6584	2.02199	4.24731	5.02717	4.40002	7.71917e-06	1.02995	up
c22183.graph_c0	1.77057	1.36204	1.61142	1.11255	0.398757	0.104999	0.000481781	-1.73689	down
c22201.graph_c0	3.46433	3.28798	2.81375	2.19332	1.26342	1.242	0.000641007	-1.19957	down
c22204.graph_c0	2.52887	1.88582	1.20777	3.55828	4.71494	4.80325	0.000973919	1.05249	up
c22211.graph_c0	27.2408	25.3606	29.3456	16.0603	13.0347	12.6796	5.60617e-12	-1.14268	down
c22226.graph_c0	4.5265	3.38822	4.03671	1.35951	0.639547	0.962303	1.33081e-09	-2.1852	down
c22227.graph_c2	1.98953	2.25017	3.2492	6.76288	9.75486	9.34041	1.83118e-07	1.6216	up
c22228.graph_c1	1.98152	1.55154	2.05588	0.0985703	0.105988	0.3349	3.53825e-11	-3.5325	down
c22236.graph_c0	10.314	8.41623	8.61002	36.5633	20.1647	21.6395	0.00272105	1.34585	up
c22236.graph_c1	4.19986	3.83659	6.05205	22.9813	11.2322	12.8163	0.00569489	1.56447	up
c22245.graph_c0	26.3536	34.0296	26.6497	17.7094	11.8704	14.326	3.97274e-07	-1.15897	down
c22265.graph_c0	2.41296	2.05263	1.6484	0.800214	1.05164	1.00696	0.00159306	-1.26281	down
c22291.graph_c0	0	0	0	5.58634	4.25476	3.55875	2.54819e-21	Inf	up
c22305.graph_c0	7.47253	7.80135	8.10164	0.0885047	0.285495	0.601403	3.13358e-34	-4.73997	down
c22329.graph_c0	4.78402	5.56945	5.277	20.1684	24.4843	26.9519	9.70176e-18	2.02892	up
c22333.graph_c0	2.42283	2.63062	2.29031	6.89392	6.73883	6.60638	2.3435e-08	1.29336	up
c22356.graph_c0	1.93453	2.38687	4.66303	5.77397	7.52543	8.52074	0.00565805	1.11405	up
c22357.graph_c0	0.833624	1.21843	1.15321	4.31272	4.45891	4.88427	6.05691e-06	1.9223	up
c22366.graph_c0	6.32053	7.79841	7.94876	2.8583	3.38074	2.42783	4.43459e-06	-1.51806	down
c22366.graph_c1	9.9625	11.0613	10.7557	4.09052	3.55251	4.09809	9.06403e-08	-1.60578	down
c22374.graph_c0	8.43308	8.97347	8.03912	28.8811	30.1003	32.5258	3.46171e-22	1.67852	up
c22385.graph_c0	0.663383	1.03886	0.509836	2.08999	4.49454	4.23563	0.00109898	2.12583	up
c22395.graph_c0	9.49349	8.73991	7.66092	55.4252	40.1154	40.4531	7.95382e-17	2.22144	up
c22396.graph_c0	0.942885	0.894887	0.592891	2.72894	2.01733	1.64188	0.00309883	1.22145	up
c22415.graph_c0	1.6272	1.63813	1.74186	0.578177	1.24337	0.91672	0.00610984	-1.03522	down
c22420.graph_c0	1.73267	1.72669	1.63427	6.66023	7.49845	6.30053	4.42251e-10	1.8373	up
c22421.graph_c0	8.56788	8.82237	8.7947	3.15277	2.76224	2.90937	2.7431e-09	-1.73878	down
c22431.graph_c0	14.9192	16.5971	14.0975	3.89326	4.70952	4.96037	1.2472e-09	-1.91674	down
c22438.graph_c0	5.22331	5.45316	5.78989	1.79884	1.50439	2.03723	8.3562e-06	-1.79281	down
c22461.graph_c0	1.74521	1.60765	1.30181	2.65552	4.28304	3.81714	0.00721041	1.04316	up
c22472.graph_c0	6.71595	4.1244	5.92051	17.0972	30.851	30.0461	2.91885e-05	2.05532	up
c22472.graph_c1	7.92501	7.2784	6.52573	15.2949	38.6923	42.2303	0.007749	1.98548	up
c22484.graph_c0	2.77804	2.81239	2.32912	1.50756	1.26078	1.42279	0.00343326	-1.08758	down
c22488.graph_c0	38.6345	36.5018	36.9808	2.17405	6.54544	6.30316	5.32427e-65	-3.06082	down
c22496.graph_c0	5.93855	5.61863	5.34845	33.6031	41.4921	42.2384	1.37095e-29	2.62846	up
c22497.graph_c0	24.1994	24.1703	23.5833	7.1483	9.44766	9.10759	4.78084e-26	-1.6516	down
c22501.graph_c0	6.75338	7.45473	6.744	3.20967	1.47252	1.35708	1.29807e-18	-1.97168	down
c22510.graph_c0	4.93759	5.18415	5.01293	1.7305	3.21125	3.25586	6.83946e-08	-1.04842	down
c22515.graph_c0	1.59472	2.21986	3.26829	10.2246	7.20302	8.18563	1.47648e-06	1.68265	up
c22524.graph_c0	0.62517	0.790086	0.493112	3.17537	5.24468	3.78156	3.45338e-08	2.5096	up
c22533.graph_c0	14.7126	18.527	13.9883	3.16895	3.40742	3.24711	9.5459e-19	-2.43426	down
c22540.graph_c0	9.85865	10.4578	10.9543	3.427	4.99791	5.39795	2.91619e-14	-1.34297	down
c22554.graph_c0	0.870765	1.2032	1.47621	3.03212	3.56167	3.49167	1.47351e-08	1.33816	up
c22556.graph_c0	7.92938	8.09016	7.63486	2.19634	2.36163	1.92902	3.70684e-21	-2.03581	down
c22564.graph_c0	7.47122	6.08779	6.93233	24.6561	28.266	24.4332	3.74492e-13	1.74863	up
c22564.graph_c1	3.95337	2.97168	2.73449	18.8793	13.8717	14.6106	1.38042e-13	2.1233	up
c22569.graph_c0	18.3078	18.1464	18.7185	11.5466	8.97648	9.27042	2.02911e-10	-1.05973	down
c22582.graph_c0	1.94117	2.89513	2.87717	9.24247	9.04803	5.78047	1.42041e-05	1.46935	up
c22605.graph_c0	1.58888	1.6588	1.92326	5.53269	5.35414	5.28127	1.97808e-06	1.47548	up
c22617.graph_c0	0.203506	0.283281	0.391006	1.68723	1.23365	1.29936	4.00382e-06	2.09336	up
c22619.graph_c0	1.38007	1.4408	1.3102	0.484597	0.173688	0.0914698	9.37261e-08	-2.64412	down
c22622.graph_c0	37.9031	36.536	34.8014	8.67655	19.0776	18.393	4.28542e-13	-1.40599	down
c22646.graph_c0	4.67706	3.97863	5.79114	0.861701	2.59433	3.51324	0.00408872	-1.21079	down
c22649.graph_c0	2.90142	2.62521	2.50858	7.45707	9.72535	8.28187	5.53995e-12	1.49697	up
c22659.graph_c1	1.54245	1.61033	1.6165	6.55684	6.30023	7.89977	7.85866e-08	1.95413	up
c22669.graph_c0	1.76369	1.47304	1.76211	4.67917	3.52191	4.23943	0.00231695	1.14578	up
c22675.graph_c0	0.318933	0.332968	0.367669	2.32691	2.0471	1.79678	4.54333e-07	2.4267	up
c22678.graph_c0	5.26694	5.03403	5.47315	3.32116	2.53944	2.67471	0.000210112	-1.05675	down
c22679.graph_c0	0.936687	1.52798	1.48475	2.5045	3.25661	3.562	0.00127045	1.07213	up
c22682.graph_c0	6.78827	5.94392	7.06826	2.17859	2.10828	1.72711	1.95047e-06	-1.88903	down
c22702.graph_c0	2.27254	1.88725	1.96485	0.616621	0.386764	0.465559	4.02915e-09	-2.23118	down
c22708.graph_c0	3.56247	3.1215	4.6202	0.696199	0.816643	0.358392	1.66974e-13	-2.76622	down
c22714.graph_c1	92.6899	101.152	98.2619	52.009	47.9499	52.5146	2.52497e-15	-1.10694	down
c22719.graph_c0	53.3047	52.2508	54.8463	28.616	22.3836	20.7223	7.85989e-21	-1.33261	down
c22722.graph_c0	36.56	32.2263	36.5944	5.88072	4.21551	6.66007	4.15831e-31	-2.82103	down
c22724.graph_c0	32.1823	33.1583	31.3488	78.5771	81.1077	80.4399	2.40278e-16	1.14385	up
c22726.graph_c0	10.1458	10.5923	10.7215	4.92685	5.68524	6.80461	7.68387e-05	-1.01939	down
c22728.graph_c0	126.718	122.757	120.395	18.5454	26.1477	24.2022	6.79373e-78	-2.5907	down
c22731.graph_c0	0.625152	1.30532	1.44136	5.59765	6.01889	4.93071	8.88467e-07	2.12412	up
c22737.graph_c0	14.4829	11.616	12.1817	7.11174	6.583	6.44338	6.17843e-09	-1.0956	down
c22739.graph_c0	4.16483	6.03123	4.18173	3.07426	1.14978	2.27066	0.000952539	-1.32076	down
c22741.graph_c0	0.731971	1.05075	0.949301	1.82059	3.52367	3.40207	0.00312334	1.51409	up
c22748.graph_c0	2.25134	2.90344	3.05337	7.97123	9.13777	8.95301	5.2722e-10	1.49859	up
c22749.graph_c0	229.51	240.424	230.396	43.8665	56.7681	56.0109	6.9205e-68	-2.32719	down
c22761.graph_c0	11.6746	13.4492	12.5304	1.60207	3.87592	3.17518	1.52067e-08	-2.28506	down
c22778.graph_c0	0.280857	0.234572	0.12951	1.95596	3.18477	2.78479	2.11282e-11	3.45442	up
c22795.graph_c0	14.7133	14.166	15.1241	4.71675	5.59636	5.8484	4.51274e-22	-1.61186	down
c22799.graph_c0	32.0108	28.7141	30.7075	157.57	191.803	182.684	1.51151e-42	2.37381	up
c22803.graph_c1	1.85894	1.94074	1.60725	3.93008	6.46303	5.76001	0.00110813	1.41354	up
c22820.graph_c1	6.2275	5.37083	3.90169	2.82848	1.7379	3.05078	0.000597443	-1.19364	down
c22830.graph_c0	43.4776	41.7629	41.6435	142.068	115.585	111.361	7.73185e-20	1.36946	up
c22836.graph_c0	4.71396	4.15495	4.36525	14.3772	17.1125	16.805	1.04559e-23	1.70066	up
c22837.graph_c0	2.52233	1.31666	1.81735	9.25361	6.91439	6.12811	2.51061e-08	1.80833	up
c22839.graph_c0	0.370845	0.435559	0.480952	2.30595	3.27291	2.45485	1.16027e-11	2.47384	up
c22844.graph_c0	0.701114	0.43918	1.77815	2.51113	2.40009	2.52793	0.00727225	1.18175	up
c22852.graph_c0	12.1624	12.8034	15.0724	8.67187	6.72228	6.28094	2.77282e-06	-1.05696	down
c22856.graph_c0	15.1432	14.7729	13.1072	98.4966	58.2658	55.2715	1.68468e-05	2.12714	up
c22857.graph_c0	39.7252	39.4862	37.5253	102.885	136.678	134.555	1.23089e-11	1.51391	up
c22864.graph_c0	2.75318	3.23363	3.17389	6.57391	7.41223	7.52268	1.09066e-09	1.06347	up
c22865.graph_c0	9.41687	9.72831	11.4811	5.19944	4.48312	4.22195	1.25042e-11	-1.30973	down
c22869.graph_c0	14.5134	17.2609	14.8339	135.685	142.054	134.785	3.8928e-93	2.97679	up
c22882.graph_c0	6.05319	7.3649	8.76207	22.9572	17.2355	19.6407	3.49981e-11	1.26074	up
c22884.graph_c0	3.00801	2.5123	4.09814	0.0544119	0.117013	0	2.8909e-18	-5.98191	down
c22885.graph_c0	6.67963	6.44224	8.65371	4.17719	3.60684	3.15385	1.1721e-06	-1.1642	down
c22892.graph_c0	31.368	33.0103	31.5327	2.74629	6.44283	3.9585	7.50989e-29	-3.03181	down
c22892.graph_c1	139.226	142.898	136.605	19.1349	29.0334	29.1352	7.29313e-74	-2.60268	down
c22900.graph_c0	0	0.199585	0	1.52158	1.84059	2.15403	9.36414e-12	4.61508	up
c22907.graph_c0	1.80288	1.69399	2.28621	5.20167	6.94317	7.31299	4.18314e-05	1.58466	up
c22918.graph_c0	2.84167	4.30174	4.58626	2.54445	1.51996	1.44083	0.00164204	-1.26623	down
c22919.graph_c0	4.98484	3.25262	4.0226	53.1896	107.452	118.652	1.73881e-08	4.34816	up
c22937.graph_c0	5.28157	3.92105	4.87091	14.2458	12.5556	12.8277	1.64386e-07	1.32464	up
c22938.graph_c0	38.9605	37.5635	37.293	231.222	136.571	131.513	3.47355e-05	1.95935	up
c22939.graph_c0	2.97968	2.52227	2.50663	17.226	11.8887	11.1609	1.08749e-09	2.15816	up
c22939.graph_c1	1.47905	0.772066	1.13671	7.3575	5.01041	5.55504	6.76183e-07	2.23339	up
c22952.graph_c0	57.8302	54.5387	54.3893	14.7673	16.9097	18.5706	3.70451e-42	-1.89735	down
c22953.graph_c0	3.95404	4.52751	3.67601	0.126898	0.272896	0.574863	2.91835e-15	-3.79982	down
c22956.graph_c0	123.629	117.803	120.517	33.2155	21.7176	19.3787	1.0559e-68	-2.45743	down
c22973.graph_c0	3.96085	4.87028	5.17491	33.1889	23.634	24.397	5.81415e-17	2.36362	up
c22977.graph_c0	1.82102	2.16643	1.80637	5.26665	5.93481	5.48745	1.3812e-08	1.35775	up
c22991.graph_c0	87.0867	86.4414	88.0846	24.1205	32.9579	28.2046	1.07024e-36	-1.78405	down
c22997.graph_c0	3.69411	3.42815	4.10087	0.272241	0.439092	0.92496	6.37603e-11	-2.93799	down
c23002.graph_c0	101.226	100.761	102.718	61.3717	30.9787	30.2154	9.12476e-14	-1.48931	down
c23003.graph_c0	1.52803	1.79118	1.79243	5.76086	4.78918	5.04427	2.37463e-12	1.43874	up
c23005.graph_c0	2.25989	2.1234	1.56314	8.09409	5.56038	5.60192	0.000177792	1.5233	up
c23005.graph_c1	2.8217	2.94587	3.14071	13.8429	8.7434	8.98985	5.19324e-06	1.65264	up
c23018.graph_c0	5.34529	3.24029	4.17432	1.71548	2.39795	1.35998	0.00052288	-1.38882	down
c23032.graph_c0	6.09278	5.76455	4.28013	0	0.509206	0.321797	3.71604e-24	-4.43585	down
c23045.graph_c0	88.3326	86.8134	85.5636	35.9341	33.745	32.4306	4.7852e-30	-1.52177	down
c23048.graph_c0	4.02444	3.8514	3.22181	1.33463	1.79383	1.00767	2.19242e-05	-1.59312	down
c23053.graph_c0	2.89892	2.57812	2.8468	9.72057	20.1001	25.4049	0.000811287	2.56854	up
c23054.graph_c0	3.72842	3.51087	4.63527	0.2182	0.312826	0.576605	4.05872e-19	-3.58398	down
c23060.graph_c0	15.6205	14.1824	12.9087	6.53062	7.81064	7.31699	2.97281e-13	-1.14695	down
c23079.graph_c0	1.42827	2.02793	2.10755	6.82072	4.82821	5.92222	1.60554e-08	1.48772	up
c23081.graph_c0	109.007	106.679	107.989	10.7569	26.925	23.8656	2.56457e-71	-2.55731	down
c23116.graph_c0	21.8507	18.983	22.4008	1.5528	0.417413	0.527575	1.21714e-80	-4.84171	down
c23121.graph_c0	105.036	107.563	103.431	41.7683	48.9789	48.7317	2.48937e-24	-1.34738	down
c23122.graph_c0	9.34876	9.20559	6.00101	1.5854	0.909179	0.837906	6.14037e-13	-3.05581	down
c23133.graph_c0	1.61617	1.85602	1.76998	0.321585	0.69157	1.45681	0.0027192	-1.24469	down
c23146.graph_c0	3.78092	3.68414	3.97124	0.919508	1.61788	0.568018	1.07174e-08	-2.04989	down
c23162.graph_c0	59.4446	59.1098	61.2519	31.6326	15.52	14.7014	2.83702e-19	-1.71543	down
c23163.graph_c0	7.37012	5.21236	6.30373	13.4823	24.4159	23.0376	0.000683537	1.52655	up
c23163.graph_c1	4.4411	4.42088	5.71506	12.2278	17.236	18.0376	4.73729e-07	1.53874	up
c23166.graph_c0	5.26349	5.82317	5.61497	0.468951	0.252121	0.0885166	7.63911e-28	-4.54674	down
c23188.graph_c0	1.43099	1.94215	1.48469	2.77619	5.05172	4.03091	0.00721169	1.1216	up
c23195.graph_c1	2.84718	3.23094	4.56661	13.5474	8.21044	11.7163	1.58278e-05	1.48167	up
c23207.graph_c0	0.730133	0.152452	0.168341	3.34147	2.187	2.79709	4.4382e-08	2.81926	up
c23211.graph_c0	52.0413	48.3989	49.4867	227.757	256.693	262.758	2.55153e-58	2.14998	up
c23218.graph_c0	144.118	138.161	150.268	82.955	35.3517	35.8557	1.07382e-12	-1.66523	down
c23223.graph_c0	279.859	282.838	279.108	117.347	146.62	149.286	1.92912e-22	-1.19312	down
c23226.graph_c0	215.77	222.959	219.911	89.0146	62.0636	59.1821	7.33893e-44	-1.81977	down
c23230.graph_c0	15.5733	16.1618	14.106	7.6547	4.85911	5.11793	2.40702e-13	-1.5512	down
c23234.graph_c0	11.7354	12.5097	10.5381	4.42439	5.41808	5.84586	2.34225e-07	-1.31529	down
c23272.graph_c0	526.606	513.009	520.693	111.434	156.234	154.746	2.91509e-64	-2.05092	down
c23275.graph_c1	204.006	193.506	195.791	104.185	98.5667	94.8768	5.14408e-19	-1.16453	down
c23277.graph_c0	75.5813	76.827	80.0869	231.798	340.043	346.032	1.77255e-08	1.81567	up
c23285.graph_c0	2.6633	2.30834	2.1434	0.199978	0	0	6.30973e-24	-5.34833	down
c23287.graph_c0	281.514	274.919	289.833	117.004	81.6625	85.6286	2.11105e-41	-1.7454	down
c23303.graph_c0	0.656929	0.914449	1.00975	7.62505	5.15357	5.6748	3.97258e-09	2.6653	up
c23304.graph_c0	3.20699	3.21051	3.54511	8.87254	10.6681	11.0384	1.09023e-13	1.45108	up
c23311.graph_c1	55.8033	52.354	54.3704	105.366	179.423	177.589	0.00056839	1.3441	up
c23339.graph_c0	899.579	920.75	885.6	352.361	176.25	175.801	7.85081e-49	-2.1171	down
c23342.graph_c0	7.55944	6.15178	6.97167	14.9646	16.7957	16.6857	9.01821e-11	1.06077	up
c23343.graph_c0	13.4033	14.5019	16.505	6.84929	4.43187	5.62897	6.90907e-17	-1.56435	down
c23347.graph_c0	640.369	697.316	629.996	287.192	344.389	355.931	1.76357e-24	-1.16172	down
c23360.graph_c1	4.17764	2.45333	3.31101	14.2873	13.128	16.475	1.86688e-08	1.97574	up
c23369.graph_c0	686.457	669.943	691.319	204.057	191.375	186.948	1.35477e-65	-1.98332	down
c23371.graph_c0	2369.98	2424.05	2314.7	661.773	718.214	720.142	1.66545e-69	-1.92709	down
c23381.graph_c0	2552.64	2502.36	2517.68	531.266	663.621	643.265	6.62835e-92	-2.20944	down
c23388.graph_c0	0.093386	0.292486	0.161484	1.34719	0.94906	0.789167	2.53789e-06	2.31899	up
c23395.graph_c0	3.98448	3.77156	4.65458	14.7466	13.8672	11.8523	4.56331e-16	1.53503	up
c23401.graph_c0	864.647	838.285	853.999	376.283	485.355	492.28	1.07417e-21	-1.08359	down
c23404.graph_c1	132.678	138.73	141.724	43.8103	36.206	34.3072	7.54522e-53	-2.02437	down
c23407.graph_c0	2.8081	4.22159	4.01412	1.78801	1.08144	1.39216	5.22777e-05	-1.54647	down
c23415.graph_c0	4.2601	4.28283	6.18432	1.09883	2.53183	1.06668	1.41026e-05	-1.81515	down
c23433.graph_c0	9.09212	9.07033	8.85103	2.81422	5.40357	4.55311	0.000183645	-1.24532	down
c23447.graph_c0	7.62475	7.3546	5.73253	4.12274	3.54639	3.08161	2.54967e-05	-1.11683	down
c23472.graph_c0	0.608522	0	0.140302	2.54275	2.34351	1.78269	3.12701e-08	2.99002	up
c23479.graph_c0	19.364	20.3708	19.3048	9.28855	9.19488	8.57147	8.12898e-16	-1.29512	down
c23488.graph_c0	240.738	242.111	237.477	62.3287	68.4284	67.5652	1.05288e-56	-2.02874	down
c23492.graph_c0	1.76735	1.6509	2.35912	6.47806	4.77638	3.8779	0.000312745	1.21642	up
c23496.graph_c0	3.59003	4.40391	4.75941	0.267878	1.44018	1.21351	1.63402e-10	-2.28599	down
c23518.graph_c0	2.1152	3.78561	2.96093	8.11697	12.9301	13.789	3.30962e-05	1.80899	up
c23546.graph_c0	18.3353	19.8474	14.1285	3.1683	1.13557	0.543664	9.28664e-25	-3.61434	down
c23550.graph_c0	3.44398	3.59552	1.27048	10.5533	12.3791	10.5549	1.87744e-09	1.8424	up
c23559.graph_c0	128.582	120.893	118.451	80.9744	66.1311	59.8132	4.90388e-14	-1.00137	down
c23561.graph_c0	2.12456	1.88534	1.71445	0.7398	0.681833	0.359075	3.36588e-05	-1.85738	down
c23563.graph_c0	9.61107	10.7159	11.4024	6.96263	3.39392	2.10276	1.47648e-06	-1.52728	down
c23567.graph_c0	0.551841	0.576124	0.530139	6.8628	3.73882	2.90166	0.000405717	2.8495	up
c23579.graph_c0	2.56198	2.67472	2.95347	10.7954	9.02824	13.075	5.32632e-09	1.83822	up
c23581.graph_c1	2.29098	2.32145	3.02946	0.469265	0.216248	0.455533	2.47507e-12	-2.91419	down
c23583.graph_c0	2.33571	1.95079	2.28873	0.348568	0.999464	1.0527	0.000156964	-1.61409	down
c23592.graph_c0	12.7759	16.0551	17.7283	7.76762	9.11144	5.06495	2.77053e-05	-1.25641	down
c23607.graph_c0	1.03392	3.02236	2.86059	5.14321	6.41509	4.65986	0.00805116	1.0585	up
c23626.graph_c0	335.283	339.021	349.323	85.1064	71.2684	69.4641	2.08819e-70	-2.35082	down
c23630.graph_c0	0.462991	0.322243	0.177913	2.45668	2.80665	3.99949	1.25345e-07	3.10168	up
c23635.graph_c0	2.03938	2.23214	1.89598	4.45065	8.8322	8.5614	0.00128996	1.66074	up
c23650.graph_c0	0.579604	1.41192	0.222724	5.18981	7.64716	7.18373	6.22072e-11	3.00802	up
c23667.graph_c0	5.16745	4.80631	4.98229	2.1499	3.41728	2.64655	0.000951647	-1.03077	down
c23670.graph_c0	213.742	221.214	208.734	49.4482	36.49	33.1835	6.58174e-83	-2.60614	down
c23672.graph_c0	8.6775	9.4476	8.71733	1.84997	1.45874	2.51417	3.95357e-14	-2.37188	down
c23682.graph_c0	2.32969	2.54802	2.42991	1.10371	1.66148	1.12499	0.00853651	-1.07728	down
c23684.graph_c0	5.87038	4.90296	3.72208	19.0787	18.3164	15.8746	5.25944e-15	1.70834	up
c23687.graph_c0	223.208	231.342	226.317	28.9545	54.0738	52.5434	6.38838e-76	-2.49232	down
c23689.graph_c1	170.313	166.059	170.796	88.0573	83.4565	77.3247	5.27718e-20	-1.19683	down
c23692.graph_c0	5.48062	5.72179	5.16936	1.23924	0.266499	1.40347	8.61137e-09	-2.66268	down
c23697.graph_c0	6.00162	6.26571	5.65191	1.00918	1.26598	0.571461	3.33264e-17	-2.82527	down
c23702.graph_c0	12.4632	11.595	11.6448	6.32478	6.02121	6.00218	2.0374e-13	-1.12934	down
c23707.graph_c0	0.296574	0	1.02568	2.65555	2.1151	2.33915	7.2078e-07	2.2582	up
c23731.graph_c0	2.05785	1.78272	1.71614	0.217803	0.327871	0.246668	1.16051e-13	-2.97656	down
c23734.graph_c0	3.34822	3.16264	3.67606	0.951752	0.852811	0.898236	2.17802e-06	-2.08339	down
c23735.graph_c0	0.154369	0.402905	0.266937	8.44697	3.30278	2.52205	0.00408653	3.93224	up
c23743.graph_c0	74.8742	69.8949	75.9015	13.6192	9.90105	10.6782	8.49702e-85	-2.86087	down
c23744.graph_c0	26.256	21.0661	25.784	1.20935	5.98164	5.20456	1.80616e-21	-2.7192	down
c23749.graph_c0	4.18793	5.6353	5.57889	0.370361	0.199116	0.209721	2.32127e-23	-4.48005	down
c23751.graph_c0	7.71278	8.23943	7.03038	4.99664	1.9188	2.42521	2.9015e-05	-1.47559	down
c23751.graph_c1	31.7496	27.5836	29.9465	19.5489	6.65041	9.25614	1.45137e-07	-1.509	down
c23757.graph_c0	3.84489	3.31031	4.1446	11.6745	10.0424	10.2398	2.85411e-16	1.33025	up
c23767.graph_c0	4.63868	4.23237	3.86459	10.5874	11.1756	11.4195	2.42123e-11	1.21377	up
c23768.graph_c0	0.33014	1.72334	0.761176	4.59836	2.70765	3.34785	0.000787243	1.7443	up
c23777.graph_c0	3.12186	3.00852	2.71805	1.47694	1.54138	1.3529	6.90651e-08	-1.18638	down
c23781.graph_c0	14.8066	16.4887	13.9548	42.2806	52.5206	52.6839	2.41727e-16	1.53753	up
c23792.graph_c0	22.6725	23.7963	20.9839	15.1847	8.65914	8.75737	5.09121e-10	-1.22305	down
c23793.graph_c0	37.8616	41.2976	38.0013	7.21509	10.5791	9.8692	2.16767e-40	-2.24855	down
c23795.graph_c0	7.18443	7.82433	7.92476	16.661	17.1406	18.6942	1.80793e-09	1.02668	up
c23796.graph_c0	2.2128	2.6499	3.30121	1.10075	1.46208	1.53996	0.000781867	-1.15904	down
c23808.graph_c0	2.80627	2.44147	2.33646	0.310217	0.833903	0.263496	3.63585e-10	-2.59589	down
c23811.graph_c0	2.40053	2.29732	2.99797	5.9707	5.56401	6.53657	7.94571e-05	1.0634	up
c23815.graph_c0	2.15683	2.05874	2.87714	7.08122	7.0208	6.73513	8.44963e-13	1.38581	up
c23819.graph_c0	54.1759	52.1387	53.869	12.3489	10.3101	11.1884	7.1073e-42	-2.41229	down
c23819.graph_c1	27.8721	32.3318	25.8835	5.77706	5.79768	3.9256	2.1337e-16	-2.64486	down
c23819.graph_c2	46.097	45.2946	37.7955	7.848	6.06523	10.5546	1.15498e-29	-2.56749	down
c23837.graph_c0	2.70567	2.31773	2.79921	8.28266	7.86693	6.76165	1.72722e-12	1.38061	up
c23843.graph_c0	2.47147	2.58022	3.13405	0	0.264389	0	1.77317e-15	-5.11374	down
c23845.graph_c0	0.693274	0.690881	0.544917	2.0692	1.75297	2.1659	5.22858e-06	1.46548	up
c23853.graph_c0	4.26939	4.95871	5.29093	12.3711	12.9025	14.1309	1.46067e-11	1.27234	up
c23858.graph_c0	7.02914	3.33566	7.36659	22.2513	16.0644	15.1201	2.15287e-05	1.42094	up
c23868.graph_c0	60.6396	65.9065	68.4278	28.9645	32.1123	30.3385	4.59829e-19	-1.2611	down
c23885.graph_c0	2.46923	2.41677	1.7791	7.52343	6.43865	5.91217	0.000102436	1.40566	up
c239.graph_c0	1.53146	1.89863	1.43445	0.0952277	0.204788	0	1.30882e-11	-4.19186	down
c23905.graph_c0	4.91445	7.13837	4.18748	2.12581	0.685735	1.20377	2.29727e-05	-2.19282	down
c23907.graph_c0	64.0956	67.0367	66.035	29.299	23.2264	23.6828	4.10952e-24	-1.54221	down
c23913.graph_c0	2.45569	2.84861	2.35912	0.950117	1.45945	0.768594	0.000834429	-1.43875	down
c23917.graph_c1	5.53724	4.81742	5.77544	14.9529	11.2829	12.6267	2.47997e-05	1.09843	up
c23923.graph_c0	19.3192	15.788	20.0192	4.5352	4.41206	3.99485	3.97674e-31	-2.25974	down
c23924.graph_c0	21.1928	19.3705	20.3435	2.54328	2.47003	2.88033	4.47235e-48	-3.11551	down
c23948.graph_c1	0.45395	0.0947852	0.523318	1.71621	1.74823	1.94365	3.58285e-06	2.16944	up
c23954.graph_c0	1.77664	1.23655	1.53609	3.38785	3.16764	4.00364	0.00258875	1.04801	up
c23972.graph_c0	13.0585	13.0684	13.7178	29.3662	66.6238	66.777	0.00286278	1.86783	up
c23978.graph_c0	7.09532	7.09007	5.84253	34.8921	20.9276	19.7581	0.000150573	1.74204	up
c23981.graph_c0	4.33163	3.54445	4.67863	16.7722	18.9527	19.2587	8.76864e-32	1.96375	up
c23985.graph_c0	3.76616	4.03535	4.22741	0.986036	0.424095	0.335013	1.15149e-19	-2.96361	down
c23988.graph_c0	2.74562	2.80412	2.06424	0.653209	0.830068	0.403514	2.96828e-09	-2.18327	down
c23988.graph_c1	3.46621	3.14673	3.12721	0.749677	0.483656	0.339612	3.52055e-09	-2.80521	down
c23990.graph_c0	28.6756	27.4506	27.5655	8.84132	11.3688	10.8388	3.29481e-20	-1.59723	down
c24001.graph_c0	0.27592	1.05623	0.530139	3.75166	6.00179	5.38879	1.5225e-09	2.85477	up
c24019.graph_c0	2.89477	4.4422	3.8598	15.7185	16.4164	15.208	3.65843e-30	1.91023	up
c24022.graph_c0	4.9815	5.27098	5.89793	12.3232	13.5386	12.2118	1.21341e-07	1.06859	up
c24027.graph_c0	0.638377	0.55539	0.613272	3.3873	1.70728	2.27774	0.000409432	1.85555	up
c24031.graph_c0	2.6891	2.05878	2.06668	5.43993	11.4109	11.2108	0.00133565	1.87954	up
c24053.graph_c0	0.571552	1.02292	0.564763	3.81797	3.7559	4.13996	2.19982e-09	2.26988	up
c24062.graph_c0	0.932805	0.973852	0.215069	6.86752	5.58814	5.04496	3.54932e-10	2.87284	up
c24066.graph_c0	1.51299	1.48084	1.63517	0.376316	0.303477	0.745829	3.74958e-05	-1.86309	down
c24067.graph_c0	0.569768	0.29742	0.401398	6.01501	4.16504	3.56658	9.76538e-12	3.26632	up
c24072.graph_c0	0.193463	0.134651	0.669077	2.82297	4.13919	3.05176	5.29404e-12	3.16103	up
c24075.graph_c0	12.6923	11.7785	8.12875	30.6667	37.0694	36.7739	6.76792e-12	1.51391	up
c24084.graph_c0	24.0825	22.4654	22.9594	46.4614	60.2432	60.0473	1.86688e-08	1.09618	up
c24099.graph_c0	0.934479	0.975599	1.13114	0.418369	0.249918	0.368522	5.36749e-05	-1.72343	down
c24109.graph_c0	1.06082	1.47666	1.73247	3.69391	6.24154	6.57399	0.000121295	1.78608	up
c24114.graph_c0	92.4983	99.8717	92.2577	8.33234	7.5657	6.39591	5.24308e-123	-3.84515	down
c24117.graph_c0	17.1311	17.4908	17.2384	40.5581	42.1193	40.9276	2.31022e-15	1.08447	up
c2414.graph_c0	1.3107	1.60986	1.68876	0.23012	0.659833	0.173745	5.51505e-07	-2.28266	down
c24141.graph_c0	1.32444	1.01885	1.16521	2.91276	3.61666	3.69149	3.94202e-07	1.3766	up
c24142.graph_c0	16.0152	19.6924	20.1036	7.78969	16.371	6.41602	0.00572881	-1.03608	down
c24143.graph_c0	60.3129	61.4258	57.9816	14.4767	9.13666	8.91048	4.98512e-58	-2.63944	down
c24145.graph_c0	8.26434	5.6927	7.07174	20.0044	18.5932	19.1036	3.49796e-11	1.28803	up
c24156.graph_c0	5.63152	4.95101	6.37817	2.55565	3.48781	2.56038	0.000208285	-1.1467	down
c24160.graph_c0	55.3931	60.437	49.8269	10.0906	4.84076	7.20836	3.85957e-58	-3.07667	down
c24161.graph_c0	2.97568	2.38625	2.28693	0.30034	0.415211	0.388735	1.90977e-16	-2.95785	down
c24168.graph_c0	0.866377	0.904501	0.199753	8.79194	6.85847	10.1523	7.59399e-16	3.54258	up
c24170.graph_c0	17.2882	15.1406	15.6795	6.76587	5.522	5.53917	8.7828e-16	-1.60239	down
c24179.graph_c0	18.3392	17.4569	15.9599	8.04955	7.59743	9.21761	2.13112e-10	-1.22537	down
c24196.graph_c0	30.1478	30.2306	30.3357	77.8708	73.2575	71.7316	1.37543e-16	1.12738	up
c24208.graph_c0	6.36907	7.48798	6.48241	2.68305	1.84146	1.42233	9.61574e-15	-1.94834	down
c24211.graph_c0	650.064	672.276	638.875	189.372	125.49	131.671	1.42237e-78	-2.30723	down
c24235.graph_c0	2.00372	2.09189	2.3099	6.97721	10.0406	9.56542	2.00702e-10	1.8871	up
c24242.graph_c0	14.1297	13.8514	12.3133	46.3663	40.2226	42.0412	1.79855e-25	1.50497	up
c24250.graph_c0	37.8514	34.892	37.2892	10.8891	19.1658	18.8654	1.54598e-17	-1.33346	down
c24259.graph_c0	3.47415	3.78472	3.65676	0.901673	0.646351	0.510584	1.02519e-08	-2.58016	down
c24266.graph_c0	1.72699	0.569363	0.523918	3.79807	2.43088	3.27727	0.000934512	1.58549	up
c24279.graph_c0	5.34024	5.51328	5.40384	3.01069	2.72945	1.87198	1.36175e-06	-1.26665	down
c24311.graph_c0	2.82736	3.11576	4.16479	11.5642	9.07382	11.504	1.21709e-06	1.49944	up
c24316.graph_c0	2.75697	2.70897	3.64565	6.21185	10.9298	11.9688	0.00160327	1.51214	up
c24321.graph_c0	1.58739	1.28896	1.76218	4.56238	2.70443	3.44468	0.00149985	1.03591	up
c24328.graph_c0	5.85169	6.14911	5.77588	0.875176	0.613719	0.861877	3.39233e-34	-3.08851	down
c24339.graph_c0	1.04689	0.683098	0.150858	3.12464	2.23985	1.91681	0.000481569	1.78165	up
c24345.graph_c0	11.6939	10.7041	10.9891	20.4012	29.9996	28.163	4.84819e-05	1.06897	up
c24347.graph_c0	115.502	118.947	116.625	197.639	322.819	350.194	0.00308756	1.14605	up
c24362.graph_c0	6.88041	6.58458	6.60983	1.56871	2.76016	3.87624	1.05653e-05	-1.45281	down
c24363.graph_c0	40.8779	36.5129	37.6606	20.3066	21.5942	21.3506	7.3688e-13	-1.031	down
c24367.graph_c0	3.18051	3.43905	4.4522	0.11301	0.243028	0.255973	6.5013e-17	-4.33996	down
c24371.graph_c0	97.8261	99.7884	101.164	236.719	226.104	231.742	1.53143e-16	1.04807	up
c24380.graph_c0	1.85657	1.80459	1.91886	4.77696	4.58855	5.91496	9.56458e-06	1.28611	up
c24381.graph_c2	4.07481	5.4949	3.91456	0.168917	0.0908143	0.0956515	1.79678e-24	-5.42086	down
c24382.graph_c0	16.9505	15.9591	16.3732	45.9717	33.9478	33.2705	6.76183e-07	1.02811	up
c24383.graph_c0	247.485	246.444	243.693	703.656	765.667	774.396	2.57983e-32	1.43711	up
c24385.graph_c0	27.7675	29.9638	28.155	12.5361	11.1497	12.357	5.98582e-18	-1.42196	down
c24387.graph_c0	69.0086	68.5852	70.0022	113.389	179.515	183.641	0.00195696	1.03408	up
c24397.graph_c0	94.936	91.3308	86.8199	647.341	825.765	806.716	3.45047e-35	2.89488	up
c24403.graph_c0	2.96022	3.45407	3.81405	1.73242	1.67651	0.588602	0.000492627	-1.53012	down
c24411.graph_c0	3.96796	4.51916	5.40599	2.15329	2.70123	2.43866	0.00579484	-1.09743	down
c24422.graph_c0	177.199	151.92	162.904	77.408	68.6861	69.0275	4.18258e-23	-1.3629	down
c24429.graph_c1	4.45374	4.77539	4.30172	1.43708	1.03015	0.271256	5.18686e-10	-2.48304	down
c24433.graph_c0	3435.33	3296.32	3444.52	1573.18	1436.67	1397.77	3.62245e-36	-1.37669	down
c24452.graph_c0	3.07685	4.11392	3.17365	0	0.288728	0.973144	8.24517e-16	-3.19084	down
c24466.graph_c0	2.51463	2.49402	3.33372	2.00143	1.34503	0.850003	0.00616472	-1.16647	down
c24472.graph_c0	15.0145	14.6263	13.8985	48.2564	54.8136	55.5321	1.25869e-31	1.69764	up
c24476.graph_c0	5.68313	5.59222	7.53053	2.01469	1.46749	1.54566	6.27501e-14	-2.07446	down
c24479.graph_c0	68.2401	64.5813	66.1014	7.31821	10.6183	10.6846	4.85542e-78	-2.96244	down
c24489.graph_c0	2.58472	2.49089	2.17747	1.18686	0.850783	1.45616	0.00207195	-1.22156	down
c24492.graph_c0	107.815	112.221	108.03	50.0031	62.6114	64.8503	2.01303e-13	-1.05306	down
c24492.graph_c1	205.381	213.767	199.343	83.6376	109.075	111.486	1.48096e-19	-1.1901	down
c24506.graph_c0	66.0521	62.3705	65.1142	28.612	23.1292	22.3796	2.52164e-29	-1.55536	down
c24519.graph_c0	293.681	296.551	291.595	105.745	84.3859	90.7584	5.12564e-46	-1.82078	down
c24528.graph_c0	2.10843	2.20121	1.62041	0.524417	0.751841	0.494929	5.9645e-06	-1.91144	down
c24537.graph_c0	1.09864	2.29396	2.43561	4.96067	4.88195	4.09454	0.00067936	1.08627	up
c24540.graph_c0	2.3897	1.87114	2.47938	1.66425	0.766924	0.807774	0.00502219	-1.23257	down
c24543.graph_c0	32.7496	34.3755	38.3662	6.42842	8.2378	7.57955	1.07014e-43	-2.41271	down
c24551.graph_c0	17.4995	16.6995	17.3892	37.858	41.5357	39.897	3.46625e-13	1.04139	up
c24555.graph_c0	6.71708	3.18757	4.04774	0.759409	0.326623	0.51603	1.64469e-05	-3.29417	down
c24559.graph_c0	0.533463	0.618819	0.751643	1.23839	2.1559	1.40251	0.0084016	1.16614	up
c24563.graph_c0	152.041	156.006	153.245	316.624	447.431	439.456	1.40483e-06	1.21756	up
c24569.graph_c0	503.517	505.729	479.761	140.845	168.277	171.313	8.34657e-52	-1.79895	down
c24600.graph_c0	1.85871	1.14846	1.09323	2.86818	3.61154	3.50473	7.18434e-05	1.11842	up
c24607.graph_c0	397.788	378.691	406.92	165.126	100.348	96.925	9.24074e-48	-1.88082	down
c24608.graph_c0	94.0895	92.7064	91.9639	240.164	233.712	241.251	3.96581e-19	1.19052	up
c24614.graph_c0	12.5523	12.4011	11.9454	26.9042	29.1541	30.8494	6.29367e-13	1.06836	up
c24620.graph_c0	6.34491	5.66536	5.00464	1.66119	1.87551	1.78728	1.14474e-09	-1.8438	down
c24631.graph_c0	142.386	144.049	139.029	425.667	461.491	523.77	2.82757e-22	1.56238	up
c24631.graph_c1	2.96287	2.02251	1.83918	10.0904	9.14299	10.5288	6.61739e-11	1.95716	up
c24648.graph_c1	2.22635	2.58258	1.42586	5.66052	6.61575	6.13196	0.00103117	1.39378	up
c24660.graph_c0	311.799	301.566	314.196	130.931	84.944	87.5757	5.03544e-47	-1.78447	down
c24666.graph_c0	15.4412	15.2723	14.5803	46.1884	39.7205	41.0922	6.66181e-20	1.31767	up
c24670.graph_c0	3.85514	4.02478	3.33318	2.77005	0.458232	0.72396	0.000362895	-1.68768	down
c24676.graph_c0	754.121	731.687	750.064	321.513	230.512	233.191	1.90734e-41	-1.68131	down
c24683.graph_c0	0.11429	0.119319	0.219591	1.32658	0.692825	0.858504	2.21098e-05	2.49316	up
c24684.graph_c0	160.481	162.323	160.842	387.945	423.44	411.266	8.51478e-21	1.16989	up
c24690.graph_c0	5.95468	7.95739	6.04085	2.36971	3.05765	3.22051	0.000372768	-1.3731	down
c24698.graph_c0	0.881012	0.91978	1.25002	2.42727	4.05989	4.50522	0.000401106	1.68521	up
c24701.graph_c0	40.8767	43.2072	42.1317	25.0849	15.121	17.0743	1.45865e-20	-1.3126	down
c24703.graph_c0	12.1622	10.6159	11.3775	285.693	343.345	359.218	2.29187e-74	4.68825	up
c24707.graph_c0	1.99919	2.38533	2.63393	0.852424	0.509206	0.429063	6.93614e-07	-2.14577	down
c24710.graph_c0	9.05619	7.7628	7.0333	30.3493	36.7124	34.6937	9.95979e-27	1.92598	up
c24711.graph_c0	1.53684	0.534821	1.77168	6.9654	5.66285	5.57967	2.07415e-07	2.0754	up
c24712.graph_c0	6.70527	5.21301	6.66086	3.05165	2.97606	3.0542	5.06603e-06	-1.20073	down
c24713.graph_c0	0.174832	0.547575	0.403095	2.17424	2.15083	2.0684	2.62027e-07	2.33446	up
c24716.graph_c0	243.133	238.141	241.081	114.412	108.193	102.334	1.46621e-26	-1.32201	down
c24719.graph_c1	202.548	193.446	197.87	99.0184	55.8524	57.0447	7.33586e-31	-1.66056	down
c24724.graph_c0	445.352	442.177	437.132	176.12	277.879	280.779	7.63255e-12	-1.01509	down
c24727.graph_c0	162.859	158.367	161.745	91.1407	89.7348	89.6052	1.79369e-15	-1.00515	down
c24742.graph_c0	2.40911	2.23567	3.24012	0.39947	1.14542	0.301606	7.80516e-07	-2.26086	down
c24746.graph_c0	71.6162	64.0259	69.4501	7.67729	6.66196	7.62696	2.43694e-79	-3.39168	down
c24748.graph_c0	1.55391	1.17984	2.11706	5.48119	6.34702	4.6159	1.97911e-05	1.59252	up
c24749.graph_c0	30.8919	34.9529	28.7137	14.643	17.4752	14.579	6.81938e-10	-1.18643	down
c24758.graph_c0	2.66456	3.15272	2.86695	1.41385	0.570091	0.600457	3.50705e-05	-1.92623	down
c24763.graph_c0	3.44017	5.74647	2.5778	0.342261	0.920042	0.581428	0.000319053	-2.839	down
c24765.graph_c1	59.6326	57.6537	54.1862	24.5342	32.2961	35.5319	4.25269e-14	-1.05823	down
c24774.graph_c0	9.09701	9.44455	9.49666	31.1742	22.4369	24.7139	8.54461e-11	1.31088	up
c24775.graph_c0	42.7494	43.5873	43.6725	22.6919	24.1672	21.5873	3.40548e-15	-1.09443	down
c24779.graph_c0	80.1108	73.0075	75.8659	20.9805	30.2088	30.4523	6.93809e-29	-1.6532	down
c24786.graph_c0	77.0764	75.4445	76.449	41.7796	32.6632	36.4731	8.35034e-18	-1.21584	down
c24798.graph_c1	2.88199	3.71676	2.73608	11.1318	7.25423	6.49453	0.00146934	1.24021	up
c24814.graph_c0	7.2826	8.87023	9.95015	4.29358	2.59689	2.12739	5.20569e-08	-1.70859	down
c24818.graph_c0	34.2312	32.027	35.1492	15.0742	11.406	11.1705	7.38171e-15	-1.60066	down
c24818.graph_c1	66.4774	68.5324	62.8221	16.4827	19.7294	20.5455	1.26522e-38	-1.96831	down
c24820.graph_c0	9.60263	7.9022	7.48853	21.1304	42.1175	41.0513	0.000431883	1.89819	up
c24822.graph_c0	95.7132	92.5487	90.4159	46.5251	29.7438	29.3236	4.42225e-31	-1.57301	down
c24831.graph_c0	1.63404	2.00263	1.71994	0.565462	0.304007	0.4803	3.82162e-07	-2.16046	down
c24832.graph_c0	2.08307	1.98833	1.47514	4.52977	5.37999	4.76125	1.69393e-08	1.23555	up
c24852.graph_c0	7.88718	7.91754	6.29474	3.92346	2.10936	2.90531	9.44292e-06	-1.47834	down
c24865.graph_c0	19.1251	20.2459	18.8098	58.3465	49.7177	49.4274	2.3057e-18	1.26634	up
c24875.graph_c0	138.915	138.035	138.182	17.2216	15.633	15.9756	8.00379e-108	-3.25711	down
c24885.graph_c0	1.03275	1.07819	1.26497	0.706388	0.276199	0.727275	0.00875781	-1.15182	down
c24891.graph_c0	112.028	108.188	118.264	22.6315	33.3209	35.5983	1.67486e-50	-2.0514	down
c24895.graph_c0	113.786	112.098	118.289	17.6826	17.0532	15.3808	3.13747e-88	-2.94939	down
c24900.graph_c0	1.77941	1.11463	1.23079	0.354066	0	0.250618	1.57942e-08	-2.94519	down
c24906.graph_c0	5.145	5.18456	4.95126	1.82494	2.29729	3.42785	3.08458e-07	-1.18125	down
c24921.graph_c0	117.31	115.402	115.487	6.37788	6.81909	7.05988	2.72683e-179	-4.27124	down
c24931.graph_c0	1.99195	3.66988	1.75602	0.466301	0.376044	0.792147	0.00162794	-2.34906	down
c24933.graph_c0	12.5625	15.6655	15.2867	8.33226	4.10634	3.53869	1.0128e-08	-1.62252	down
c24937.graph_c0	69.1891	72.0863	69.9474	36.6875	37.1841	40.4366	4.58038e-15	-1.05393	down
c24949.graph_c0	24.4609	26.7357	25.7555	110.259	70.5669	72.1366	5.19775e-06	1.5439	up
c24950.graph_c0	26.4909	25.8079	25.3131	60.3927	66.756	70.4713	1.48407e-16	1.18102	up
c24958.graph_c0	4.67463	5.45827	4.89261	46.5077	28.6885	28.9692	5.44334e-09	2.61978	up
c24958.graph_c2	4.08175	4.15209	3.8609	32.4873	24.8555	24.8823	3.74675e-28	2.59401	up
c24959.graph_c0	108.909	103.27	111.058	34.6267	24.6732	27.3947	5.15097e-49	-2.06959	down
c24981.graph_c0	3.77431	3.44341	4.31186	14.3774	14.5136	15.4016	3.61222e-26	1.77374	up
c24994.graph_c0	1.87794	1.96058	2.30923	5.91645	6.83044	6.06575	6.13828e-08	1.4453	up
c24997.graph_c0	1.18359	1.0745	1.06783	2.76468	4.78939	5.39239	0.000396768	1.79743	up
c25004.graph_c0	96.1604	93.3694	93.8426	50.4638	36.933	32.404	8.96552e-25	-1.41442	down
c25008.graph_c0	3.24437	4.51618	4.48817	1.7215	1.15691	1.46223	0.000155371	-1.66826	down
c25014.graph_c0	143.983	145.054	142.68	34.9427	22.2878	22.7772	1.2691e-81	-2.60469	down
c25023.graph_c0	1.41548	1.10833	1.22383	3.40329	3.15465	3.85431	0.00117546	1.30686	up
c25025.graph_c0	8.60658	9.44609	7.1233	2.85422	0.708232	1.49191	2.99916e-10	-2.49376	down
c25030.graph_c0	56.9726	55.6349	57.1045	18.8221	23.9463	24.7336	1.05438e-25	-1.49642	down
c25034.graph_c0	70.2491	74.3956	69.2149	21.1683	27.7352	31.0347	9.27349e-32	-1.58551	down
c25041.graph_c0	101.938	93.862	106.966	39.7917	27.3759	23.0099	6.37969e-42	-1.92048	down
c25048.graph_c0	67.852	66.8219	70.416	154.911	175.456	159.838	7.39832e-15	1.08901	up
c25051.graph_c0	13.6646	12.8833	13.0463	36.8319	56.089	56.2957	3.20365e-07	1.74903	up
c25052.graph_c0	22.8136	20.8016	22.7134	47.0156	61.6469	61.008	6.26921e-09	1.18884	up
c25053.graph_c0	126.648	124.55	125.882	31.4365	10.8874	10.598	2.95698e-103	-3.01213	down
c25062.graph_c0	21.3669	18.8587	20.3481	8.42099	9.27554	9.01361	5.85951e-17	-1.34898	down
c25068.graph_c0	3.30854	3.23825	3.81412	2.67447	1.54847	0.232993	0.00405154	-1.39855	down
c25071.graph_c0	70.5405	63.0603	65.5725	19.4297	25.4584	27.7763	8.44541e-28	-1.62023	down
c25071.graph_c1	122.032	125.925	121.11	30.1076	44.0856	40.6816	1.94759e-43	-1.84987	down
c25088.graph_c0	6.48547	6.35419	7.9366	0.794138	1.38759	1.0118	2.41947e-17	-2.86765	down
c25095.graph_c0	9.48655	8.84285	9.76444	5.05614	4.71174	4.58096	0.00342532	-1.13863	down
c25099.graph_c0	6.89624	7.62953	7.11944	3.27691	3.63362	4.05911	4.94723e-05	-1.14783	down
c25130.graph_c0	12.0114	10.8057	13.1103	47.1646	60.4192	63.6374	2.05765e-16	2.08673	up
c25139.graph_c1	50.5536	50.5896	46.9389	7.37989	8.88403	9.62977	1.90412e-62	-2.68226	down
c25141.graph_c0	2.77887	2.45482	2.34102	1.16967	0.686016	1.08383	0.000172223	-1.53572	down
c25163.graph_c0	159.797	161.704	159.547	70.6006	72.7526	68.9488	1.52551e-25	-1.34883	down
c25168.graph_c0	1.36463	1.61721	0.892875	0.0733874	0.15782	0.0831132	3.44019e-10	-3.79029	down
c25172.graph_c0	1.26455	0.942998	1.45779	5.75131	7.82676	6.30996	4.43956e-12	2.27318	up
c25179.graph_c0	46.2746	45.6122	46.6264	21.1283	17.7842	19.5881	1.39606e-23	-1.41307	down
c25187.graph_c0	6.80273	5.93461	5.04912	3.15222	3.28975	2.30998	5.37346e-05	-1.19311	down
c25192.graph_c0	0.740614	0.483253	0.64034	2.57892	2.07974	2.39914	3.8899e-05	1.75203	up
c25197.graph_c0	161.935	169.564	168.054	77.9751	69.5252	68.3374	5.03435e-24	-1.38063	down
c25197.graph_c1	140.201	145.452	132.365	54.2199	54.8915	55.5868	2.224e-28	-1.5123	down
c25204.graph_c0	9.22812	6.58854	9.88328	42.4696	28.4693	26.4975	1.44622e-06	1.75054	up
c25207.graph_c0	17.7256	17.7579	16.3061	56.4679	42.1382	41.9618	5.73154e-10	1.26911	up
c25208.graph_c0	50.49	45.9581	50.9297	17.1104	13.5031	10.8445	1.22996e-28	-2.00181	down
c25208.graph_c1	20.738	19.7795	23.6118	5.34907	4.79301	4.32712	2.18283e-24	-2.31822	down
c25209.graph_c0	51.8223	50.1007	49.5326	15.1825	16.1953	17.5773	3.30644e-41	-1.79683	down
c25213.graph_c0	4.55056	2.54507	3.74709	0.808452	1.21701	0.732475	3.9121e-06	-2.14174	down
c25229.graph_c0	26.7199	25.0309	27.7187	186.153	157.451	150.069	4.20326e-60	2.46472	up
c25233.graph_c0	4.7722	4.8438	5.65425	2.24204	3.1198	2.46448	3.89281e-05	-1.13165	down
c25235.graph_c0	7.06829	7.74224	7.54727	3.80431	3.47081	3.5904	8.92229e-08	-1.21053	down
c25239.graph_c0	13.2789	12.4769	13.0248	34.8863	32.7685	29.9746	1.38183e-17	1.16234	up
c25247.graph_c0	23.1198	20.3432	20.8021	151.226	116.492	115.708	1.65391e-28	2.40604	up
c25251.graph_c0	10.2367	9.8406	7.59464	2.31922	2.06005	2.05558	1.15143e-15	-2.27406	down
c25252.graph_c0	8.38184	6.80607	9.44793	5.09609	3.88552	4.51223	7.53659e-05	-1.03816	down
c25259.graph_c0	3.69498	2.9224	2.71066	0.556988	1.07803	1.13545	1.44622e-06	-1.91401	down
c25261.graph_c0	5.90937	6.30067	6.08766	1.00072	3.36257	4.53335	0.000535281	-1.1995	down
c25266.graph_c0	11.3692	11.5728	8.19157	2.54501	3.04059	1.92153	7.94759e-09	-2.22193	down
c25267.graph_c0	112.679	113.314	113.513	38.5039	42.8234	40.6113	3.40708e-35	-1.64536	down
c25273.graph_c0	105.1	110.192	107.228	11.4005	12.4499	12.5078	5.33783e-105	-3.31701	down
c25282.graph_c0	0.437175	1.06496	1.17595	3.47955	4.36496	4.76165	1.10503e-06	2.06682	up
c25286.graph_c0	16.1776	17.1597	17.1577	36.8255	45.1347	44.1848	3.44169e-11	1.15367	up
c25289.graph_c0	0	0.191231	0.422322	5.46708	4.7028	4.54051	2.99878e-14	4.41063	up
c25297.graph_c0	0.627487	0.545915	1.20562	2.91332	2.01379	3.18158	0.000111565	1.60042	up
c25300.graph_c0	104.636	99.7699	103.159	25.3669	25.912	26.574	1.80912e-56	-2.15026	down
c25311.graph_c0	0.921481	1.20254	0.929504	0.572986	0.246442	0.389353	0.000636007	-1.51125	down
c25325.graph_c0	0.311891	0.390739	0.287641	0.930899	1.13441	0.913698	0.00228764	1.42008	up
c25326.graph_c0	2.67034	1.90747	2.16027	6.24559	5.66315	6.86215	3.46823e-08	1.31071	up
c25334.graph_c0	26.1684	23.6155	25.8407	49.2863	65.6236	60.7386	5.663e-08	1.04931	up
c25351.graph_c0	37.2099	40.4329	37.1181	73.9645	136.721	133.821	0.0015021	1.42175	up
c25353.graph_c0	0.687023	0.405405	0.482091	1.33731	1.69359	1.51454	8.44406e-05	1.36358	up
c25363.graph_c0	4.19874	3.06845	3.75127	0.313298	0	0	5.44085e-20	-5.33123	down
c25368.graph_c0	1.9743	2.06118	2.80122	11.7853	7.31089	7.52918	8.77866e-06	1.78827	up
c25378.graph_c1	4.29787	6.30605	5.89199	3.23584	2.73378	2.87939	0.00134756	-1.06934	down
c25382.graph_c0	4.47869	4.67577	5.93754	1.22535	1.19779	2.77549	7.93678e-07	-1.70064	down
c25393.graph_c0	0.921415	1.28261	0.590119	2.75013	2.73805	3.1146	0.000440614	1.45361	up
c25395.graph_c0	0.667298	1.09475	0.879162	2.46588	2.75343	3.54455	0.00011037	1.56309	up
c25400.graph_c1	0.605474	0.520567	0.57482	0.318909	0.152403	0.280912	0.00256203	-1.34794	down
c25401.graph_c0	1.44334	1.3739	2.10434	7.64446	10.4904	9.75768	1.29006e-16	2.33631	up
c25402.graph_c0	63.877	62.7374	60.9669	13.8037	21.4927	24.0587	2.02849e-35	-1.82437	down
c25404.graph_c0	8.35422	8.72183	8.91742	0.461754	0.662003	0.522948	1.47802e-36	-4.14764	down
c25406.graph_c0	1.09737	1.87472	1.72508	7.04688	8.53766	6.63191	7.56087e-11	2.07195	up
c25411.graph_c0	3.78066	2.63135	2.90559	8.77652	8.08884	8.87468	0.0015623	1.29816	up
c25420.graph_c0	21.2219	20.8852	20.5627	13.1676	10.1714	10.1132	9.19155e-13	-1.07673	down
c25425.graph_c0	2.87895	3.98043	2.96008	10.3732	11.8198	11.9233	4.37235e-12	1.62843	up
c25448.graph_c0	1.75255	1.94402	2.27289	0.65385	0.82023	0.740502	0.000278759	-1.59818	down
c25453.graph_c0	4.12114	5.10464	6.28083	0.41696	0.896674	0.314812	4.73172e-16	-3.41953	down
c25456.graph_c0	0.687815	0.680288	0.667721	1.87283	1.58778	1.59077	0.000981344	1.14093	up
c25459.graph_c0	0.375427	0.391947	0.779031	10.0848	7.79139	7.78339	5.85472e-31	3.88126	up
c25464.graph_c0	2.79723	1.16813	0.967402	7.23568	9.57561	7.24906	1.04951e-06	2.12089	up
c25464.graph_c1	6.29109	6.3388	8.55954	21.9064	20.0726	17.8036	4.75882e-18	1.3261	up
c25465.graph_c0	136.725	128.247	130.065	38.6985	35.6573	32.3422	2.23658e-52	-2.05832	down
c25469.graph_c0	9.15096	9.11478	8.61092	19.2058	21.6196	21.241	4.41884e-12	1.03974	up
c25475.graph_c1	1.32349	1.34168	1.56996	4.69446	2.83165	3.67407	6.65198e-05	1.23132	up
c25478.graph_c0	4.16546	4.47301	2.88119	11.959	11.2038	10.8619	3.56242e-07	1.39287	up
c25494.graph_c0	19.3329	22.0833	19.1408	2.26285	13.139	16.1453	0.00936185	-1.09872	down
c25513.graph_c0	14.6102	13.2385	13.506	6.17077	5.55386	6.21205	1.44685e-15	-1.37375	down
c25516.graph_c0	1.53382	1.45574	1.20559	0.832358	0.52208	0.471333	0.000104305	-1.37382	down
c25530.graph_c0	3.73863	3.51283	3.73527	1.48782	1.19984	1.40416	4.2751e-05	-1.59438	down
c25553.graph_c0	7.4406	7.50244	8.87084	47.1996	33.0633	33.463	6.53931e-13	2.08371	up
c25567.graph_c0	0.912797	0.776489	0.5846	0.369982	0.361659	0.380922	0.00285126	-1.1993	down
c25572.graph_c0	3.94868	3.83483	4.34035	14.6635	13.9496	12.2611	2.84617e-18	1.58346	up
c25585.graph_c0	10.623	9.94079	9.85672	3.67328	4.36546	5.47379	1.33432e-10	-1.33626	down
c25588.graph_c0	3.91358	4.58952	4.14079	19.8414	24.7182	22.7729	3.0558e-32	2.24518	up
c25589.graph_c0	2.72227	2.17334	1.29223	6.69129	5.13916	5.95419	0.000383917	1.35376	up
c25594.graph_c0	4.59557	4.54528	4.74015	12.9944	11.0398	10.5378	3.76538e-07	1.14605	up
c25594.graph_c1	3.01088	3.07649	3.39712	11.281	6.92159	7.86771	7.73088e-05	1.28624	up
c25596.graph_c0	4.29081	3.36929	4.60826	9.04863	10.7104	9.04948	5.56708e-09	1.06387	up
c25598.graph_c0	12.73	10.4955	11.8637	6.86516	6.10906	5.7642	2.22663e-08	-1.07464	down
c25604.graph_c0	4.35695	2.38264	1.67425	0.619245	0.110974	0.467541	0.00142594	-2.98483	down
c25605.graph_c0	3.35896	3.3222	4.48365	11.2566	20.2359	21.3138	6.15744e-05	2.07803	up
c25610.graph_c0	1.60948	2.03199	1.55338	0.223432	0.200205	0.253043	5.17892e-15	-3.10921	down
c25612.graph_c0	13.7201	12.7043	12.7566	6.55065	5.78977	5.55438	1.3882e-15	-1.30047	down
c25623.graph_c0	1.41805	1.99861	2.12516	1.19919	0.530943	0.399446	0.000338755	-1.55895	down
c25634.graph_c0	23.6603	26.6059	22.7608	1.60133	2.0662	1.51129	7.31976e-92	-3.98636	down
c25648.graph_c0	0.455458	0.416062	0.590688	1.41604	1.58351	1.47541	0.000459554	1.44577	up
c25649.graph_c1	8.8322	8.72392	10.2428	4.84081	4.80905	3.57544	9.91225e-10	-1.24226	down
c25651.graph_c0	0.541085	0.376597	0	4.66547	6.94601	7.92565	7.26112e-11	4.24909	up
c25651.graph_c1	1.22496	0.548084	0.201735	4.70073	6.9265	7.49261	2.7999e-09	3.11312	up
c25653.graph_c0	113.845	110.972	113.969	14.4367	10.0332	11.0993	1.95097e-119	-3.42301	down
c25656.graph_c0	1.43544	1.39156	1.65478	6.83452	3.94863	4.04343	0.000561079	1.55232	up
c25659.graph_c1	1.24748	1.65756	1.04589	3.72333	3.03297	2.55562	0.00795018	1.06447	up
c25668.graph_c0	3.05177	2.58867	3.44481	5.72449	11.3243	10.4948	0.00301357	1.43669	up
c25675.graph_c1	1.54241	1.1502	1.52409	5.04204	10.6072	13.9032	0.00173161	2.64834	up
c25695.graph_c0	3.57426	3.26018	3.6867	12.3525	9.45841	9.49589	7.25541e-14	1.40228	up
c25697.graph_c0	13.1581	13.1578	11.0567	2.44469	4.07018	4.19767	4.70548e-19	-1.96702	down
c25709.graph_c0	2.77932	2.98697	1.88472	18.7053	13.2921	16.0264	8.51478e-21	2.47928	up
c25709.graph_c1	1.97478	2.23348	2.27654	16.045	11.9711	14.6484	9.1969e-26	2.54758	up
c25713.graph_c0	16.2015	16.7686	18.1942	6.94774	5.22941	3.1474	1.33634e-14	-1.91371	down
c25744.graph_c0	2.98694	3.85211	2.63317	2.27247	1.4097	0.989859	0.00112026	-1.19571	down
c25746.graph_c0	26.4074	27.6282	30.183	13.1643	6.7462	6.72488	3.9723e-22	-1.83609	down
c25773.graph_c0	3.34926	3.91931	2.80032	15.7088	19.962	19.0347	1.35514e-25	2.27447	up
c25780.graph_c0	11.7116	11.137	10.8324	7.49692	3.98198	4.55211	3.31698e-11	-1.2448	down
c25782.graph_c0	0.701114	1.02475	0.808251	5.30127	3.15011	2.68592	0.000674036	1.9602	up
c25804.graph_c0	8.2738	8.6775	8.66305	2.34109	3.57289	2.65134	9.06895e-20	-1.74739	down
c25813.graph_c0	2.52691	2.6381	2.75558	6.86257	6.57535	6.69473	7.86685e-06	1.17681	up
c25825.graph_c0	3.53265	3.33119	3.15288	1.02037	1.46288	1.4124	6.7295e-05	-1.52817	down
c25830.graph_c0	2.56605	2.53931	2.64973	0.725959	0.312236	0.356273	1.34756e-34	-2.65145	down
c25847.graph_c0	5.34509	5.69575	4.80201	1.90708	2.05059	1.9106	6.17277e-13	-1.60145	down
c25849.graph_c0	1.7843	2.43599	2.37341	0.273107	0.440488	0.463951	2.6771e-10	-2.65055	down
c25855.graph_c0	2.14892	1.97954	2.04012	0	0.135226	0	5.13148e-13	-5.67251	down
c25863.graph_c0	2.28991	1.11565	1.23192	4.86022	5.22596	4.81628	0.000143976	1.51759	up
c25875.graph_c0	19.3303	19.2649	18.4668	7.01124	5.63143	5.19794	8.29935e-35	-1.84856	down
c25885.graph_c0	0.88535	0.982078	1.53096	0.0550519	0.591948	0.436434	0.00213787	-1.8077	down
c25889.graph_c0	7.22761	9.58502	6.53053	3.49819	2.50762	0.880397	1.321e-06	-1.9391	down
c25890.graph_c0	6.82083	7.12097	5.26134	1.09774	1.44861	1.52576	6.87888e-21	-2.40356	down
c25900.graph_c0	3.55497	2.80417	3.64284	9.27433	17.2402	17.7134	0.000131345	1.98161	up
c25914.graph_c0	0.477414	0.249211	0	2.96861	2.5536	2.42066	4.96573e-10	3.28259	up
c25919.graph_c1	7.09099	6.10644	6.69667	17.7366	17.5714	19.1844	1.77938e-15	1.28593	up
c25919.graph_c2	7.33281	6.49262	6.74126	20.2239	17.2775	15.374	4.26036e-09	1.19175	up
c25923.graph_c0	5.98364	4.77707	5.88358	20.3106	12.9904	14.8721	6.18675e-06	1.36176	up
c25931.graph_c0	0.486831	0.508254	1.12245	5.00491	4.16636	3.83974	3.66572e-08	2.44821	up
c25939.graph_c0	7.86843	5.5132	7.00095	3.5201	2.14671	2.85607	2.48299e-08	-1.42842	down
c25939.graph_c1	11.1078	10.084	11.2045	6.30634	5.48931	5.44159	5.30948e-08	-1.08005	down
c25949.graph_c0	10.3818	11.8612	10.6133	3.31301	6.70556	7.94557	0.000577529	-1.03365	down
c25949.graph_c1	8.92733	7.88047	7.69771	2.74396	3.88217	4.82497	6.47048e-08	-1.26168	down
c25951.graph_c0	2.08261	1.91071	1.60057	0.408117	0.270049	0.355541	5.33162e-14	-2.60641	down
c25959.graph_c0	3.76205	3.43148	2.60215	10.7558	7.92192	7.27301	5.99488e-06	1.23377	up
c25962.graph_c0	4.17077	4.53828	4.87582	38.9233	21.9945	25.3503	1.3265e-07	2.49342	up
c25964.graph_c0	1.28464	0.731547	0.942419	2.90473	2.37373	1.97381	0.00915827	1.12326	up
c25972.graph_c0	12.4751	10.299	11.0184	21.0803	28.8672	29.8857	2.14122e-05	1.07499	up
c25977.graph_c0	1.84119	1.33076	3.10218	13.8089	7.27252	6.54282	0.00307228	1.96344	up
c25978.graph_c0	2.6449	2.60788	2.87967	1.75427	0.62876	1.65563	0.00639366	-1.18101	down
c25984.graph_c0	1.00639	1.20633	1.18166	3.87522	3.26967	3.31784	2.90812e-12	1.45345	up
c25985.graph_c0	1.84842	1.97082	2.08554	0.313019	0.378647	0.354502	5.4086e-13	-2.66436	down
c25988.graph_c0	4.12185	5.73763	4.57571	2.43011	0.979868	0.68804	6.9792e-07	-1.99704	down
c25995.graph_c0	0.558671	0.437441	0.644041	4.16865	2.54	3.30477	1.12127e-07	2.43902	up
c26020.graph_c0	3.89306	4.15674	3.97795	13.5121	8.23465	7.6265	0.00524926	1.11407	up
c26023.graph_c0	7.49096	6.66673	8.42329	1.28285	1.3137	1.38367	1.06086e-23	-2.67204	down
c26030.graph_c0	3.88371	4.48141	4.00589	10.9816	9.40265	10.3641	0.000732837	1.14374	up
c26034.graph_c0	2.77223	3.08717	2.55668	0.91936	0.593127	0.520599	2.19909e-11	-2.22342	down
c26054.graph_c0	19.8793	19.918	20.5819	6.42076	4.13228	4.03392	3.28381e-39	-2.22239	down
c26061.graph_c0	3.88115	3.49687	3.49357	6.61188	12.7401	13.5385	0.00509535	1.43419	up
c26065.graph_c0	4.58738	3.62821	3.20507	13.4153	13.9044	11.669	6.24831e-14	1.60264	up
c26082.graph_c0	2.72458	2.84447	3.00435	1.29641	1.39397	1.33474	0.00179618	-1.25925	down
c26095.graph_c0	0.67259	0.780208	0.775368	2.60228	2.63822	3.62078	2.10592e-06	1.82487	up
c26101.graph_c0	2.90428	2.34838	2.39618	1.27476	1.24885	1.28329	5.15309e-06	-1.17472	down
c26110.graph_c0	2.9983	3.72648	2.6335	0.852286	0.458211	0.64349	7.21371e-08	-2.43264	down
c26112.graph_c0	1.04471	1.12963	1.24736	0.63105	0.558796	0.67264	0.00568222	-1.04621	down
c26115.graph_c0	3.55937	3.4974	3.42744	11.6651	11.8262	11.5597	2.80942e-17	1.5726	up
c26122.graph_c0	4.35881	3.54947	4.62288	0.693849	1.02584	0.392901	5.04465e-13	-2.73821	down
c26128.graph_c0	0.642976	0.575374	0.317669	3.10709	2.0635	1.65593	0.000155519	1.97843	up
c26135.graph_c0	0.378066	0	0.0871675	3.15954	1.86043	1.19275	0.000365421	3.56918	up
c26137.graph_c0	29.2547	28.9703	26.147	6.78958	14.44	13.5695	7.01093e-14	-1.44093	down
c26151.graph_c0	0.35996	0.429485	0.237123	2.09758	2.20041	1.79615	3.58144e-09	2.39963	up
c26158.graph_c0	0.794152	0.916372	1.01187	3.95049	2.95109	4.00309	3.69447e-10	1.83238	up
c26173.graph_c0	3.60957	3.01472	2.61558	13.0307	13.57	15.3386	2.05952e-15	2.01539	up
c26178.graph_c0	2.61878	3.12459	3.01895	21.9599	17.8094	14.7535	5.42506e-16	2.46523	up
c26178.graph_c1	3.64159	3.89025	3.70991	28.4785	18.5722	20.2294	4.57325e-12	2.409	up
c26189.graph_c0	6.59955	5.88517	5.07201	14.2944	15.0024	16.2663	7.97841e-10	1.20847	up
c26197.graph_c0	3.4526	4.29111	4.35925	12.1042	11.4322	12.2263	3.56848e-06	1.39381	up
c26203.graph_c0	3.98302	3.35581	2.73888	7.57777	10.2411	9.36936	1.68269e-07	1.26567	up
c26208.graph_c0	4.38837	3.40947	5.4119	16.6516	15.4301	13.9521	1.52777e-23	1.63162	up
c26216.graph_c0	10.6021	10.2808	9.82997	26.4639	28.0114	24.4019	7.45274e-16	1.19183	up
c26223.graph_c0	18.2002	20.5047	17.2077	10.4214	9.38477	9.73711	3.71637e-07	-1.09002	down
c26224.graph_c0	2.75378	3.01186	2.19197	0.521852	0.140281	0.295505	1.82803e-14	-3.23124	down
c26237.graph_c1	10.7042	12.0938	12.509	8.60722	5.80394	5.28699	0.000223847	-1.01521	down
c26246.graph_c0	4.29435	3.7788	3.60684	16.9677	15.4225	18.8016	3.03067e-24	1.96403	up
c26252.graph_c0	6.94131	7.12795	7.60846	3.0567	2.49548	2.37197	5.86595e-12	-1.62283	down
c26253.graph_c0	3.33599	3.2893	3.48967	12.5383	23.9237	23.945	1.26459e-05	2.41465	up
c26264.graph_c0	4.46073	3.76997	4.34653	2.27181	2.04511	2.45322	8.37387e-05	-1.06153	down
c26269.graph_c0	0.741275	0.914601	0.776862	3.18462	3.13591	2.39179	6.9523e-09	1.66946	up
c26270.graph_c1	3.10398	2.25431	2.02252	10.8756	9.67285	9.88395	2.18644e-09	1.87509	up
c26277.graph_c0	4.00113	3.76361	3.83617	9.97148	9.2386	10.3556	2.90234e-10	1.18125	up
c26294.graph_c0	4.47098	3.00808	2.17621	0.395392	0.212573	0.111948	2.56927e-07	-3.92242	down
c26295.graph_c2	9.64963	11.1936	7.10712	6.13358	4.01444	5.43634	0.00480216	-1.0137	down
c26301.graph_c0	9.46389	9.97399	9.20374	43.3295	21.9276	22.5902	0.00878139	1.44168	up
c26304.graph_c0	2.46083	2.75942	3.46728	8.1609	13.5525	13.9663	1.66267e-05	1.8734	up
c26309.graph_c0	3.99307	4.49574	4.51298	2.49266	2.01018	2.47013	0.000623641	-1.06841	down
c26320.graph_c0	8.24267	6.82496	6.22559	43.548	21.8923	19.8558	0.00696958	1.82666	up
c26324.graph_c0	3.79878	3.18691	3.59725	16.5348	18.7225	20.6369	3.4104e-29	2.23445	up
c26326.graph_c0	13.7515	16.5452	13.243	4.67168	5.74084	5.85766	1.18628e-14	-1.58734	down
c26327.graph_c0	16.9335	17.1699	18.5381	6.78733	3.90969	4.25521	2.12384e-17	-1.98928	down
c26346.graph_c0	0.319214	0.33326	0.275994	2.77886	2.30501	2.33787	4.79528e-10	2.82845	up
c26349.graph_c0	0.578294	0.329314	0.303029	1.4122	1.34976	0.829297	0.00108788	1.39841	up
c26358.graph_c0	7.36745	8.00399	6.76874	3.16262	4.32079	3.53961	7.43182e-10	-1.17357	down
c26361.graph_c0	2.00136	1.56707	1.73039	1.06668	0.535246	0.24161	4.71103e-05	-1.70209	down
c26374.graph_c0	10.6666	10.1371	10.4582	24.9967	42.2691	40.6474	3.89587e-05	1.62287	up
c26378.graph_c0	5.46994	3.80709	3.63796	10.3957	15.154	12.9586	1.60542e-06	1.41069	up
c26380.graph_c1	0.592584	1.0311	0.683136	12.7738	6.76187	8.0123	1.54752e-07	3.40287	up
c26380.graph_c2	6.71326	10.0857	6.04028	32.7434	25.0481	25.0908	1.42666e-12	1.6873	up
c26383.graph_c0	2.45517	1.97862	2.33379	15.8557	26.1263	24.4119	6.83119e-12	3.12986	up
c26387.graph_c0	0.181109	0.567237	0.208785	2.52259	2.61555	1.53048	5.35209e-07	2.62611	up
c26388.graph_c0	2.05156	1.96335	2.16797	0.396879	0.426745	0.513686	1.56893e-09	-2.37565	down
c26389.graph_c0	7.27555	9.78429	8.67163	15.2129	24.6685	22.0921	0.000991384	1.10199	up
c26390.graph_c0	26.6153	25.1147	24.6508	13.6924	11.62	11.7904	9.44904e-15	-1.2116	down
c26394.graph_c0	1.72212	3.01583	3.00993	0.331612	0.0594278	0.187779	3.25992e-10	-3.92095	down
c26396.graph_c0	527.312	511.663	521.495	163.261	99.1367	93.0262	9.31532e-74	-2.30814	down
c26400.graph_c0	0.490559	0.307287	0.452416	1.56178	1.57435	1.43711	0.000466951	1.70293	up
c26405.graph_c0	4.25864	3.47346	3.37521	12.7107	13.952	12.2959	2.94451e-09	1.64236	up
c26406.graph_c0	3.15406	3.11954	3.38087	0.770727	0.947116	0.374086	4.21667e-12	-2.37806	down
c26408.graph_c0	2.28505	1.66992	1.51468	7.10434	6.90562	5.72864	1.08041e-10	1.68231	up
c26409.graph_c0	3.37051	3.66544	2.75226	1.81637	1.35212	1.42414	0.00186685	-1.263	down
c26411.graph_c0	0.183947	0.0960206	0.318083	3.84317	6.10018	4.45612	4.342e-14	4.42396	up
c26414.graph_c0	794.509	786.786	774.917	281.663	190.423	189.342	2.03838e-69	-2.00519	down
c26417.graph_c0	74.6346	74.7363	76.0825	217.453	221.969	231.731	6.32493e-28	1.40561	up
c26428.graph_c0	6.36327	5.22505	5.35749	15.4357	14.4557	14.5007	8.92901e-10	1.22067	up
c26432.graph_c0	6.65005	6.94268	6.43416	3.18991	3.68403	2.80984	9.17998e-05	-1.21745	down
c26435.graph_c0	32.4255	33.1615	32.8619	5.72274	4.84647	5.33404	2.86204e-67	-2.79966	down
c26443.graph_c0	0.251349	0.0874699	0.0965859	3.58428	1.34442	1.88804	0.000408346	3.79566	up
c26458.graph_c0	4.85219	4.4812	4.08766	2.04237	0.89839	1.36679	1.50702e-07	-1.81302	down
c26461.graph_c0	99.34	95.75	94.4802	48.9882	53.6396	53.8635	7.71256e-16	-1.05557	down
c26474.graph_c0	179.761	171.032	176.575	102.482	86.7735	83.0782	3.66593e-17	-1.12378	down
c26480.graph_c0	10.5638	6.64961	8.77534	20.0924	19.9425	18.5542	2.22028e-05	1.00471	up
c26480.graph_c1	34.7371	34.5388	33.8811	13.4336	13.498	14.3903	5.36886e-26	-1.48805	down
c26484.graph_c0	13.9923	13.4393	13.2269	7.72606	7.11	7.33105	5.28691e-08	-1.04424	down
c26487.graph_c0	1.15359	1.15617	1.22347	0.0918157	0.0493626	0.0519919	5.1839e-15	-4.36737	down
c26501.graph_c1	8.68099	8.20356	8.28208	4.02052	4.56325	4.30038	1.42484e-06	-1.13369	down
c26506.graph_c0	7.67219	8.28599	7.28152	21.912	30.7779	30.5542	1.39194e-09	1.67471	up
c26511.graph_c0	74.3359	73.4153	76.0336	236.529	205.498	207.176	1.07246e-27	1.36669	up
c26518.graph_c0	165.046	160.243	167.252	75.5145	72.9766	74.083	1.18698e-27	-1.31476	down
c26524.graph_c0	1.59752	2.05568	1.75598	0.480507	0.55641	0.83721	4.41528e-07	-1.69451	down
c26525.graph_c0	1.76902	1.15429	2.03934	3.18999	4.25798	4.98309	0.00199797	1.16045	up
c26531.graph_c0	4.3815	5.11886	5.41181	0.622733	1.67399	1.17544	2.42499e-10	-2.26631	down
c26535.graph_c0	11.2596	10.1337	8.65347	5.5367	6.0918	3.20814	1.56729e-05	-1.18916	down
c26541.graph_c0	12.573	14.9493	15.541	57.6794	49.0929	52.5735	5.22822e-31	1.7175	up
c26547.graph_c0	1.71419	0.994232	0.80509	4.23201	5.09383	5.36515	1.64171e-09	1.89886	up
c26549.graph_c0	0.670496	1.12	1.23672	3.6022	2.72564	3.3241	0.000335217	1.50174	up
c26554.graph_c0	4.03096	3.36667	4.64693	0.701817	0	0	2.63233e-18	-4.29652	down
c26565.graph_c0	5.31621	7.22399	6.12857	2.18279	2.25678	2.94747	1.33154e-07	-1.50492	down
c26572.graph_c0	51.32	50.894	49.203	22.1524	13.8076	14.2534	4.26902e-35	-1.76532	down
c26573.graph_c0	0.379221	0.131969	0.582893	3.26981	3.24542	2.991	1.15115e-09	2.95153	up
c26580.graph_c0	9.02737	9.33311	10.1037	20.7965	25.5493	24.0463	1.88738e-13	1.13891	up
c26587.graph_c0	1.61176	3.36537	3.94836	12.8283	10.7763	6.81017	0.000433982	1.59418	up
c26587.graph_c1	3.40879	4.25078	3.49305	10.9278	12.9657	10.7757	3.66011e-09	1.46739	up
c26590.graph_c0	1.68045	0.912288	1.16235	3.81188	2.8044	3.25672	0.000377242	1.22572	up
c26593.graph_c0	3.60445	2.87763	3.36086	1.10746	1.36091	1.6723	2.56203e-06	-1.41422	down
c26607.graph_c0	407.462	423.335	427.23	107.785	116.197	99.5575	6.45546e-53	-2.12821	down
c26614.graph_c0	10.5041	11.571	10.7291	6.14732	4.33776	5.30852	2.27119e-12	-1.22533	down
c26637.graph_c0	7.95108	6.41438	8.49945	16.8278	18.0941	18.8136	1.03999e-08	1.06547	up
c26647.graph_c0	3.04773	2.74434	2.63509	0.87175	1.67093	1.45946	6.87819e-06	-1.23832	down
c26651.graph_c0	4.42917	4.51397	3.40399	1.99344	1.91783	2.85174	0.00244827	-1.03474	down
c26652.graph_c0	7.7956	7.42203	7.17817	12.2435	20.9798	22.484	0.00570361	1.15084	up
c26662.graph_c0	3.61606	2.87429	3.45807	13.8998	10.1104	10.9731	5.16318e-14	1.6436	up
c26669.graph_c0	0.628657	0.131264	0.434833	7.88064	4.16959	3.96668	8.31154e-06	3.57286	up
c26694.graph_c0	54.4449	56.1129	58.9874	49.2427	11.4846	12.8818	0.00341922	-1.38593	down
c26700.graph_c0	824.141	830.137	836.954	137.515	94.4611	98.8315	7.3441e-140	-3.08472	down
c26702.graph_c0	6.73161	6.50213	6.62983	17.4287	14.8845	14.3335	1.80214e-12	1.06138	up
c26703.graph_c0	1.06231	1.10905	1.29668	0.683868	0.467938	0.422454	0.00280384	-1.31249	down
c26705.graph_c0	18.8791	19.7583	21.9244	11.3527	9.27935	7.99659	4.26787e-15	-1.25256	down
c26718.graph_c0	2.9944	3.31005	3.45197	0.613347	0.376859	0.297699	5.00332e-13	-3.09639	down
c26724.graph_c0	338.952	341.578	326.168	69.1886	126.82	125.956	8.17566e-45	-1.80858	down
c26728.graph_c0	27.0038	28.4112	25.03	1.04455	1.5275	1.94009	1.95097e-119	-4.32026	down
c26743.graph_c0	3.23575	4.05377	2.84852	7.49204	10.0069	8.02091	8.25429e-07	1.16372	up
c26756.graph_c0	0.560909	0.585591	0.862161	10.2308	10.7341	10.8845	4.08138e-41	3.81867	up
c26759.graph_c0	198.7	208.047	203.839	114.635	115.489	112.663	1.32533e-15	-1.00175	down
c26760.graph_c0	11.1484	10.6467	11.4305	44.1103	25.0613	23.9939	0.00438308	1.31323	up
c26761.graph_c0	3.93166	4.80169	4.2759	13.8013	14.4431	13.5407	5.99407e-13	1.51427	up
c26774.graph_c0	9.61225	8.93187	9.51465	31.9941	24.9265	24.0427	2.45296e-13	1.35778	up
c26781.graph_c0	12.9357	12.2309	12.9428	3.39953	3.00262	2.61254	1.06697e-16	-2.25034	down
c26792.graph_c0	2.42368	2.07346	1.86269	1.13867	1.04431	1.21372	0.000240144	-1.07285	down
c26805.graph_c0	682.758	680.976	680.51	464.013	313.447	313.583	1.74748e-17	-1.07822	down
c26814.graph_c0	732.204	760.25	749.398	534.072	356.829	358.947	1.49538e-13	-1.01548	down
c26816.graph_c0	18.5086	16.0308	17.1239	7.33047	8.32351	8.00308	2.53904e-18	-1.29429	down
c26826.graph_c0	309.287	310.321	314.788	116.933	86.9798	81.1341	1.42799e-46	-1.88473	down
c26838.graph_c0	2.87087	2.392	3.27774	8.76089	9.8336	9.67311	5.75659e-19	1.55939	up
c26839.graph_c0	2.90097	3.86991	3.34427	1.44308	2.24131	1.54353	0.00107881	-1.1201	down
c26840.graph_c0	1.68797	2.15386	1.51349	6.15765	3.41083	3.80383	0.00969498	1.14594	up
c26855.graph_c0	43.6292	41.4245	40.8904	92.2816	113.099	113.414	3.18071e-13	1.1731	up
c26856.graph_c0	2.44161	1.42447	1.77989	0.357228	0.691399	0.566398	3.90583e-06	-1.96888	down
c26860.graph_c0	7.53615	7.92738	9.34591	2.10162	1.52688	2.44447	1.14966e-20	-2.19883	down
c26862.graph_c0	5.992	7.12671	6.64531	18.2615	23.9362	25.553	5.9597e-10	1.61096	up
c26871.graph_c0	0.800249	1.46206	1.72975	2.48801	3.85235	3.83213	0.00276628	1.18303	up
c26872.graph_c0	24.1215	21.3086	24.0874	55.7821	73.5293	70.1739	4.03217e-11	1.35454	up
c26873.graph_c0	2.54574	2.94252	2.93475	5.47254	7.4892	6.9149	1.98683e-06	1.07179	up
c26877.graph_c0	0.129141	0.0898823	0.0992497	0.642408	0.782851	0.630538	3.23197e-06	2.52406	up
c26887.graph_c0	35.2564	40.946	43.2894	19.51	21.8709	23.741	6.38469e-08	-1.04321	down
c26889.graph_c0	3.13657	2.15434	3.14009	6.65172	7.41719	6.32421	8.20762e-05	1.10649	up
c26890.graph_c0	22.9208	21.6285	27.4396	99.5473	61.2996	83.4375	3.83688e-07	1.59172	up
c26891.graph_c0	115.685	108.385	110.402	57.066	49.6441	48.615	6.93461e-22	-1.2765	down
c26895.graph_c0	17.802	16.9429	18.2314	5.18977	5.58032	6.43732	6.5275e-20	-1.78929	down
c26904.graph_c0	11.6576	10.1754	10.3546	60.082	67.0567	60.9385	1.29037e-35	2.37881	up
c26912.graph_c0	2.26137	1.93163	2.60693	6.74948	5.71795	6.94906	0.00059826	1.34518	up
c26912.graph_c1	5.73122	5.27111	5.34853	10.4536	13.7219	15.5291	3.77552e-05	1.11459	up
c26918.graph_c0	7.9786	7.61862	8.52479	3.0009	5.62076	4.60456	8.30331e-05	-1.03168	down
c26918.graph_c1	11.3852	12.466	13.445	6.7686	4.45589	5.16255	3.43531e-07	-1.35833	down
c26918.graph_c2	15.2828	13.7177	15.6845	7.60242	6.28043	5.03996	3.21686e-11	-1.41122	down
c26922.graph_c0	174.691	178.994	170.957	40.772	22.2917	23.2181	3.36915e-82	-2.77848	down
c26922.graph_c1	27.9161	28.7891	31.7894	5.41923	5.82705	3.83589	7.46814e-19	-2.72333	down
c26924.graph_c0	0.516377	1.6173	1.19057	4.10993	6.62883	4.6546	2.85551e-05	2.04189	up
c26934.graph_c0	0.343818	0.358947	0.264238	2.73651	2.08423	1.67871	1.54366e-07	2.57606	up
c26937.graph_c0	7.27446	6.72661	4.55243	16.1289	14.8969	16.2368	1.38596e-09	1.18047	up
c26938.graph_c0	94.4812	97.9088	88.7095	36.4868	36.1836	33.8697	2.07798e-31	-1.56893	down
c26949.graph_c0	2.41377	2.88748	2.37681	7.50452	5.4333	6.96923	2.77499e-07	1.20404	up
c26950.graph_c0	6.70976	6.70307	6.46812	16.3435	17.8209	17.1408	1.91265e-11	1.19958	up
c26951.graph_c0	4.27958	3.08131	5.27379	1.76182	1.57867	2.82669	0.00289654	-1.19956	down
c26953.graph_c0	7.68933	7.79995	7.79558	1.13937	1.28345	1.53615	1.87767e-27	-2.72268	down
c26956.graph_c0	48.7683	49.1397	48.7031	26.6273	27.8706	25.5943	1.0224e-14	-1.04108	down
c26959.graph_c0	0.284709	0.416133	0.525145	1.69954	1.40103	0.898226	0.000576464	1.53163	up
c26961.graph_c0	0.840185	0.438578	0.968573	7.10512	6.2916	6.86339	6.35772e-11	3.00449	up
c26963.graph_c0	13.3233	12.3938	12.6024	8.49697	5.20774	6.15874	1.49359e-07	-1.11996	down
c26964.graph_c0	49.7734	50.3398	51.0506	127.986	149.362	145.256	6.73379e-22	1.31567	up
c26965.graph_c0	0.568918	0.0848504	0.374774	4.60898	1.99971	2.28938	0.000886914	2.94058	up
c26969.graph_c0	0.508498	0.221197	0.2931	0.84317	0.86129	1.00266	0.00502473	1.23897	up
c26970.graph_c0	2.53656	2.79004	3.28969	1.30687	0.33919	0.510367	6.07702e-11	-2.17789	down
c26980.graph_c0	61.6832	60.1129	62.6981	154.988	145.809	143.44	1.90246e-17	1.09849	up
c26984.graph_c1	14.4185	12.0577	13.3992	5.19636	1.65261	1.40909	1.09941e-20	-2.45198	down
c26993.graph_c0	14.7945	14.3983	12.3337	102.118	78.3283	78.7333	3.79273e-29	2.47084	up
c26995.graph_c0	2.47197	2.25815	2.31539	7.27559	4.57266	5.97675	2.47273e-05	1.16815	up
c26997.graph_c0	6.60279	5.51467	7.23117	0.328455	0.470896	0.619972	6.02583e-22	-3.93248	down
c27004.graph_c0	6.05616	6.09685	3.4908	0.430375	0.231381	0.487411	6.87837e-10	-3.93588	down
c27007.graph_c0	1.24346	0.778905	1.14678	4.94845	8.51333	8.87338	5.45961e-07	2.6542	up
c27008.graph_c0	35.7295	34.7418	33.0322	63.2181	100.127	99.9347	0.000429679	1.18208	up
c27015.graph_c0	2.31178	2.13502	2.51128	5.30764	5.4217	5.81067	5.94452e-06	1.08136	up
c27019.graph_c0	92.9508	90.2403	92.2511	50.1516	46.6891	48.6114	3.33794e-16	-1.09018	down
c27020.graph_c0	147.169	147.388	149.771	86.4123	54.4464	54.4166	2.66918e-24	-1.35919	down
c27024.graph_c0	3.14645	4.22345	3.97271	1.7888	1.12199	1.18175	6.47243e-05	-1.64419	down
c27026.graph_c0	0.865715	0.753174	0.582169	6.60327	3.55009	3.73919	3.14535e-05	2.48416	up
c27031.graph_c0	10.5213	11.6221	9.85979	3.64679	2.90461	3.13581	1.34853e-17	-1.89457	down
c27044.graph_c0	29.5376	33.9083	30.8015	69.8699	89.5503	80.2342	1.15334e-11	1.17887	up
c27056.graph_c0	2.3907	2.24905	2.21087	4.99223	7.78488	6.48266	1.47671e-05	1.32537	up
c27058.graph_c0	126.364	124.659	125.433	44.2145	52.2618	52.6879	1.09169e-30	-1.5027	down
c27061.graph_c0	3.79832	3.51226	2.75235	1.18766	1.39313	1.95645	0.000370173	-1.31395	down
c27068.graph_c0	30.6492	30.6763	31.0874	18.0132	10.2179	8.77393	4.01638e-16	-1.49547	down
c27070.graph_c0	4.3863	4.20549	5.57253	28.4099	18.7692	17.0457	6.33623e-07	2.00771	up
c27085.graph_c0	1.1697	1.2975	1.517	0.145466	0.312826	0.164744	9.61842e-09	-2.84323	down
c27126.graph_c0	12.6714	14.6772	12.5765	6.11688	6.21625	5.78702	2.04777e-15	-1.30905	down
c27128.graph_c0	4.49386	6.06674	6.60969	3.62299	2.56946	2.96822	0.000148404	-1.07803	down
c27140.graph_c0	5.59269	5.83879	4.81606	2.34633	1.58582	0.986988	6.30049e-11	-1.89903	down
c27155.graph_c0	3.11265	2.77866	3.27627	0.269284	0.868645	0.711599	2.12876e-14	-2.47074	down
c27158.graph_c0	0.903148	0.776498	0.796179	0.475697	0.340996	0.239439	0.00196404	-1.40268	down
c27159.graph_c0	39.8699	42.7493	39.1301	115.917	115.466	115.242	4.78805e-24	1.34058	up
c27166.graph_c0	147.708	148.049	149.538	69.3688	60.2644	62.4774	1.07536e-25	-1.38254	down
c27167.graph_c0	4.60653	5.4258	4.90195	16.0993	13.6044	14.1959	2.38106e-16	1.38523	up
c27176.graph_c0	2.07596	1.97029	1.84928	4.7879	5.1482	4.78449	0.000634209	1.15181	up
c27177.graph_c0	0.935843	1.10446	1.26647	11.6181	4.96213	4.76798	0.0050121	2.51296	up
c27184.graph_c0	4.62237	4.82577	4.16608	12.2495	9.84474	9.13808	2.56516e-08	1.02665	up
c27194.graph_c0	0.472798	0.329068	0.363364	1.0453	1.57354	2.13089	0.00136439	1.86479	up
c27196.graph_c0	7.33447	7.5446	8.08221	4.07775	3.80769	4.01051	8.32761e-05	-1.11775	down
c27201.graph_c0	355.141	342.416	340.514	149.687	114.594	111.442	5.39198e-37	-1.6374	down
c27203.graph_c0	3.49978	4.03839	3.60989	13.8055	14.4503	14.3898	1.23299e-18	1.76695	up
c27205.graph_c0	10.2913	8.4991	7.08292	3.66762	1.80749	2.76911	2.21017e-08	-1.82191	down
c27206.graph_c0	2.33388	1.51236	1.5772	0.960815	0.430467	0.453395	7.00688e-05	-1.73081	down
c27208.graph_c0	15.2501	13.1967	13.5379	6.49079	5.75788	5.51324	5.82624e-12	-1.41073	down
c27209.graph_c0	0.951918	0.993806	0.313537	3.11177	3.63689	4.13705	2.0753e-06	2.102	up
c27212.graph_c0	4.40982	5.21771	5.42259	1.46244	0.943493	0.993748	1.07378e-06	-2.31921	down
c27220.graph_c0	0.818702	0.854728	1.05484	0.335392	0.206075	0.0542628	5.3175e-07	-2.37487	down
c27224.graph_c0	10.3988	9.41685	11.7891	1.14317	1.10628	1.42414	2.52736e-41	-3.27191	down
c27229.graph_c0	3.98355	2.58522	3.47523	8.03354	8.5997	9.2195	3.33937e-10	1.19744	up
c27231.graph_c0	14.3904	15.5367	14.6472	2.02533	3.30416	3.87562	9.62117e-32	-2.43964	down
c27235.graph_c0	5.29133	4.63317	4.98485	11.9438	15.5815	15.8345	6.12443e-10	1.37418	up
c27253.graph_c0	186.32	184.769	186.108	42.8264	49.6756	48.4299	1.03775e-58	-2.1507	down
c27255.graph_c0	1.19212	1.52743	1.43675	0.323463	0.521707	0.183165	2.90521e-07	-2.18549	down
c27260.graph_c0	59.3166	57.4248	58.9407	31.1044	28.4639	27.9124	4.10323e-19	-1.17544	down
c27268.graph_c0	186.147	189.768	196.329	180.635	67.3442	69.0523	0.00805865	-1.03025	down
c27269.graph_c1	23.653	22.9087	19.0543	13.042	9.29815	10.7567	3.11666e-08	-1.15809	down
c27275.graph_c0	3.97747	6.36716	6.72505	3.29764	2.55297	3.43589	0.00391527	-1.04831	down
c27281.graph_c0	172.505	170.348	171.541	52.5397	77.4892	75.4286	8.68248e-34	-1.4896	down
c27284.graph_c0	61.6394	63.0351	61.6991	13.5667	22.3453	22.7362	6.91867e-37	-1.83261	down
c27291.graph_c0	26.9127	26.4229	26.4789	62.174	58.3687	60.6476	1.30365e-13	1.01385	up
c27294.graph_c0	2.80022	2.3753	2.06801	4.87537	5.94435	6.90186	1.34792e-05	1.12523	up
c27298.graph_c0	1.37039	1.85148	1.67273	5.85458	5.77774	7.26626	5.26004e-09	1.78101	up
c27306.graph_c0	0.991697	1.03534	0.857428	5.36483	6.4979	5.37744	3.27347e-15	2.41115	up
c27323.graph_c0	3.16181	3.40097	2.65088	7.72119	6.55979	6.69328	0.000550379	1.01657	up
c27325.graph_c0	71.6859	71.6477	69.1947	166.838	190.272	189.83	2.41446e-19	1.1962	up
c27338.graph_c0	1.26071	0.438728	0.726678	1.98593	3.70882	2.72262	0.00326036	1.63192	up
c27348.graph_c0	5.90408	6.3565	8.08245	31.2053	33.751	31.1831	1.52497e-19	2.07192	up
c27349.graph_c0	2.23297	2.96702	2.80821	10.603	9.6636	7.54797	5.91867e-09	1.62453	up
c27351.graph_c0	8.90839	8.60576	7.84074	4.15564	3.32162	3.83174	5.90089e-13	-1.33446	down
c27355.graph_c0	4.23256	3.71826	3.39173	10.6814	10.7674	10.992	2.02227e-11	1.34798	up
c27361.graph_c0	150.231	144.145	146.274	46.9868	60.1884	60.7529	2.97897e-33	-1.55817	down
c27366.graph_c0	4.24934	3.58553	3.8921	3.1273	1.36997	0.721468	0.000861073	-1.34778	down
c27373.graph_c0	1.0959	0.871714	1.26336	4.46507	3.34959	2.94	3.97997e-07	1.56323	up
c27380.graph_c0	8.47347	7.92962	8.6042	20.7916	19.1625	18.9465	2.26038e-11	1.06662	up
c27388.graph_c0	230.28	223.311	211.066	120.965	117.416	123.47	2.18757e-16	-1.04573	down
c27399.graph_c0	7.6907	6.87108	8.26917	22.9543	20.489	20.5805	2.08523e-13	1.31821	up
c27400.graph_c0	2.37247	2.54205	2.59106	0.248459	0.467524	0.773813	8.21277e-11	-2.49377	down
c27406.graph_c0	15.9651	13.8071	16.1572	3.51221	3.32559	3.08715	2.47216e-36	-2.37957	down
c27417.graph_c0	1.31878	1.53879	2.10159	4.63076	5.76762	5.98743	3.63019e-11	1.55735	up
c27417.graph_c1	1.52873	1.254	0.503524	5.64916	6.65834	5.90568	3.49313e-10	2.30324	up
c27438.graph_c0	1.19504	1.96741	1.37765	0.823112	0.491697	0.621464	0.000561705	-1.4027	down
c27452.graph_c0	2.48012	2.72204	2.56586	9.45861	7.04104	7.73852	5.79035e-15	1.47064	up
c27455.graph_c0	0.675606	2.25707	1.24615	8.60361	6.3601	4.56741	6.33488e-05	2.04817	up
c27483.graph_c0	14.5068	10.2453	14.3626	100.69	72.9388	64.9013	1.65715e-12	2.43676	up
c27484.graph_c0	0.920521	1.04839	1.15766	3.66329	2.32757	2.82871	0.000421202	1.32416	up
c27486.graph_c0	1.78217	1.57435	1.73842	0.818341	0.513289	0.772327	0.00034422	-1.44582	down
c27493.graph_c0	30.5647	32.4929	33.9473	163.953	257.222	257.615	1.1442e-10	2.64171	up
c27499.graph_c0	2.91264	1.086	1.43902	3.9327	5.11889	6.79803	0.00892381	1.38142	up
c27508.graph_c0	9.88539	11.8545	9.08597	3.0568	2.57231	4.51553	6.12168e-10	-1.77012	down
c27508.graph_c1	9.52349	6.55786	10.5116	2.41912	2.16764	1.36986	2.89916e-09	-2.33005	down
c27514.graph_c0	2.40187	2.93855	2.68237	6.60878	6.86522	6.59661	2.88609e-08	1.15381	up
c27516.graph_c0	107.619	111.152	105.999	34.0085	41.3339	40.3331	4.42299e-34	-1.65654	down
c27549.graph_c0	2.51717	1.91768	2.66653	18.004	48.9794	47.8322	2.24879e-05	3.85408	up
c27554.graph_c0	3.76255	4.38136	3.25312	3.23943	1.16107	1.71208	0.00466959	-1.07526	down
c27568.graph_c0	2.48124	2.71378	2.17935	0.117551	0.379192	0.13313	3.59251e-12	-3.7147	down
c27570.graph_c0	16.1329	19.2067	17.8368	2.15884	2.01852	2.55125	2.58404e-40	-3.15054	down
c27573.graph_c0	44.9734	48.9676	45.6154	12.1942	13.628	12.8315	4.31497e-36	-2.02045	down
c27574.graph_c1	27.3241	24.5199	25.3942	19.4721	10.5098	8.90756	3.4835e-06	-1.16532	down
c27577.graph_c0	30.5851	31.1779	32.9304	3.2295	4.32136	3.9826	6.50553e-69	-3.20419	down
c27585.graph_c0	8.86025	7.99458	8.45994	6.73947	3.59706	3.87162	6.58613e-06	-1.00724	down
c27587.graph_c0	1.11531	1.94065	1.28574	16.2744	9.34611	7.74947	4.19374e-05	2.76559	up
c27588.graph_c1	3.90628	3.01784	2.25159	20.4421	29.3351	26.1442	3.0169e-18	2.88308	up
c27591.graph_c1	4.16471	4.08177	3.13542	12.0076	13.4567	11.9708	3.21549e-11	1.54935	up
c27600.graph_c0	31.953	33.432	33.2085	6.88665	6.35773	8.98102	1.54497e-44	-2.31641	down
c27601.graph_c0	21.3384	25.5484	23.9763	15.4249	12.9449	11.4432	2.21626e-10	-1.00332	down
c27602.graph_c0	11.4184	10.4055	10.5975	1.34781	2.38089	1.85353	9.4301e-23	-2.70332	down
c27617.graph_c0	45.4907	45.7814	45.0688	15.5502	12.9144	12.6114	1.75233e-41	-1.9014	down
c27618.graph_c0	34.4821	28.3424	33.6939	17.2075	19.4978	17.4528	1.11572e-11	-1.0014	down
c27623.graph_c0	42.9352	41.0519	41.5482	18.6853	15.8188	17.3043	1.8779e-24	-1.44631	down
c27626.graph_c0	0.0662432	0.207475	0.229097	1.64763	0.992105	0.97031	5.06767e-06	2.66802	up
c27627.graph_c0	21.2424	20.6925	22.9515	119.111	65.701	66.5967	0.000399704	1.77979	up
c27640.graph_c0	61.0545	62.1559	60.7651	34.8459	24.427	22.9581	3.02558e-25	-1.33422	down
c27645.graph_c0	29.8303	30.3735	30.5047	17.1783	10.512	9.41111	5.95503e-21	-1.46389	down
[truncated: 2,113 more rows]
