# Supplementary material for: Transcriptome Sequencing in Response to Salicylic Acid in Salvia miltiorrhiza
Source: PLoS One. 2016 Jan 25;11(1):e0147849. doi: 10.1371/journal.pone.0147849 (PMC4726470; doi:10.1371/journal.pone.0147849)
Supplement: S7 Table — (XLS) [file pone.0147849.s011.xls]

## Sheet: Sheet1
Table S7. List of up, down and inconsistently regulated DEGs.
Unigene-ID	FPKM-T1	FPKM-T2	FPKM-T3	FPKM-T4	FPKM-T5	FPKM-T6	FPKM-T7	FPKM-T8	T1T2 VS T3T4T5		T1T2 VS T6T7T8		Category of DEGs	COG class	COG class annotation	GO annotation	KEGG annotation	Swissprot annotation	Nr annotation
									FDR(T1T2 VS T3T4T5),	log2FC(T1T2 VS T3T4T5)	FDR(T1T2 VS T6T7T8),	log2FC(T1T2 VS T6T7T8)
c10009.graph_c0	18.5143	24.8921	7.53986	7.71832	11.3821	23.3769	24.3372	24.8134	0.000901963	-0.955387	0.6586	0.298567	inconsistently-regulated	[R]	General function prediction only	Biological Process: RNA methylation (GO:0001510);; Cellular Component: nucleus (GO:0005634);; Biological Process: pyrimidine ribonucleotide biosynthetic process (GO:0009220);;	--	Protein MAK16 homolog OS=Danio rerio GN=mak16 PE=2 SV=1	hypothetical protein PRUPE_ppa018621mg [Prunus persica]
c10017.graph_c0	0.731425	0.415733	3.50928	3.17942	4.04493	1.18338	1.06176	0.671029	1.23443e-08	2.95336	0.573606	0.879403	up-regulated	--	--	Cellular Component: chloroplast thylakoid membrane (GO:0009535);; Cellular Component: plastoglobule (GO:0010287);;	--	Heme-binding-like protein At3g10130, chloroplastic OS=Arabidopsis thaliana GN=At3g10130 PE=1 SV=1	Soul heme-binding family protein isoform 1 [Theobroma cacao]
c10022.graph_c0	0.151184	0.210054	2.30838	1.9382	1.27252	1.24566	0.751055	1.18666	1.60151e-07	3.68189	0.00523776	2.69655	up-regulated	[R]	General function prediction only	--	--	Ankyrin repeat-containing protein At3g12360 OS=Arabidopsis thaliana GN=At3g12360 PE=2 SV=1	PREDICTED: ankyrin repeat-containing protein At3g12360-like [Solanum lycopersicum]
c10027.graph_c0	4.25205	4.43081	0.434268	0	0.375416	3.8807	2.20519	2.56728	6.25575e-10	-3.68511	0.766421	-0.457721	down-regulated	--	--	Molecular Function: DNA binding (GO:0003677);; Biological Process: response to xenobiotic stimulus (GO:0009410);; Biological Process: endoplasmic reticulum unfolded protein response (GO:0030968);;	--	Ocs element-binding factor 1 OS=Zea mays GN=OBF1 PE=2 SV=2	predicted protein [Populus trichocarpa]
c10030.graph_c0	21.6441	33.1884	6.81205	4.77946	7.7231	35.1493	35.0985	38.2277	7.85534e-06	-1.75435	0.279909	0.545386	inconsistently-regulated	--	--	--	--	--	hypothetical protein M569_02210, partial [Genlisea aurea]
c10032.graph_c0	2.79302	3.41906	0.756065	0.817422	0.591354	0.402163	0.230932	0.395276	4.77579e-06	-1.77446	2.89867e-09	-3.04053	down-regulated	--	--	--	--	Serine-rich adhesin for platelets OS=Staphylococcus aureus GN=sraP PE=3 SV=1	PREDICTED: uncharacterized protein LOC101265765, partial [Solanum lycopersicum]
c10034.graph_c0	1.95464	1.08206	0.60825	0.380961	0.841311	1.75142	1.36551	1.36984	0.186221	-1.00413	0.989238	0.0975845	inconsistently-regulated	--	--	--	--	Protein FAR1-RELATED SEQUENCE 5 OS=Arabidopsis thaliana GN=FRS5 PE=2 SV=1	predicted protein [Hordeum vulgare subsp. vulgare]
c10035.graph_c0	4.94441	5.82433	0.642204	1.34076	0.493486	8.71456	3.66155	5.06206	3.39487e-05	-2.37296	0.916502	0.243862	inconsistently-regulated	--	--	--	--	--	--
c10039.graph_c0	2.93143	2.75906	0.941634	0.884651	1.08536	2.33739	2.41594	2.54478	0.0276399	-1.22708	0.986505	-0.0914687	down-regulated	--	--	--	--	--	--
c10041.graph_c0	1.95256	2.16182	2.18737	1.90278	2.38118	0.482636	0.519641	0.821028	0.617024	0.396838	0.117589	-1.61741	inconsistently-regulated	--	--	Cellular Component: intracellular part (GO:0044424);;	--	Proline-rich receptor-like protein kinase PERK2 OS=Arabidopsis thaliana GN=PERK2 PE=2 SV=3	hypothetical protein W97_00665 [Coniosporium apollinis CBS 100218]
c10072.graph_c0	13.3852	14.5231	3.71006	4.1597	3.64282	23.8761	23.0627	21.9716	0.000125968	-1.53391	0.0884313	0.855748	inconsistently-regulated	--	--	--	--	Probable membrane-associated kinase regulator 2 OS=Arabidopsis thaliana GN=MAKR2 PE=2 SV=1	Uncharacterized protein isoform 1 [Theobroma cacao]
c10081.graph_c0	1.62686	2.5875	1.15105	1.37956	1.91641	0.846585	0.95707	0.432046	0.769718	-0.169058	0.0715691	-1.35669	down-regulated	[S]	Function unknown	Cellular Component: chloroplast envelope (GO:0009941);; Cellular Component: integral component of membrane (GO:0016021);; Molecular Function: oxidoreductase activity (GO:0016491);; Biological Process: oxidation-reduction process (GO:0055114);;	--	Uncharacterized membrane protein YjcL OS=Bacillus subtilis (strain 168) GN=yjcL PE=4 SV=1	PREDICTED: uncharacterized membrane protein YjcL-like [Solanum lycopersicum]
c10091.graph_c0	1.41611	2.68779	2.26629	1.99772	1.33513	1.25012	0.861424	0.964071	0.764839	0.204293	0.398509	-0.853329	inconsistently-regulated	--	--	Biological Process: embryo development (GO:0009790);; Biological Process: fruit development (GO:0010154);; Biological Process: root development (GO:0048364);; Biological Process: shoot system development (GO:0048367);;	--	Putative pentatricopeptide repeat-containing protein At1g53330 OS=Arabidopsis thaliana GN=At1g53330 PE=3 SV=1	PREDICTED: putative pentatricopeptide repeat-containing protein At1g53330-like [Vitis vinifera]
c10114.graph_c0	4.68256	4.87943	0.728565	0.912634	1.00773	0.14468	0.934637	1.47672	0.000103324	-2.10888	0.00193457	-2.3398	down-regulated	--	--	Biological Process: secondary cell wall biogenesis (GO:0009834);;	--	--	hypothetical protein ARALYDRAFT_473781 [Arabidopsis lyrata subsp. lyrata]
c10123.graph_c0	6.70261	4.12715	2.57872	2.37517	2.27296	0.451842	1.78378	1.02486	0.136506	-0.854501	0.00883673	-2.18707	down-regulated	[RTKL]	--	Molecular Function: protein serine/threonine kinase activity (GO:0004674);; Molecular Function: ATP binding (GO:0005524);; Cellular Component: nucleus (GO:0005634);; Biological Process: protein phosphorylation (GO:0006468);; Cellular Component: chloroplast (GO:0009507);;	--	Serine/threonine-protein kinase AtPK7 OS=Arabidopsis thaliana GN=PK7 PE=2 SV=1	unnamed protein product [Vitis vinifera]
c10125.graph_c0	2.74751	3.36826	0.724214	1.42798	0.556505	0	1.03228	1.08733	0.00767612	-1.42658	0.00653042	-1.96042	down-regulated	[J]	Translation, ribosomal structure and biogenesis	Molecular Function: nucleotide binding (GO:0000166);; Molecular Function: RNA binding (GO:0003723);; Cellular Component: cytoplasm (GO:0005737);; Biological Process: response to stress (GO:0006950);; Biological Process: leaf senescence (GO:0010150);; Molecular Function: ribonuclease T2 activity (GO:0033897);; Biological Process: leaf abscission (GO:0060866);; Cellular Component: cell periphery (G…	K01166|1e-103|rcu:RCOM_0836480|ribonuclease t2, putative (EC:3.1.27.1)	Intracellular ribonuclease LX OS=Solanum lycopersicum GN=RNALX PE=1 SV=2	RNase NGR3 [Nicotiana glutinosa]
c10147.graph_c0	5.59107	5.36374	9.05822	8.21025	8.5564	2.67626	1.88948	1.29366	0.00139599	0.977066	0.00836575	-1.3589	inconsistently-regulated	--	--	Molecular Function: transferase activity, transferring phosphorus-containing groups (GO:0016772);;	--	Putative ribonuclease H protein At1g65750 OS=Arabidopsis thaliana GN=At1g65750 PE=3 SV=1	PREDICTED: uncharacterized protein LOC100777872 [Glycine max]
c10160.graph_c0	0.101911	0.0353984	3.45035	3.67235	4.01599	0.570981	0.180812	0	1.09496e-26	6.05947	-	-	up-regulated	--	--	--	--	Uncharacterized protein DDB_G0271670 OS=Dictyostelium discoideum GN=DDB_G0271670 PE=4 SV=1	Extensin-like protein [Medicago truncatula]
c10182.graph_c0	2.00461	1.19365	0.19011	0.793803	0.109564	2.54829	1.62588	1.39147	-	-	0.88689	0.332349	inconsistently-regulated	--	--	--	--	--	--
c10185.graph_c0	0.587763	0.0612474	1.11204	1.43576	1.21432	0.784531	0.437984	0.329529	1.83038e-05	2.23721	0.785012	0.762513	up-regulated	--	--	--	--	--	--
c10186.graph_c0	2.64305	3.81346	0.134969	0.281781	0.155571	0.335031	0.649293	0.759909	9.87276e-11	-3.74334	0.000572723	-2.32311	down-regulated	--	--	--	--	Protein CHUP1, chloroplastic OS=Arabidopsis thaliana GN=CHUP1 PE=1 SV=1	PREDICTED: protein CHUP1, chloroplastic-like [Vitis vinifera]
c10204.graph_c0	12.5975	10.6144	18.1749	16.9843	18.1813	9.41354	9.11735	8.01849	0.000278944	0.937132	0.754814	-0.261043	inconsistently-regulated	--	--	Biological Process: thylakoid membrane organization (GO:0010027);; Molecular Function: FMN binding (GO:0010181);; Molecular Function: oxidoreductase activity (GO:0016491);; Biological Process: isopentenyl diphosphate biosynthetic process, methylerythritol 4-phosphate pathway (GO:0019288);; Biological Process: oxidation-reduction process (GO:0055114);;	--	Uncharacterized protein At3g49140 OS=Arabidopsis thaliana GN=At3g49140 PE=1 SV=2	PREDICTED: uncharacterized protein At3g49140-like [Solanum lycopersicum]
c10209.graph_c0	1.39005	1.35796	0.0865117	0.180614	0	0.773085	1.47975	0.584498	1.14856e-06	-3.61984	0.867569	-0.404019	down-regulated	--	--	--	--	--	--
c10234.graph_c0	1.76879	3.1948	0.469688	0.408578	0.45115	0.388631	1.42266	1.49852	0.000388278	-2.14535	0.334462	-1.01186	down-regulated	--	--	Cellular Component: endosome (GO:0005768);; Cellular Component: vacuole (GO:0005773);; Cellular Component: Golgi apparatus (GO:0005794);; Cellular Component: trans-Golgi network (GO:0005802);; Cellular Component: plasma membrane (GO:0005886);;	--	Probable LRR receptor-like serine/threonine-protein kinase At1g51880 OS=Arabidopsis thaliana GN=At1g51880 PE=2 SV=1	PREDICTED: probable leucine-rich repeat receptor-like protein kinase At2g28990-like [Solanum lycopersicum]
c1027.graph_c0	0.527213	0.659254	0.209996	0.109604	0.121025	2.50208	1.6837	1.53702	-	-	0.0797864	1.82158	inconsistently-regulated	--	--	--	--	--	--
c10287.graph_c0	2.08685	3.57755	0.402204	0.13995	0.463596	0.865263	1.79155	1.05677	2.13183e-05	-2.74128	0.22422	-1.0436	down-regulated	--	--	Cellular Component: intracellular (GO:0005622);;	--	Serine/arginine repetitive matrix protein 2 OS=Mus musculus GN=Srrm2 PE=1 SV=3	hypothetical protein M569_08559, partial [Genlisea aurea]
c10292.graph_c0	5.73025	6.63463	2.06053	1.98548	1.64426	5.50825	4.57502	3.03418	0.00974281	-1.37505	0.841653	-0.365084	down-regulated	--	--	--	--	--	--
c10304.graph_c0	15.2849	37.6309	5.35224	7.24571	5.30165	22.1705	21.7248	21.2824	0.0515107	-1.8004	0.954544	-0.128784	down-regulated	--	--	--	--	--	hypothetical protein M569_05009, partial [Genlisea aurea]
c10315.graph_c0	1.39172	1.54692	29.6573	31.1514	29.2855	8.07271	5.92614	6.76234	1.70227e-42	4.6822	5.35177e-05	2.37174	up-regulated	--	--	--	--	Putative germin-like protein 2-1 OS=Oryza sativa subsp. japonica GN=Os02g0491600 PE=2 SV=1	PREDICTED: germin-like protein subfamily 1 member 11-like [Fragaria vesca subsp. vesca]
c10323.graph_c0	0.844271	0.977519	1.77483	2.14523	1.61506	0.83475	0.998614	0.525933	0.0280295	1.34864	-	-	inconsistently-regulated	--	--	Cellular Component: intracellular membrane-bounded organelle (GO:0043231);; Cellular Component: cytoplasmic part (GO:0044444);;	--	--	transposon protein, putative, Pong sub-class, expressed [Oryza sativa Japonica Group]
c10330.graph_c0	2.82494	2.62547	0.532195	0.793634	1.40212	0.301955	0.73149	0.599276	0.016597	-1.25776	0.0034205	-2.18533	down-regulated	[I]	Lipid transport and metabolism	Cellular Component: extracellular region (GO:0005576);; Biological Process: glucuronoxylan metabolic process (GO:0010413);; Biological Process: xylan biosynthetic process (GO:0045492);; Biological Process: response to other organism (GO:0051707);;	--	Thaumatin-like protein OS=Arabidopsis thaliana GN=At1g18250 PE=2 SV=2	PREDICTED: osmotin-like protein-like [Solanum lycopersicum]
c10332.graph_c0	12.2897	6.16089	3.90288	3.31453	3.27864	8.21018	15.0628	14.3763	0.148341	-1.0897	0.686626	0.567757	inconsistently-regulated	--	--	--	--	--	--
c10333.graph_c1	1.3045	0.849592	0.920126	1.24299	1.18535	0.161224	0.115724	0.0609474	0.635154	0.368068	0.000857011	-3.13897	inconsistently-regulated	[RTKL]	--	Molecular Function: calmodulin-dependent protein kinase activity (GO:0004683);; Molecular Function: calcium ion binding (GO:0005509);; Molecular Function: ATP binding (GO:0005524);; Cellular Component: nucleus (GO:0005634);; Cellular Component: cytoplasm (GO:0005737);; Cellular Component: plasma membrane (GO:0005886);; Biological Process: membrane fusion (GO:0006944);; Biological Process: protein…	K13412|0.0|pop:POPTR_767863|CPK25	Calcium-dependent protein kinase 17 OS=Arabidopsis thaliana GN=CPK17 PE=2 SV=1	calcium dependent protein kinase 25 [Genlisea aurea]
c10343.graph_c0	0.17623	0.122426	2.39833	3.17523	1.95531	0.116162	0.250137	0.065869	1.21096e-10	4.38886	-	-	inconsistently-regulated	--	--	--	--	--	--
c10349.graph_c0	15.7526	21.5985	5.32879	5.17084	4.84452	15.0533	15.726	14.4518	2.46641e-07	-1.53454	0.876418	-0.166089	down-regulated	--	--	Cellular Component: nucleus (GO:0005634);;	--	--	PREDICTED: uncharacterized protein LOC101265467 isoform 1 [Solanum lycopersicum]
c10360.graph_c0	1.45542	1.24898	0.596765	0.533954	0.19653	1.69295	1.45821	2.01596	0.0367993	-1.29043	0.817276	0.481782	inconsistently-regulated	--	--	--	--	--	--
c10375.graph_c0	2.11571	2.50875	8.64509	7.65934	6.8664	7.79033	4.11616	5.23551	4.19209e-08	2.06993	0.0360844	1.44045	up-regulated	--	--	Cellular Component: plasma membrane (GO:0005886);; Cellular Component: integral component of membrane (GO:0016021);;	--	Casparian strip membrane protein 2 OS=Mimulus guttatus PE=2 SV=1	RecName: Full=Casparian strip membrane protein 2
c10378.graph_c0	5.89846	7.37573	2.93679	2.14595	2.70805	1.45798	0.313954	0.330697	0.0896442	-1.02289	0.000621944	-3.11655	down-regulated	--	--	Biological Process: single-organism process (GO:0044699);;	--	--	hypothetical protein M569_10691 [Genlisea aurea]
c10389.graph_c0	2.25345	1.73562	0.487814	0.203686	0.449818	1.25932	1.04298	0.878882	0.000315666	-2.07275	0.594942	-0.785143	down-regulated	--	--	Biological Process: toxin catabolic process (GO:0009407);; Biological Process: response to ethylene (GO:0009723);; Biological Process: abscisic acid-activated signaling pathway (GO:0009738);; Biological Process: response to cyclopentenone (GO:0010583);; Biological Process: methylglyoxal catabolic process to D-lactate (GO:0019243);; Biological Process: intracellular signal transduction (GO:0035556…	--	--	hypothetical protein ARALYDRAFT_490390 [Arabidopsis lyrata subsp. lyrata]
c10409.graph_c0	3.44385	5.18359	2.15921	2.38652	1.90319	4.91835	4.48077	5.14878	0.264433	-0.668321	0.875868	0.314082	inconsistently-regulated	--	--	Molecular Function: carboxylic ester hydrolase activity (GO:0052689);;	--	Probable carboxylesterase 15 OS=Arabidopsis thaliana GN=CXE15 PE=2 SV=1	predicted protein [Populus trichocarpa]
c10418.graph_c0	0.54827	0.856981	12.0111	13.3929	13.8444	0.0903478	0.19455	0.102462	7.91881e-26	4.55636	-	-	inconsistently-regulated	--	--	Molecular Function: DNA binding (GO:0003677);; Molecular Function: sequence-specific DNA binding transcription factor activity (GO:0003700);; Cellular Component: nucleus (GO:0005634);; Biological Process: regulation of transcription, DNA-templated (GO:0006355);; Biological Process: ethylene-activated signaling pathway (GO:0009873);;	--	Ethylene-responsive transcription factor ERF095 OS=Arabidopsis thaliana GN=ERF095 PE=1 SV=1	PREDICTED: ethylene-responsive transcription factor ERF098-like [Solanum lycopersicum]
c10430.graph_c0	2.63941	2.90318	3.94243	3.96297	3.70267	1.59478	2.49754	2.13747	0.181916	0.810069	0.915209	-0.276142	inconsistently-regulated	[F]	Nucleotide transport and metabolism	Molecular Function: phosphoribosylglycinamide formyltransferase activity (GO:0004644);; Biological Process: 'de novo' IMP biosynthetic process (GO:0006189);; Molecular Function: methyltransferase activity (GO:0008168);; Molecular Function: formyltetrahydrofolate deformylase activity (GO:0008864);; Cellular Component: chloroplast (GO:0009507);; Molecular Function: ligase activity (GO:0016874);; Bi…	K00601|3e-94|vvi:100245619|hypothetical protein LOC100245619	Phosphoribosylglycinamide formyltransferase, chloroplastic OS=Vigna unguiculata GN=PUR3 PE=2 SV=2	PREDICTED: phosphoribosylglycinamide formyltransferase, chloroplastic [Vitis vinifera]
c10486.graph_c0	25.2987	37.6411	7.27193	8.53984	9.13029	26.1094	39.7028	32.681	1.35571e-06	-1.58377	0.859111	0.208011	inconsistently-regulated	--	--	Molecular Function: binding (GO:0005488);; Biological Process: cellular metabolic process (GO:0044237);;	--	GATA transcription factor 15 OS=Arabidopsis thaliana GN=GATA15 PE=2 SV=2	hypothetical protein M569_10161 [Genlisea aurea]
c10516.graph_c0	0	0	1.7004	3.7275	2.54793	0	0	0	1.28154e-05	Inf	-	-	up-regulated	--	--	--	--	--	--
c10550.graph_c0	1.23763	0.921185	1.58452	2.38917	1.62345	0.524429	0.188213	0.19825	0.0706391	1.10957	-	-	inconsistently-regulated	--	--	--	--	Transcription factor bHLH36 OS=Arabidopsis thaliana GN=BHLH36 PE=2 SV=1	DNA binding protein, putative [Ricinus communis]
c10552.graph_c0	1.42111	0.925533	10.0827	10.7097	11.4178	2.28325	1.89101	1.19511	2.81041e-11	3.50978	-	-	up-regulated	--	--	--	--	--	AP2/ERF domain-containing transcription factor, putative [Theobroma cacao]
c10554.graph_c0	1.23686	1.82588	1.23164	0.589269	0.591516	2.49677	2.24932	1.73361	0.389408	-0.596199	0.583463	0.638165	inconsistently-regulated	--	--	Cellular Component: plastid (GO:0009536);;	--	Putative E3 ubiquitin-protein ligase LIN-1 OS=Lotus japonicus GN=CERBERUS PE=2 SV=2	PREDICTED: putative E3 ubiquitin-protein ligase LIN-like [Solanum lycopersicum]
c10556.graph_c0	0.694217	0.930091	1.7776	1.44324	2.16276	1.07861	0.739016	0.556018	0.0194067	1.47686	-	-	inconsistently-regulated	[O]	Posttranslational modification, protein turnover, chaperones	Biological Process: response to heat (GO:0009408);; Biological Process: response to high light intensity (GO:0009644);; Biological Process: response to hydrogen peroxide (GO:0042542);;	--	17.6 kDa class I heat shock protein 1 OS=Arabidopsis thaliana GN=HSP17.6A PE=1 SV=1	PREDICTED: uncharacterized protein LOC101294229 [Fragaria vesca subsp. vesca]
c10564.graph_c1	59.7339	62.6368	23.6515	24.2118	22.1351	13.207	22.4849	20.7819	1.04536e-06	-1.06343	8.33817e-09	-1.56046	down-regulated	[V]	Defense mechanisms	Molecular Function: transmembrane transporter activity (GO:0022857);; Biological Process: transmembrane transport (GO:0055085);;	--	Protein TRANSPARENT TESTA 12 OS=Arabidopsis thaliana GN=TT12 PE=2 SV=1	PREDICTED: protein TRANSPARENT TESTA 12-like [Vitis vinifera]
c10574.graph_c0	4.67125	5.87474	1.06932	0.669741	0.862779	5.04326	4.00101	5.35828	6.05591e-08	-2.27359	1	0.00556125	inconsistently-regulated	--	--	Cellular Component: mitochondrion (GO:0005739);;	--	--	PREDICTED: uncharacterized protein LOC101268790 [Solanum lycopersicum]
c10578.graph_c0	4.54895	4.02917	1.35893	0.945699	0.522118	0.449764	1.21062	0	0.00142769	-1.86511	0.0026925	-2.82467	down-regulated	--	--	Cellular Component: plasma membrane (GO:0005886);; Biological Process: secondary cell wall biogenesis (GO:0009834);; Cellular Component: anchored component of membrane (GO:0031225);;	--	Fasciclin-like arabinogalactan protein 11 OS=Arabidopsis thaliana GN=FLA11 PE=2 SV=2	putative cell surface adhesion protein [Zinnia violacea]
c10578.graph_c1	2.94859	4.01796	1.01636	0.94307	0.911166	0.336385	0.724354	0.508654	0.00543816	-1.53046	0.0010319	-2.58887	down-regulated	[M]	Cell wall/membrane/envelope biogenesis	Cellular Component: plasma membrane (GO:0005886);; Biological Process: secondary cell wall biogenesis (GO:0009834);; Cellular Component: anchored component of membrane (GO:0031225);;	--	Fasciclin-like arabinogalactan protein 11 OS=Arabidopsis thaliana GN=FLA11 PE=2 SV=2	PREDICTED: fasciclin-like arabinogalactan protein 11-like [Vitis vinifera]
c10588.graph_c0	1.60541	2.16493	2.06882	2.74857	1.08391	9.43043	6.53443	7.41234	0.646075	0.395641	9.77637e-05	2.18744	up-regulated	--	--	Biological Process: metal ion transport (GO:0030001);; Molecular Function: metal ion binding (GO:0046872);;	--	Putative late blight resistance protein homolog R1B-17 OS=Solanum demissum GN=R1B-17 PE=3 SV=1	PREDICTED: uncharacterized protein LOC101514701 [Cicer arietinum]
c10604.graph_c0	10.1506	7.88377	4.39471	4.52198	4.41423	11.7816	17.1817	18.31	0.0551574	-0.700948	0.0749974	0.938043	inconsistently-regulated	--	--	Molecular Function: aminopeptidase activity (GO:0004177);; Biological Process: proteolysis (GO:0006508);;	K07018|1e-100|pop:POPTR_547690|hypothetical protein	--	hypothetical protein PRUPE_ppa011119mg [Prunus persica]
c10610.graph_c0	5.76048	10.0494	5.34948	6.4588	5.86885	1.85584	1.24022	1.30636	0.862945	-0.0835169	0.000290423	-2.28427	down-regulated	--	--	--	--	--	PREDICTED: uncharacterized protein LOC101243730 [Solanum lycopersicum]
c10616.graph_c0	4.54454	4.20943	0.50282	0.34992	0.579569	0.499254	1.43342	1.6986	9.47822e-07	-2.87308	0.0450295	-1.71283	down-regulated	--	--	Biological Process: plant-type cell wall modification (GO:0009827);; Biological Process: pollen tube growth (GO:0009860);;	--	Proline-rich receptor-like protein kinase PERK2 OS=Arabidopsis thaliana GN=PERK2 PE=2 SV=3	hypothetical protein [Cleome spinosa]
c10625.graph_c0	9.30685	12.3431	3.99277	4.66503	3.84221	6.8014	7.83196	7.87838	0.000246382	-1.04376	0.52149	-0.385317	down-regulated	--	--	Cellular Component: endosome (GO:0005768);; Cellular Component: Golgi apparatus (GO:0005794);; Cellular Component: trans-Golgi network (GO:0005802);; Biological Process: metabolic process (GO:0008152);; Cellular Component: membrane (GO:0016020);; Molecular Function: glucuronosyl-N-acetylglucosaminyl-proteoglycan 4-alpha-N-acetylglucosaminyltransferase activity (GO:0050508);;	--	Probable glycosyltransferase At5g03795 OS=Arabidopsis thaliana GN=At5g03795 PE=3 SV=2	PREDICTED: probable glycosyltransferase At5g03795-like [Solanum lycopersicum]
c10632.graph_c0	13.9098	13.6161	19.4475	20.5928	19.8357	8.19617	8.67503	10.398	0.0108948	0.862046	0.601033	-0.461914	inconsistently-regulated	--	--	Molecular Function: zinc ion binding (GO:0008270);; Cellular Component: cytoplasmic membrane-bounded vesicle (GO:0016023);;	--	RING-H2 finger protein ATL67 OS=Arabidopsis thaliana GN=ATL67 PE=2 SV=1	PREDICTED: RING-H2 finger protein ATL16-like [Solanum lycopersicum]
c10634.graph_c0	31.8999	23.1882	5.85768	6.81349	6.98327	33.368	45.3017	44.6645	1.2028e-05	-1.75304	0.102314	0.707941	inconsistently-regulated	[GEPR]	--	Molecular Function: inorganic phosphate transmembrane transporter activity (GO:0005315);; Biological Process: phosphate ion transport (GO:0006817);; Cellular Component: integral component of membrane (GO:0016021);; Biological Process: transmembrane transport (GO:0055085);;	--	Inorganic phosphate transporter 1-4 OS=Arabidopsis thaliana GN=PHT1-4 PE=1 SV=1	hypothetical protein PRUPE_ppa003959mg [Prunus persica]
c10636.graph_c0	5.99217	5.10881	1.26571	1.32124	0.833658	6.73249	12.4678	12.7254	4.33995e-05	-1.96123	0.191338	1.07537	inconsistently-regulated	--	--	Cellular Component: extracellular space (GO:0005615);; Biological Process: salicylic acid mediated signaling pathway (GO:0009863);; Biological Process: jasmonic acid mediated signaling pathway (GO:0009867);; Biological Process: response to ozone (GO:0010193);; Biological Process: positive regulation of cell death (GO:0010942);; Biological Process: defense response to bacterium (GO:0042742);; Biol…	--	--	Stigma-specific Stig1 family protein [Arabidopsis thaliana]
c10640.graph_c0	8.18125	15.546	14.8558	15.0073	17.3996	2.85493	1.53692	0.539625	0.103885	0.751112	0.00253611	-2.7121	inconsistently-regulated	--	--	--	--	--	PREDICTED: uncharacterized protein LOC101497919 [Cicer arietinum]
c10648.graph_c0	0.751067	0.586983	2.05673	2.00058	2.10127	0.742597	0.799534	0.421085	0.000150484	1.9375	0.998245	0.0944054	up-regulated	--	--	Biological Process: metabolic process (GO:0008152);; Molecular Function: hydrolase activity (GO:0016787);;	--	Aspartic proteinase CDR1 OS=Arabidopsis thaliana GN=CDR1 PE=1 SV=1	PREDICTED: aspartic proteinase CDR1-like [Solanum lycopersicum]
c10663.graph_c0	0	0	0.86001	1.64586	1.48692	2.56174	1.22585	2.25963	-	-	5.43763e-05	Inf	inconsistently-regulated	--	--	--	--	--	--
c10679.graph_c0	1.73771	10.8646	9.14628	5.93496	9.68757	2.94533	3.69968	4.17533	0.45614	0.751691	0.848428	-0.631586	inconsistently-regulated	[M]	Cell wall/membrane/envelope biogenesis	Molecular Function: cellulose synthase (UDP-forming) activity (GO:0016760);; Molecular Function: mannan synthase activity (GO:0051753);;	K13680|9e-61|pop:POPTR_594843|hypothetical protein	Glucomannan 4-beta-mannosyltransferase 2 OS=Arabidopsis thaliana GN=CSLA2 PE=2 SV=1	hypothetical protein PRUPE_ppa003918mg [Prunus persica]
c10692.graph_c0	12.3829	3.7593	19.2243	21.9934	18.8013	9.44758	6.7467	8.52778	6.98447e-06	1.6097	0.975983	0.138497	up-regulated	--	--	--	--	--	--
c10704.graph_c0	3.19079	4.86867	12.8228	10.8978	10.987	6.98565	6.18684	4.85563	9.646e-07	1.8576	0.447483	0.719283	up-regulated	--	--	--	--	--	predicted protein [Populus trichocarpa]
c10719.graph_c0	2.44788	11.4786	8.07442	8.90575	9.48248	2.57154	5.37456	2.57326	0.365396	0.700502	0.778002	-0.821388	inconsistently-regulated	--	--	--	--	Copper transport protein CCH OS=Arabidopsis thaliana GN=CCH PE=1 SV=1	PREDICTED: uncharacterized protein LOC101299921 [Fragaria vesca subsp. vesca]
c10730.graph_c0	3.28575	4.18475	0	1.51797	0.838068	6.49738	6.21827	8.18734	-	-	0.432616	1.04219	inconsistently-regulated	--	--	--	--	--	--
c10736.graph_c1	5.38645	8.02958	3.20334	2.56623	2.31842	0.369841	0.477837	0.754977	0.0208611	-0.979867	9.87814e-10	-3.50029	down-regulated	--	--	--	--	--	PREDICTED: uncharacterized protein LOC101253242 [Solanum lycopersicum]
c10739.graph_c0	4.78129	3.02497	0.17004	0.710001	0.783979	3.54552	3.45381	2.10621	0.000685901	-2.49655	0.942682	-0.241565	down-regulated	--	--	--	--	--	--
c10741.graph_c0	16.5987	23.1187	14.4575	15.431	16.4771	1.73389	1.99708	1.60055	0.933333	-0.0270115	9.73385e-22	-3.33909	down-regulated	--	--	Cellular Component: nucleus (GO:0005634);; Cellular Component: cytosol (GO:0005829);; Cellular Component: plasma membrane (GO:0005886);; Biological Process: sterol biosynthetic process (GO:0016126);; Biological Process: plant-type cell wall cellulose metabolic process (GO:0052541);; Biological Process: cell wall pectin metabolic process (GO:0052546);;	--	Patellin-4 OS=Arabidopsis thaliana GN=PATL4 PE=1 SV=2	PREDICTED: patellin-4 isoform 1 [Vitis vinifera]
c10762.graph_c0	1.58069	0.117654	2.24861	2.69935	2.59183	3.57227	0.961541	2.78524	0.0021103	1.84975	0.441052	1.61288	up-regulated	--	--	Molecular Function: sequence-specific DNA binding transcription factor activity (GO:0003700);; Biological Process: regulation of transcription, DNA-templated (GO:0006355);; Molecular Function: sequence-specific DNA binding (GO:0043565);;	--	Probable WRKY transcription factor 75 OS=Arabidopsis thaliana GN=WRKY75 PE=2 SV=1	WRKY DNA-binding protein 75 [Theobroma cacao]
c10771.graph_c0	2.81829	2.98922	0.927117	1.04626	1.03975	3.35874	2.22333	2.68048	0.00147199	-1.20357	0.985166	0.058041	inconsistently-regulated	--	--	--	--	Pentatricopeptide repeat-containing protein At1g79540 OS=Arabidopsis thaliana GN=At1g79540 PE=2 SV=1	PREDICTED: pentatricopeptide repeat-containing protein At1g79540-like [Solanum lycopersicum]
c10779.graph_c0	1.32132	2.0653	4.27617	4.63546	3.60187	0.979811	2.2857	2.77798	0.00501666	1.63795	-	-	inconsistently-regulated	--	--	--	--	Formin-like protein 5 OS=Oryza sativa subsp. japonica GN=FH5 PE=2 SV=2	hypothetical protein EMIHUDRAFT_366884, partial [Emiliania huxleyi CCMP1516]
c10788.graph_c0	3.47977	3.30179	1.12686	1.64682	1.1365	3.04892	2.40932	2.75985	0.00526114	-1.05336	0.908313	-0.174837	down-regulated	--	--	Molecular Function: DNA binding (GO:0003677);; Molecular Function: protein binding (GO:0005515);; Biological Process: starch metabolic process (GO:0005982);; Biological Process: nucleobase-containing compound metabolic process (GO:0006139);; Biological Process: phospholipid biosynthetic process (GO:0008654);; Cellular Component: chloroplast thylakoid membrane (GO:0009535);; Biological Process: pl…	--	MAR-binding filament-like protein 1-1 OS=Nicotiana tabacum GN=MFP1-1 PE=2 SV=1	RecName: Full=MAR-binding filament-like protein 1-1
c10792.graph_c0	2.05201	2.16535	1.03461	0.972003	0.954027	2.67092	2.54389	2.44655	0.0851192	-0.768098	0.66967	0.412247	inconsistently-regulated	--	--	Molecular Function: protein binding (GO:0005515);; Biological Process: response to red or far red light (GO:0009639);; Biological Process: primary metabolic process (GO:0044238);; Biological Process: cellular macromolecule metabolic process (GO:0044260);; Biological Process: single-organism process (GO:0044699);; Biological Process: positive regulation of biological process (GO:0048518);; Biologi…	--	Protein FAR-RED IMPAIRED RESPONSE 1 OS=Arabidopsis thaliana GN=FAR1 PE=1 SV=1	PREDICTED: protein FAR-RED IMPAIRED RESPONSE 1-like [Vitis vinifera]
c10794.graph_c0	0.174131	0	3.64134	5.24913	3.59755	0.172168	0.185368	0	2.78098e-10	5.85735	-	-	up-regulated	--	--	--	--	--	--
c10797.graph_c0	4.05522	3.07324	1.59077	1.53283	0.56418	2.55149	3.66283	2.75582	0.0365831	-1.21715	0.974533	-0.123553	down-regulated	--	--	--	--	Pentatricopeptide repeat-containing protein At2g20540 OS=Arabidopsis thaliana GN=PCMP-E78 PE=2 SV=1	hypothetical protein M569_14690 [Genlisea aurea]
c10810.graph_c0	5.23888	2.82369	1.25923	1.31447	0.829389	4.10812	3.07694	3.24102	0.0474737	-1.51819	0.986816	-0.0953152	down-regulated	--	--	--	--	--	--
c10825.graph_c0	2.40363	4.35597	0.728455	0.760414	0.359848	2.47985	2.78124	2.69519	0.00134119	-2.11492	0.936851	-0.19974	down-regulated	--	--	--	--	--	--
c10831.graph_c0	46.2711	6.16419	0.499199	0.833759	1.03571	22.7012	15.5829	14.3341	0.100798	-4.76332	0.912624	-0.484926	down-regulated	--	--	--	--	Probable WRKY transcription factor 41 OS=Arabidopsis thaliana GN=WRKY41 PE=2 SV=2	WRKY transcription factor 21 [(Populus tomentosa x P. bolleana) x P. tomentosa]
c10833.graph_c0	2.94775	3.00342	0.782752	1.15755	0.90223	2.20207	2.71957	1.98318	0.00952492	-1.32313	0.907447	-0.23497	down-regulated	--	--	--	--	Uncharacterized protein At2g29880 OS=Arabidopsis thaliana GN=At2g29880 PE=2 SV=1	unnamed protein product [Vitis vinifera]
c10845.graph_c0	9.60913	5.39993	57.685	57.6117	57.0364	27.0432	20.6046	19.4714	8.26952e-44	3.24855	1.37391e-06	1.69502	up-regulated	[O]	Posttranslational modification, protein turnover, chaperones	Molecular Function: nucleotide binding (GO:0000166);; Molecular Function: hydrolase activity (GO:0016787);;	--	Probable mitochondrial chaperone BCS1-B OS=Dictyostelium discoideum GN=bcsl1b PE=3 SV=1	hypothetical protein M569_14151, partial [Genlisea aurea]
c10856.graph_c0	0.196977	0.410518	0.784588	0.819009	0.226086	2.53183	4.19377	5.30089	-	-	0.000544263	3.88002	up-regulated	--	--	--	--	--	--
c10857.graph_c0	5.90363	27.0595	39.4656	40.725	41.2723	13.8783	18.5901	19.5352	2.62616e-06	1.65538	0.957575	0.242068	up-regulated	--	--	--	--	F-box protein At2g27310 OS=Arabidopsis thaliana GN=At2g27310 PE=2 SV=1	PREDICTED: F-box protein At2g27310-like isoform 1 [Solanum lycopersicum]
c10859.graph_c0	68.5693	58.5516	40.0921	36.9469	38.1093	18.273	23.4125	24.9394	0.0990066	-0.405686	5.34348e-07	-1.38302	down-regulated	--	--	Biological Process: tropism (GO:0009606);; Biological Process: longitudinal axis specification (GO:0009942);; Cellular Component: cell surface (GO:0009986);; Biological Process: regulation of root meristem growth (GO:0010082);; Biological Process: auxin efflux (GO:0010315);; Molecular Function: auxin efflux transmembrane transporter activity (GO:0010329);; Cellular Component: vesicle membrane (GO…	K13947|0.0|pop:POPTR_803601|PIN6	Auxin efflux carrier component 3 OS=Arabidopsis thaliana GN=PIN3 PE=1 SV=1	auxin efflux carrier component [Populus trichocarpa]
c10871.graph_c0	31.2842	33.1301	10.87	11.3469	11.3968	22.5614	21.2082	24.8372	8.74734e-08	-1.19553	0.484003	-0.356705	down-regulated	[RTKL]	--	Molecular Function: protein serine/threonine kinase activity (GO:0004674);; Molecular Function: ATP binding (GO:0005524);; Biological Process: protein phosphorylation (GO:0006468);;	--	Casein kinase I isoform delta-like OS=Arabidopsis thaliana GN=At4g26100 PE=2 SV=2	PREDICTED: casein kinase I isoform delta-like [Solanum lycopersicum]
c10875.graph_c0	18.5732	22.8158	8.72119	7.69115	6.2394	5.07617	12.2167	12.1909	0.00192167	-1.12386	0.0682409	-0.927789	down-regulated	--	--	Cellular Component: endosome (GO:0005768);; Cellular Component: Golgi apparatus (GO:0005794);; Cellular Component: trans-Golgi network (GO:0005802);; Biological Process: response to stress (GO:0006950);; Biological Process: response to abiotic stimulus (GO:0009628);; Molecular Function: transferase activity (GO:0016740);;	--	Probable methyltransferase PMT20 OS=Arabidopsis thaliana GN=At1g31850 PE=1 SV=1	predicted protein [Populus trichocarpa]
c10877.graph_c0	44.0676	24.9802	65.7954	64.2546	66.3115	37.1457	19.1249	18.6753	3.4299e-08	1.23525	0.87289	-0.350948	inconsistently-regulated	--	--	--	--	F-box protein At5g03970 OS=Arabidopsis thaliana GN=At5g03970 PE=2 SV=1	PREDICTED: F-box protein At5g07610-like [Fragaria vesca subsp. vesca]
c10882.graph_c0	2.99348	5.13309	0.754649	0.669593	0.739361	2.69747	3.22699	2.84673	5.57252e-05	-2.15511	0.749064	-0.32609	down-regulated	--	--	--	--	Transmembrane protein 161B OS=Mus musculus GN=Tmem161b PE=2 SV=1	PREDICTED: uncharacterized protein LOC101244458 [Solanum lycopersicum]
c10909.graph_c0	14.7843	26.0143	15.0448	14.3568	14.5875	0.705233	1.44958	1.23605	0.756602	-0.136478	5.15047e-08	-4.02073	down-regulated	--	--	Molecular Function: binding (GO:0005488);; Biological Process: transport (GO:0006810);; Biological Process: metabolic process (GO:0008152);; Molecular Function: oxidoreductase activity (GO:0016491);;	--	Syntaxin-112 OS=Arabidopsis thaliana GN=SYP112 PE=2 SV=2	PREDICTED: syntaxin-112-like [Fragaria vesca subsp. vesca]
c10911.graph_c0	11.2951	11.6589	1.27329	0.886105	2.32378	5.6892	4.31047	4.0624	2.27752e-10	-2.61442	0.0389647	-1.15868	down-regulated	--	--	--	--	Dof zinc finger protein DOF3.1 OS=Arabidopsis thaliana GN=DOF3.1 PE=2 SV=2	--
c10927.graph_c0	4.32389	3.23846	0.269104	0.28091	0.15509	6.1455	3.02067	3.18175	5.15599e-09	-3.68904	0.90889	0.244572	inconsistently-regulated	--	--	--	--	--	--
c10936.graph_c0	1.81685	3.02015	2.45532	2.11339	1.88673	0.898178	0.506547	0.291032	0.788267	0.169504	0.00339968	-1.95834	inconsistently-regulated	--	--	--	--	Serine/threonine-protein phosphatase 7 long form homolog OS=Arabidopsis thaliana GN=At1g48120 PE=2 SV=1	hypothetical protein PRUPE_ppa023391mg [Prunus persica]
c10939.graph_c0	2.0331	1.33563	0.528138	0.229712	0.456564	4.06405	2.1643	2.52751	0.00343662	-1.74321	0.296003	0.913732	inconsistently-regulated	--	--	Biological Process: RNA splicing, via endonucleolytic cleavage and ligation (GO:0000394);; Cellular Component: extracellular region (GO:0005576);; Cellular Component: nucleus (GO:0005634);; Cellular Component: endosome (GO:0005768);; Cellular Component: vacuolar membrane (GO:0005774);; Cellular Component: Golgi apparatus (GO:0005794);; Cellular Component: trans-Golgi network (GO:0005802);; Cellul…	--	Transmembrane 9 superfamily member 4 OS=Mus musculus GN=Tm9sf4 PE=2 SV=1	PREDICTED: transmembrane 9 superfamily member 4-like [Solanum lycopersicum]
c10943.graph_c0	9.14831	10.8819	3.56655	3.5436	4.30905	8.91714	8.95773	10.9354	0.000389422	-1.06506	0.973836	0.0803856	inconsistently-regulated	[J]	Translation, ribosomal structure and biogenesis	Biological Process: tRNA dihydrouridine synthesis (GO:0002943);; Biological Process: regulation of nitrogen utilization (GO:0006808);; Molecular Function: tRNA dihydrouridine synthase activity (GO:0017150);; Molecular Function: flavin adenine dinucleotide binding (GO:0050660);; Biological Process: oxidation-reduction process (GO:0055114);;	--	tRNA-dihydrouridine(16/17) synthase [NAD(P)(+)]-like OS=Rattus norvegicus GN=Dus1l PE=2 SV=1	PREDICTED: tRNA-dihydrouridine synthase 1-like [Vitis vinifera]
c10950.graph_c0	0.458829	0.358589	1.37068	1.90776	1.84322	0.340241	0.732656	1.15759	0.000419762	2.38361	-	-	up-regulated	--	--	--	--	--	--
c10971.graph_c0	29.695	13.7007	4.85379	5.26674	4.56407	17.6922	17.888	16.4687	0.0509736	-1.84015	0.922699	-0.205392	down-regulated	[M]	Cell wall/membrane/envelope biogenesis	--	--	Classical arabinogalactan protein 9 OS=Arabidopsis thaliana GN=AGP9 PE=1 SV=2	PREDICTED: uncharacterized protein LOC101245191 [Solanum lycopersicum]
c10975.graph_c0	0	0	5.0135	5.23346	4.41905	0.292821	0	0.332085	1.12269e-09	Inf	-	-	up-regulated	--	--	--	--	--	--
c10993.graph_c0	1.48384	2.3788	0.68196	1.18646	0.655044	3.27277	2.43014	3.07167	-	-	0.591653	0.744326	inconsistently-regulated	--	--	--	--	--	--
c10997.graph_c0	5.38262	7.70291	2.00104	2.16343	1.56511	5.10904	6.26476	6.19647	0.000534662	-1.44127	1	-0.0142797	down-regulated	--	--	--	--	--	PREDICTED: uncharacterized protein LOC101254730 isoform 1 [Solanum lycopersicum]
c10998.graph_c0	11.6015	4.74937	24.0336	27.6721	23.5408	2.45801	3.6389	2.90375	4.49332e-11	1.92306	0.362724	-1.32919	inconsistently-regulated	--	--	--	--	Sigma factor binding protein 1, chloroplastic OS=Arabidopsis thaliana GN=SIB1 PE=1 SV=1	protein with unknown function [Ricinus communis]
c11000.graph_c0	0	3.68681	2.64235	2.06871	1.90355	0.109317	0	0.123976	0.682182	0.634456	-	-	inconsistently-regulated	--	--	--	--	--	--
c11005.graph_c0	0	3.39023	1.94383	2.16439	2.24054	0.25734	0.692678	1.16739	0.635154	0.697579	-	-	inconsistently-regulated	--	--	Cellular Component: cytosol (GO:0005829);; Cellular Component: plasma membrane (GO:0005886);; Biological Process: metabolic process (GO:0008152);; Biological Process: response to salt stress (GO:0009651);; Biological Process: response to abscisic acid (GO:0009737);; Molecular Function: oxidoreductase activity (GO:0016491);;	K00016|6e-22|rcu:RCOM_0540800|l-lactate dehydrogenase, putative (EC:1.1.1.27)	L-lactate dehydrogenase OS=Zea mays PE=2 SV=1	hypothetical protein PRUPE_ppa016522mg [Prunus persica]
c11011.graph_c0	8.79149	10.4208	8.15255	7.48214	7.88334	3.47694	3.39257	4.06638	0.956343	0.0369452	0.00420941	-1.25744	inconsistently-regulated	--	--	--	--	Protein IQ-DOMAIN 1 OS=Arabidopsis thaliana GN=IQD1 PE=1 SV=1	PREDICTED: protein IQ-DOMAIN 1-like isoform 1 [Solanum lycopersicum]
c11011.graph_c1	5.05591	6.55347	3.68385	3.33274	3.25538	1.58501	2.23163	1.521	0.465623	-0.429262	0.029897	-1.56399	down-regulated	--	--	--	--	--	IQ-domain 3 isoform 1 [Theobroma cacao]
c11013.graph_c0	56.7292	15.8028	39.7108	31.5276	28.6882	13.3282	12.8553	17.9495	0.877501	0.174633	0.59888	-1.19122	inconsistently-regulated	--	--	Cellular Component: protein storage vacuole (GO:0000326);; Cellular Component: plasma membrane (GO:0005886);; Biological Process: water transport (GO:0006833);; Cellular Component: plant-type cell wall (GO:0009505);; Cellular Component: plant-type vacuole membrane (GO:0009705);; Cellular Component: chloroplast envelope (GO:0009941);; Molecular Function: methylammonium transmembrane transporter ac…	--	Aquaporin TIP2-1 OS=Arabidopsis thaliana GN=TIP2-1 PE=1 SV=2	aquaporin TIP2 [Malus prunifolia]
c11015.graph_c0	0.773691	1.07496	3.59534	2.94884	3.4041	1.78492	2.60813	1.4459	0.000266089	2.17678	-	-	up-regulated	--	--	--	--	Sulfated surface glycoprotein 185 OS=Volvox carteri PE=1 SV=1	ORF; able to induce HR-like lesions [Nicotiana tabacum]
c11024.graph_c0	49.7434	42.4904	44.2686	46.0348	45.2482	12.1283	15.7599	15.6992	0.27936	0.292889	3.3381e-08	-1.53266	inconsistently-regulated	--	--	Molecular Function: hydrolase activity, hydrolyzing O-glycosyl compounds (GO:0004553);; Cellular Component: plasma membrane (GO:0005886);; Biological Process: carbohydrate metabolic process (GO:0005975);; Molecular Function: cation binding (GO:0043169);;	--	Glucan endo-1,3-beta-glucosidase 13 OS=Arabidopsis thaliana GN=At5g56590 PE=1 SV=1	elicitor inducible beta-1,3-glucanase NtEIG-E76 [Nicotiana tabacum]
c11026.graph_c0	3.22182	4.47637	1.06941	0.558165	0.821763	1.41577	2.85811	2.60912	0.000875496	-1.90467	0.691736	-0.598574	down-regulated	--	--	--	--	--	--
c11030.graph_c0	6.75349	8.76503	7.69613	8.21118	7.89142	1.2294	0.6229	0.574102	0.24003	0.364804	1.14759e-17	-3.12734	inconsistently-regulated	[Z]	Cytoskeleton	Biological Process: microtubule cytoskeleton organization (GO:0000226);; Biological Process: cytokinesis by cell plate formation (GO:0000911);; Molecular Function: microtubule motor activity (GO:0003777);; Molecular Function: binding (GO:0005488);; Biological Process: methylation-dependent chromatin silencing (GO:0006346);; Cellular Component: phragmoplast (GO:0009524);; Biological Process: regul…	--	Kinesin-like protein KIF11-A OS=Xenopus laevis GN=kif11-a PE=1 SV=1	PREDICTED: kinesin-like protein KIF11-like [Vitis vinifera]
c11048.graph_c0	0.805094	0.838942	4.00849	2.34324	3.32665	3.18406	1.54268	2.70825	0.000273873	2.2982	0.12782	1.72595	up-regulated	--	--	Cellular Component: nucleus (GO:0005634);;	--	--	Uncharacterized protein TCM_025023 [Theobroma cacao]
c11063.graph_c0	1.57887	1.64525	4.01788	5.83534	3.02032	1.90797	0.747003	2.55722	0.00975226	1.74071	-	-	up-regulated	--	--	Cellular Component: cytoplasmic membrane-bounded vesicle (GO:0016023);;	--	Mulatexin OS=Morus alba PE=1 SV=2	glycine-rich protein [Arabidopsis thaliana]
c11083.graph_c0	1.754	1.69719	6.86164	7.94406	6.47099	38.4005	48.6801	50.1522	9.46531e-07	2.3649	2.99633e-32	4.86513	up-regulated	--	--	--	--	--	--
c11097.graph_c0	7.05206	11.603	1.84798	1.35034	0.639015	1.83488	1.97556	1.24855	1.27332e-05	-2.5296	0.000577162	-2.32268	down-regulated	--	--	Cellular Component: extracellular region (GO:0005576);; Biological Process: plant-type cell wall organization (GO:0009664);; Cellular Component: membrane (GO:0016020);;	--	Expansin-A6 OS=Arabidopsis thaliana GN=EXPA6 PE=2 SV=2	expansin-3 [Petunia x hybrida]
c11104.graph_c0	3.50358	1.09526	8.25684	9.34746	11.1257	5.1961	3.48102	4.45237	2.85477e-08	2.35899	0.259339	1.03699	up-regulated	--	--	Molecular Function: ion binding (GO:0043167);;	--	E3 ubiquitin-protein ligase RING1-like OS=Arabidopsis thaliana GN=At3g19950 PE=2 SV=1	hypothetical protein M569_07880, partial [Genlisea aurea]
c11111.graph_c0	3.08319	1.60641	0.438599	1.1446	1.76941	4.35489	5.86099	3.45718	-	-	0.373959	1.07837	inconsistently-regulated	--	--	--	--	--	--
c11112.graph_c0	5.10998	12.5017	1.10618	1.03924	0.892518	0.87867	0.94604	1.49473	0.00985163	-2.77333	0.0240403	-2.83292	down-regulated	--	--	--	--	--	Uncharacterized protein TCM_009628 [Theobroma cacao]
c11117.graph_c0	19.6826	18.5253	12.3288	10.8897	9.23084	7.63778	3.04153	3.79701	0.171813	-0.496528	1.43407e-05	-1.8584	down-regulated	[TZDR]	--	Molecular Function: calcium ion binding (GO:0005509);; Biological Process: detection of calcium ion (GO:0005513);; Cellular Component: nucleus (GO:0005634);; Biological Process: response to mechanical stimulus (GO:0009612);; Molecular Function: oxidoreductase activity (GO:0016491);; Biological Process: calcium-mediated signaling (GO:0019722);; Biological Process: actin filament-based movement (GO…	K13448|2e-81|vvi:100244152|hypothetical protein LOC100244152	Calmodulin-like protein 11 OS=Arabidopsis thaliana GN=CML11 PE=2 SV=1	PREDICTED: calmodulin-like protein 11-like [Cicer arietinum]
c11129.graph_c0	9.59877	12.6774	3.66772	3.59659	3.20269	7.94555	7.60423	10.5128	0.000835206	-1.34165	0.864056	-0.214545	down-regulated	--	--	Molecular Function: 1-acylglycerol-3-phosphate O-acyltransferase activity (GO:0003841);; Biological Process: metabolic process (GO:0008152);;	K13523|9e-60|rcu:RCOM_0090060|lysophosphatidic acid acyltransferase, putative (EC:2.3.1.51)	1-acyl-sn-glycerol-3-phosphate acyltransferase 2 OS=Arabidopsis thaliana GN=LPAT2 PE=1 SV=2	lysophosphatidic acid acyltransferase, partial [Genlisea aurea]
c11134.graph_c0	0.934288	1.33866	34.1903	33.2624	32.9749	5.65798	5.34586	7.72616	3.21582e-44	5.21549	0.000135355	2.60384	up-regulated	--	--	--	--	--	--
c11170.graph_c0	10.9514	14.3932	5.79645	4.61498	4.07667	5.6578	7.14187	8.18649	0.00439654	-1.05969	0.232692	-0.712476	down-regulated	--	--	Biological Process: cell morphogenesis (GO:0000902);; Cellular Component: nucleus (GO:0005634);; Cellular Component: cytosol (GO:0005829);;	--	--	hypothetical protein M569_00304, partial [Genlisea aurea]
c11183.graph_c0	18.3093	22.7629	21.4371	20.8693	22.1656	12.2859	10.9811	12.0992	0.137038	0.397111	0.0714521	-0.660491	inconsistently-regulated	[TK]	--	Molecular Function: phosphorelay response regulator activity (GO:0000156);; Biological Process: phosphorelay signal transduction system (GO:0000160);; Molecular Function: DNA binding (GO:0003677);; Molecular Function: chromatin binding (GO:0003682);; Biological Process: regulation of transcription, DNA-templated (GO:0006355);; Biological Process: intracellular signal transduction (GO:0035556);;	K14491|0.0|vvi:100250832|hypothetical protein LOC100250832	Two-component response regulator ARR2 OS=Arabidopsis thaliana GN=ARR2 PE=1 SV=1	PREDICTED: two-component response regulator ARR2-like [Vitis vinifera]
c11222.graph_c0	7.32154	11.4889	3.4309	4.65585	4.64664	9.5384	10.8199	12.4593	0.0371135	-0.809597	0.711547	0.366041	inconsistently-regulated	--	--	--	--	--	PREDICTED: uncharacterized protein LOC101254758 isoform 1 [Solanum lycopersicum]
c11225.graph_c0	11.3176	11.0325	2.18126	3.03594	2.93324	7.58028	10.1047	7.77797	0.00167086	-1.7137	0.907783	-0.261415	down-regulated	--	--	Molecular Function: zinc ion binding (GO:0008270);; Cellular Component: integral component of membrane (GO:0016021);; Molecular Function: cellulose synthase (UDP-forming) activity (GO:0016760);; Biological Process: cellulose biosynthetic process (GO:0030244);;	K10999|6e-46|vvi:100255463|hypothetical protein LOC100255463	Probable cellulose synthase A catalytic subunit 3 [UDP-forming] OS=Oryza sativa subsp. japonica GN=CESA3 PE=2 SV=1	unnamed protein product [Vitis vinifera]
c11237.graph_c0	18.27	25.2323	11.7514	11.5401	10.7358	28.6949	25.6838	26.1713	0.0537971	-0.605267	0.432464	0.446053	inconsistently-regulated	--	--	Cellular Component: mitochondrion (GO:0005739);;	--	Protein slowmo homolog OS=Dictyostelium discoideum GN=slmo PE=3 SV=1	PREDICTED: protein slowmo homolog isoform 1 [Solanum lycopersicum]
c11273.graph_c0	6.66783	9.02043	10.4838	11.4301	8.86159	27.7585	21.7925	19.5442	0.0734991	0.720986	2.89703e-05	1.69362	up-regulated	--	--	Molecular Function: sequence-specific DNA binding transcription factor activity (GO:0003700);; Cellular Component: nucleus (GO:0005634);; Biological Process: regulation of transcription, DNA-templated (GO:0006355);; Biological Process: response to heat (GO:0009408);; Molecular Function: sequence-specific DNA binding (GO:0043565);;	--	Heat stress transcription factor C-1b OS=Oryza sativa subsp. japonica GN=HSFC1B PE=2 SV=1	predicted protein [Populus trichocarpa]
c11284.graph_c0	25.2579	26.6424	10.4834	9.56393	9.03729	25.5853	25.7106	25.8416	8.3052e-06	-1.09329	0.913224	0.12343	inconsistently-regulated	--	--	Cellular Component: nucleus (GO:0005634);; Cellular Component: endosome (GO:0005768);; Cellular Component: Golgi apparatus (GO:0005794);; Cellular Component: trans-Golgi network (GO:0005802);; Cellular Component: chloroplast (GO:0009507);; Molecular Function: transferase activity, transferring glycosyl groups (GO:0016757);;	--	--	PREDICTED: uncharacterized protein LOC101261883 [Solanum lycopersicum]
c11289.graph_c0	2.6843	2.15165	1.23368	0.500813	0.631995	2.72207	3.00405	2.62401	0.0190875	-1.2984	0.852608	0.333037	inconsistently-regulated	--	--	--	--	--	--
c11301.graph_c0	5.19119	3.51939	8.96842	9.23186	6.81977	4.69977	3.52876	3.36629	0.000186336	1.25382	1	-0.0490809	inconsistently-regulated	--	--	Biological Process: mitotic cell cycle (GO:0000278);; Biological Process: respiratory burst involved in defense response (GO:0002679);; Molecular Function: profilin binding (GO:0005522);; Cellular Component: nucleus (GO:0005634);; Cellular Component: plasma membrane (GO:0005886);; Cellular Component: cell-cell junction (GO:0005911);; Biological Process: RNA processing (GO:0006396);; Biological Pr…	--	Formin-like protein 7 OS=Arabidopsis thaliana GN=FH7 PE=2 SV=1	hypothetical protein PRUPE_ppa026144mg [Prunus persica]
c11344.graph_c0	12.2504	10.4765	3.61756	4.47884	4.55762	6.26496	4.49688	6.53662	0.00198292	-1.10678	0.129697	-0.84737	down-regulated	--	--	Cellular Component: cell wall (GO:0005618);; Cellular Component: Golgi apparatus (GO:0005794);; Cellular Component: cytosol (GO:0005829);; Molecular Function: glycogenin glucosyltransferase activity (GO:0008466);; Cellular Component: plasmodesma (GO:0009506);; Cellular Component: membrane (GO:0016020);; Biological Process: cellulose biosynthetic process (GO:0030244);; Biological Process: UDP-L-ar…	K13379|1e-134|vvi:100246811|hypothetical protein LOC100246811	UDP-arabinopyranose mutase 3 OS=Oryza sativa subsp. japonica GN=UAM3 PE=1 SV=1	unnamed protein product [Vitis vinifera]
c11367.graph_c0	4.78253	12.3552	2.28197	1.44996	1.60104	6.10777	10.9248	9.04946	0.0599591	-1.92223	0.965456	0.180985	inconsistently-regulated	[RTKL]	--	Molecular Function: protein serine/threonine kinase activity (GO:0004674);; Molecular Function: ATP binding (GO:0005524);; Biological Process: protein phosphorylation (GO:0006468);; Cellular Component: chloroplast (GO:0009507);;	--	Protein kinase PINOID 2 OS=Oryza sativa subsp. japonica GN=PID2 PE=2 SV=1	Kinase superfamily protein [Theobroma cacao]
c11370.graph_c0	0.260149	0.325303	1.29526	1.83883	1.79156	0.771644	1.66162	1.75023	2.79325e-06	2.8206	0.0257163	2.39874	up-regulated	--	--	Molecular Function: phosphoprotein phosphatase activity (GO:0004721);; Biological Process: DNA endoreduplication (GO:0042023);;	--	Protein lap1 OS=Caenorhabditis elegans GN=let-413 PE=1 SV=3	hypothetical protein PRUPE_ppa008019mg [Prunus persica]
c11374.graph_c0	2.74973	3.63677	1.36907	1.53906	0.48555	3.65981	2.702	2.37174	0.0445506	-1.16407	1	0.00502334	inconsistently-regulated	[RTKL]	--	Molecular Function: protein serine/threonine kinase activity (GO:0004674);; Molecular Function: ATP binding (GO:0005524);; Cellular Component: plasma membrane (GO:0005886);; Biological Process: protein phosphorylation (GO:0006468);; Biological Process: transmembrane receptor protein tyrosine kinase signaling pathway (GO:0007169);; Cellular Component: integral component of membrane (GO:0016021);; …	--	Putative leucine-rich repeat receptor-like serine/threonine-protein kinase At2g24130 OS=Arabidopsis thaliana GN=At2g24130 PE=3 SV=1	Leucine-rich receptor-like protein kinase family protein [Theobroma cacao]
c11380.graph_c0	5.38633	9.68261	10.6631	11.1756	11.207	6.06819	6.12226	5.70281	0.000465947	0.888587	0.854008	-0.188391	inconsistently-regulated	[RTKL]	--	Biological Process: activation of MAPKK activity (GO:0000186);; Molecular Function: MAP kinase kinase kinase activity (GO:0004709);; Molecular Function: ATP binding (GO:0005524);; Cellular Component: cytoplasmic membrane-bounded vesicle (GO:0016023);; Molecular Function: polysaccharide binding (GO:0030247);;	--	Wall-associated receptor kinase-like 20 OS=Arabidopsis thaliana GN=WAKL20 PE=2 SV=1	Kinase family protein [Theobroma cacao]
c11382.graph_c0	18.2791	27.5946	7.4675	9.2567	8.47284	17.8413	19.0845	18.9197	0.000488666	-1.11234	0.893588	-0.155528	down-regulated	--	--	Cellular Component: nucleus (GO:0005634);; Cellular Component: mitochondrion (GO:0005739);;	--	--	PREDICTED: uncharacterized protein LOC101256860 [Solanum lycopersicum]
c11412.graph_c0	5.78906	8.04326	11.636	12.1465	9.59768	3.81585	4.22254	6.25084	0.00573891	1.02035	0.727322	-0.391256	inconsistently-regulated	--	--	Cellular Component: chloroplast thylakoid membrane (GO:0009535);; Biological Process: leaf morphogenesis (GO:0009965);; Biological Process: cellular cation homeostasis (GO:0030003);; Biological Process: cell differentiation (GO:0030154);; Molecular Function: heat shock protein binding (GO:0031072);; Biological Process: positive regulation of catalytic activity (GO:0043085);; Biological Process: p…	--	--	predicted protein [Populus trichocarpa]
c11415.graph_c0	2.94246	0.537924	13.3137	13.5222	11.9686	4.72119	2.39047	2.08382	6.92958e-32	3.18597	0.65794	0.91195	up-regulated	--	--	--	--	Spore coat protein SP96 OS=Dictyostelium discoideum GN=cotA PE=1 SV=2	PREDICTED: uncharacterized protein LOC100241533 [Vitis vinifera]
c11439.graph_c0	4.71286	4.20943	0.838033	0.874799	1.35233	3.99403	3.04602	3.20846	0.00113122	-1.80263	0.924854	-0.254468	down-regulated	--	--	Molecular Function: inorganic diphosphatase activity (GO:0004427);; Cellular Component: mitochondrion (GO:0005739);; Cellular Component: plasma membrane (GO:0005886);; Biological Process: response to water deprivation (GO:0009414);; Biological Process: response to salt stress (GO:0009651);; Molecular Function: hydrogen-translocating pyrophosphatase activity (GO:0009678);; Cellular Component: plan…	--	Pyrophosphate-energized vacuolar membrane proton pump 1 OS=Arabidopsis thaliana GN=AVP1 PE=1 SV=1	hypothetical protein [Arabidopsis thaliana]
c11462.graph_c0	1.38472	0.759442	12.4099	9.92413	10.6236	1.44116	0.853414	0.490322	2.21131e-21	3.6681	1	-0.0944928	inconsistently-regulated	--	--	--	--	--	PREDICTED: uncharacterized protein LOC100799396 [Glycine max]
c11463.graph_c0	0	0	1.6552	0.797453	1.76109	12.8948	9.11958	9.31915	-	-	1.91343e-17	Inf	up-regulated	--	--	--	--	--	--
c11479.graph_c0	5.92666	5.34126	2.81791	2.91379	2.81905	0.976636	0.682066	0.688503	0.0422077	-0.659382	2.39445e-11	-2.71851	down-regulated	[Z]	Cytoskeleton	Biological Process: microtubule cytoskeleton organization (GO:0000226);; Biological Process: cytokinesis by cell plate formation (GO:0000911);; Molecular Function: binding (GO:0005488);; Biological Process: chromatin silencing (GO:0006342);; Cellular Component: microtubule cytoskeleton (GO:0015630);; Cellular Component: protein complex (GO:0043234);; Cellular Component: cytoskeletal part (GO:0044…	--	Kinesin-4 OS=Arabidopsis thaliana GN=ATK4 PE=1 SV=2	PREDICTED: kinesin-4-like [Solanum lycopersicum]
c11503.graph_c0	25.2342	18.8334	26.1546	25.8729	26.7277	19.5972	10.4584	10.5344	0.0197993	0.571614	0.54731	-0.580969	inconsistently-regulated	[IQ]	--	Cellular Component: mitochondrion (GO:0005739);; Cellular Component: cytosol (GO:0005829);; Molecular Function: o-succinylbenzoate-CoA ligase activity (GO:0008756);; Cellular Component: plasmodesma (GO:0009506);; Cellular Component: chloroplast stroma (GO:0009570);; Biological Process: positive regulation of seed germination (GO:0010030);; Biological Process: response to nitrate (GO:0010167);; Bi…	--	4-coumarate--CoA ligase-like 10 OS=Arabidopsis thaliana GN=4CLL10 PE=2 SV=1	unnamed protein product [Vitis vinifera]
c11520.graph_c0	3.52662	2.75617	1.65833	2.74936	1.85523	14.7707	11.4712	11.5886	0.637931	-0.267959	1.00921e-08	2.13237	inconsistently-regulated	[Q]	Secondary metabolites biosynthesis, transport and catabolism	Molecular Function: monooxygenase activity (GO:0004497);; Molecular Function: iron ion binding (GO:0005506);; Molecular Function: electron carrier activity (GO:0009055);; Molecular Function: oxidoreductase activity, acting on paired donors, with incorporation or reduction of molecular oxygen (GO:0016705);; Molecular Function: heme binding (GO:0020037);; Biological Process: oxidation-reduction pro…	--	Cytochrome P450 704C1 OS=Pinus taeda GN=CYP704C1 PE=2 SV=1	Cytochrome P450 monooxygenase CYP704G9 [Medicago truncatula]
c11528.graph_c0	1.18434	0.822758	2.3587	3.00933	2.41665	1.43121	0.280171	0.442668	0.00601655	1.68847	-	-	inconsistently-regulated	--	--	Cellular Component: Golgi apparatus (GO:0005794);; Biological Process: carbohydrate biosynthetic process (GO:0016051);; Molecular Function: polygalacturonate 4-alpha-galacturonosyltransferase activity (GO:0047262);;	--	Probable galacturonosyltransferase-like 9 OS=Arabidopsis thaliana GN=GATL9 PE=2 SV=1	PREDICTED: probable galacturonosyltransferase-like 9-like [Vitis vinifera]
c11530.graph_c0	0	0.210624	1.20764	1.57578	2.31996	0.29977	0.21517	0.113322	2.10191e-05	4.39183	-	-	up-regulated	--	--	--	--	--	--
c11540.graph_c0	0.752354	2.87461	4.24536	8.08118	8.05966	3.9673	4.00452	4.21807	0.00318987	2.26346	0.288754	1.32811	up-regulated	--	--	--	--	--	--
c11546.graph_c1	0.519182	0.54101	1.89564	1.85888	2.05257	2.68071	1.10537	1.61711	9.2571e-05	2.19573	0.0920121	1.89525	up-regulated	--	--	Biological Process: ethylene-activated signaling pathway (GO:0009873);; Molecular Function: transferase activity, transferring glycosyl groups (GO:0016757);;	--	UDP-glycosyltransferase 86A1 OS=Arabidopsis thaliana GN=UGT86A1 PE=2 SV=1	hypothetical protein PRUPE_ppa024090mg [Prunus persica]
c11554.graph_c0	1.20283	1.1377	1.87956	1.67348	1.76289	1.37223	0.866764	0.684739	0.0160115	0.92295	0.966989	-0.135718	inconsistently-regulated	--	--	--	--	Putative pentatricopeptide repeat-containing protein At1g74580 OS=Arabidopsis thaliana GN=At1g74580 PE=3 SV=1	Pentatricopeptide repeat (PPR) superfamily protein [Theobroma cacao]
c11561.graph_c0	1.83605	2.31603	2.30944	2.71211	1.5528	1.05099	1.13157	1.40863	0.551336	0.410317	0.663972	-0.651275	inconsistently-regulated	--	--	--	--	--	putative non-LTR retroelement [Phaseolus vulgaris]
c11575.graph_c0	8.99377	7.70772	10.0439	10.7467	9.84047	4.65393	4.02651	4.33548	0.0958882	0.612571	0.219085	-0.813782	inconsistently-regulated	--	--	Cellular Component: mitochondrion (GO:0005739);; Molecular Function: chaperone binding (GO:0051087);;	--	BAG family molecular chaperone regulator 1 OS=Arabidopsis thaliana GN=BAG1 PE=1 SV=1	PREDICTED: BAG family molecular chaperone regulator 1-like [Cicer arietinum]
c11588.graph_c1	0.375856	0	0	0.13023	0	1.85809	3.60099	3.37158	-	-	8.76402e-05	4.06186	inconsistently-regulated	--	--	Biological Process: metabolic process (GO:0008152);;	--	Uncharacterized protein PB18E9.04c OS=Schizosaccharomyces pombe (strain 972 / ATCC 24843) GN=SPAPB18E9.04c PE=4 SV=1	hypothetical protein M569_03595 [Genlisea aurea]
c11649.graph_c0	3.16577	3.23996	1.74509	2.23299	2.07634	4.75099	5.53652	5.32465	0.54284	-0.338801	0.21479	0.837197	inconsistently-regulated	--	--	Molecular Function: DNA binding (GO:0003677);; Molecular Function: sequence-specific DNA binding transcription factor activity (GO:0003700);; Cellular Component: nucleus (GO:0005634);; Biological Process: regulation of transcription, DNA-templated (GO:0006355);; Cellular Component: plastid (GO:0009536);;	--	Ethylene-responsive transcription factor ERF114 OS=Arabidopsis thaliana GN=ERF114 PE=2 SV=1	DNA binding protein, putative [Ricinus communis]
c1166.graph_c0	1.62184	1.36502	0	0.453885	0.143193	0	0.531231	0.209835	1.92743e-05	-2.57894	0.00368288	-2.45506	down-regulated	--	--	Cellular Component: Golgi apparatus (GO:0005794);; Biological Process: glucuronoxylan metabolic process (GO:0010413);; Biological Process: xylan biosynthetic process (GO:0045492);;	--	--	PREDICTED: uncharacterized protein LOC100261884 [Vitis vinifera]
c11662.graph_c0	8.80824	13.2171	8.15712	8.51499	8.13847	2.52558	3.32871	3.01238	0.851123	-0.0768305	2.9358e-06	-1.75104	down-regulated	--	--	Molecular Function: nucleic acid binding (GO:0003676);;	--	Zinc finger CCCH domain-containing protein 62 OS=Oryza sativa subsp. japonica GN=Os10g0391300 PE=2 SV=2	PREDICTED: zinc finger CCCH domain-containing protein 62-like [Solanum lycopersicum]
c11664.graph_c0	1.23665	0.927822	0	0.102837	0.28388	1.51615	1.68506	1.44212	2.725e-05	-2.74696	0.634005	0.64455	inconsistently-regulated	[M]	Cell wall/membrane/envelope biogenesis	--	--	Acyl-CoA--sterol O-acyltransferase 1 OS=Arabidopsis thaliana GN=ASAT1 PE=1 SV=1	predicted protein [Populus trichocarpa]
c11689.graph_c0	0.564822	4.26713	3.23403	2.64202	3.07938	0.558452	0.450953	0	0.508804	0.669622	-	-	inconsistently-regulated	--	--	--	--	--	--
c11700.graph_c0	9.7889	5.86876	15.6229	17.981	16.7763	11.6672	8.99311	8.87124	4.51211e-05	1.41517	0.657498	0.451349	up-regulated	--	--	--	--	--	--
c11701.graph_c0	5.8681	15.0633	6.1284	6.84359	7.47452	1.91039	3.88519	3.04922	0.719628	-0.270048	0.18857	-1.66725	down-regulated	--	--	Biological Process: embryo development ending in seed dormancy (GO:0009793);;	--	F-box protein At2g02240 OS=Arabidopsis thaliana GN=At2g02240 PE=2 SV=1	PREDICTED: F-box protein PP2-B10-like [Solanum lycopersicum]
c11739.graph_c0	0	0.0934057	0.803332	0.465876	0.411534	2.48153	2.09927	2.81428	-	-	7.16277e-07	5.90687	up-regulated	--	--	--	--	--	--
c11741.graph_c0	23.8307	22.5226	6.07053	6.11529	5.48026	35.8698	35.5341	35.2779	2.13276e-11	-1.65193	0.0368184	0.751462	inconsistently-regulated	[C]	Energy production and conversion	Cellular Component: vacuole (GO:0005773);; Cellular Component: plasma membrane (GO:0005886);; Biological Process: glycerol metabolic process (GO:0006071);; Biological Process: lipid metabolic process (GO:0006629);; Molecular Function: glycerophosphodiester phosphodiesterase activity (GO:0008889);; Molecular Function: glycerophosphocholine phosphodiesterase activity (GO:0047389);;	K01126|0.0|vvi:100260480|hypothetical protein LOC100260480	Glycerophosphoryl diester phosphodiesterase OS=Escherichia coli (strain K12) GN=glpQ PE=1 SV=2	PREDICTED: glycerophosphoryl diester phosphodiesterase-like [Solanum lycopersicum]
c11767.graph_c0	10.2736	9.35038	9.32378	9.39489	9.25431	3.27876	2.28421	2.84348	0.533184	0.250301	0.000214133	-1.67663	inconsistently-regulated	--	--	--	--	Stem-specific protein TSJT1 OS=Nicotiana tabacum GN=TSJT1 PE=2 SV=1	expressed predominantly in leaves [Solanum lycopersicum]
c11775.graph_c0	0.656189	1.48152	3.48492	2.84204	2.385	1.62197	1.86275	2.08472	0.00195734	1.78673	0.524328	0.952478	up-regulated	--	--	--	--	--	--
c11781.graph_c0	1.58497	1.74598	0.496032	0.753156	0.519769	1.29845	2.0729	2.89433	0.0308946	-1.16816	0.782586	0.470088	inconsistently-regulated	--	--	--	--	Squamosa promoter-binding-like protein 17 OS=Oryza sativa subsp. japonica GN=SPL17 PE=2 SV=2	promoter-binding protein SPL9 [Vitis vinifera]
c11797.graph_c0	0.202416	0	2.72109	3.47169	3.71726	0.9006	0.538695	0.113484	2.60313e-11	5.30638	-	-	up-regulated	--	--	--	--	--	--
c11815.graph_c0	1.19446	0.388961	1.11508	1.3968	1.45666	0.369058	0.476826	0.0837089	0.106188	1.04232	-	-	inconsistently-regulated	--	--	Biological Process: cell wall macromolecule metabolic process (GO:0044036);;	--	--	PREDICTED: uncharacterized protein LOC100853642 [Vitis vinifera]
c11844.graph_c0	1.15793	1.29943	2.57218	3.24055	2.55585	1.76134	1.42229	2.19726	0.00641299	1.51264	0.6815	0.685193	up-regulated	--	--	--	--	--	--
c11850.graph_c1	8.02613	10.0127	2.47648	3.64269	3.24374	4.69431	6.73898	5.70403	0.00534079	-1.19815	0.576816	-0.516427	down-regulated	--	--	Cellular Component: endoplasmic reticulum membrane (GO:0005789);; Cellular Component: Golgi apparatus (GO:0005794);; Biological Process: protein retention in ER lumen (GO:0006621);; Biological Process: defense response signaling pathway, resistance gene-independent (GO:0010204);; Biological Process: protein transport (GO:0015031);; Cellular Component: integral component of membrane (GO:0016021);;…	K10949|6e-55|rcu:RCOM_1019200|er lumen protein retaining receptor, putative	ER lumen protein retaining receptor OS=Petunia hybrida GN=ERD2 PE=2 SV=1	er lumen protein retaining receptor, putative [Ricinus communis]
c11862.graph_c0	0.833674	0.325772	1.55655	1.40819	1.55492	0.721238	0.332802	0.233699	0.00926541	1.68198	-	-	inconsistently-regulated	--	--	--	--	Vegetative cell wall protein gp1 OS=Chlamydomonas reinhardtii GN=GP1 PE=2 SV=1	PREDICTED: uncharacterized protein LOC101266034 [Solanum lycopersicum]
c11875.graph_c0	7.44329	12.3238	3.29418	2.9229	3.70207	8.3406	10.4768	8.9953	0.00303634	-1.24143	0.99628	0.0558544	inconsistently-regulated	[O]	Posttranslational modification, protein turnover, chaperones	Biological Process: cation transport (GO:0006812);; Molecular Function: electron carrier activity (GO:0009055);; Cellular Component: chloroplast stroma (GO:0009570);; Molecular Function: protein disulfide oxidoreductase activity (GO:0015035);; Biological Process: cell redox homeostasis (GO:0045454);; Biological Process: anther development (GO:0048653);;	--	Monothiol glutaredoxin-S16, chloroplastic OS=Arabidopsis thaliana GN=GRXS16 PE=1 SV=2	GRX1 [Nicotiana benthamiana]
c11919.graph_c0	1.07475	1.01812	4.08629	3.75776	4.82216	0.772822	1.24811	1.31467	9.78343e-06	2.33718	-	-	inconsistently-regulated	--	--	--	--	--	PREDICTED: uncharacterized protein LOC100854728 [Vitis vinifera]
c11934.graph_c0	0.176307	0.183719	32.8303	32.8046	33.1872	15.6887	10.1349	10.4777	2.29193e-43	7.84284	3.53152e-13	6.20339	up-regulated	--	--	--	--	--	--
c11943.graph_c0	19.4381	21.5575	6.22163	4.61837	5.57767	30.613	31.4822	30.0473	7.01479e-06	-1.57731	0.137741	0.721193	inconsistently-regulated	--	--	Cellular Component: mitochondrion (GO:0005739);; Biological Process: determination of bilateral symmetry (GO:0009855);; Biological Process: polarity specification of adaxial/abaxial axis (GO:0009944);; Biological Process: meristem initiation (GO:0010014);; Biological Process: regulation of meristem growth (GO:0010075);; Biological Process: floral whorl development (GO:0048438);; Biological Proces…	--	--	uncharacterized protein LOC100527409 [Glycine max]
c11954.graph_c0	6.03808	8.70529	3.21222	3.00924	2.70569	8.30073	7.83654	8.02257	0.00333404	-0.9738	0.769737	0.27132	inconsistently-regulated	--	--	Cellular Component: mitochondrion (GO:0005739);; Biological Process: iron ion transport (GO:0006826);; Cellular Component: chloroplast envelope (GO:0009941);; Biological Process: response to iron ion (GO:0010039);; Cellular Component: integral component of membrane (GO:0016021);; Biological Process: transmembrane transport (GO:0055085);;	--	Protein MITOFERRINLIKE 1, chloroplastic OS=Arabidopsis thaliana GN=MFL1 PE=2 SV=1	PREDICTED: protein MITOFERRINLIKE 1, chloroplastic-like isoform 1 [Solanum lycopersicum]
c11970.graph_c1	6.73146	6.16301	3.40966	3.0739	3.12622	8.4637	7.29011	6.76264	0.0501675	-0.685511	0.640409	0.350666	inconsistently-regulated	[RTKL]	--	Biological Process: response to molecule of bacterial origin (GO:0002237);; Molecular Function: protein serine/threonine kinase activity (GO:0004674);; Molecular Function: protein tyrosine kinase activity (GO:0004713);; Molecular Function: ATP binding (GO:0005524);; Cellular Component: extracellular region (GO:0005576);; Biological Process: protein phosphorylation (GO:0006468);; Biological Proces…	--	Leucine-rich repeat receptor-like serine/threonine-protein kinase At1g17230 OS=Arabidopsis thaliana GN=At1g17230 PE=2 SV=2	hypothetical protein PRUPE_ppa000550mg [Prunus persica]
c11981.graph_c0	0	0	3.35322	2.26492	3.63769	0.979247	0.632598	0.444221	2.26621e-09	Inf	-	-	up-regulated	--	--	Cellular Component: cytoplasmic membrane-bounded vesicle (GO:0016023);;	--	--	predicted protein [Populus trichocarpa]
c11987.graph_c0	2.39247	1.90958	1.82481	1.217	1.92806	0.603956	0.650263	0.513704	0.951761	-0.0571847	0.0184787	-1.73888	down-regulated	--	--	--	--	Retrovirus-related Pol polyprotein from transposon TNT 1-94 OS=Nicotiana tabacum PE=2 SV=1	hypothetical protein VITISV_021887 [Vitis vinifera]
c11991.graph_c0	2.41743	4.88994	1.98243	1.92159	1.95859	4.63973	4.38996	5.10241	0.390042	-0.559669	0.739372	0.518878	inconsistently-regulated	--	--	--	--	--	--
c11995.graph_c0	0.189633	0	23.0376	24.4426	21.0038	0.749976	1.11028	1.38213	7.62301e-52	8.18859	-	-	up-regulated	--	--	--	--	Serine/arginine repetitive matrix protein 1 OS=Mus musculus GN=Srrm1 PE=1 SV=2	PREDICTED: uncharacterized protein LOC101265157 [Solanum lycopersicum]
c12019.graph_c0	22.3377	26.2728	6.60697	7.75894	6.98083	17.4937	17.7755	18.1654	1.8433e-08	-1.4415	0.623163	-0.308928	down-regulated	--	--	Biological Process: regulation of cyclin-dependent protein serine/threonine kinase activity (GO:0000079);; Molecular Function: kinase activity (GO:0016301);; Molecular Function: protein kinase binding (GO:0019901);;	--	Cyclin-P3-1 OS=Oryza sativa subsp. japonica GN=CYCP3-1 PE=2 SV=1	PREDICTED: cyclin-P3-1-like isoform 1 [Solanum lycopersicum]
c12040.graph_c0	0.917025	1.00336	0.0456579	0.142983	0	1.49603	1.61073	1.28532	1.90306e-08	-3.60037	0.544421	0.745225	inconsistently-regulated	--	--	Cellular Component: cytoplasm (GO:0005737);; Molecular Function: anthranilate N-benzoyltransferase activity (GO:0047672);;	--	Uncharacterized acetyltransferase At3g50280 OS=Arabidopsis thaliana GN=At3g50280 PE=1 SV=1	AER [Nicotiana tabacum]
c12058.graph_c0	0.681983	39.086	16.7513	18.2739	18.1775	0.149843	0	0	0.942356	0.210513	-	-	inconsistently-regulated	--	--	Molecular Function: sequence-specific DNA binding transcription factor activity (GO:0003700);; Cellular Component: nucleus (GO:0005634);; Biological Process: chromatin assembly or disassembly (GO:0006333);; Biological Process: regulation of translation (GO:0006417);; Biological Process: plastid organization (GO:0009657);; Biological Process: leaf morphogenesis (GO:0009965);; Biological Process: c…	--	Axial regulator YABBY 5 OS=Arabidopsis thaliana GN=YAB5 PE=2 SV=1	PREDICTED: axial regulator YABBY 5 [Vitis vinifera]
c12062.graph_c0	11.0932	9.30187	26.5805	22.2514	25.664	8.91159	12.1781	10.2037	7.40881e-09	1.60526	0.920251	0.165206	up-regulated	--	--	Biological Process: activation of MAPKK activity (GO:0000186);; Molecular Function: MAP kinase kinase kinase activity (GO:0004709);; Molecular Function: structural constituent of cell wall (GO:0005199);; Molecular Function: ATP binding (GO:0005524);; Cellular Component: plasma membrane (GO:0005886);; Biological Process: regulation of unidimensional cell growth (GO:0051510);;	--	Proline-rich receptor-like protein kinase PERK10 OS=Arabidopsis thaliana GN=PERK10 PE=1 SV=2	PREDICTED: proline-rich receptor-like protein kinase PERK9 [Vitis vinifera]
c12066.graph_c0	0.709883	0.277398	1.50214	1.84476	1.93512	0.614142	0.377846	0.696492	0.000670354	2.13973	-	-	inconsistently-regulated	--	--	Biological Process: microtubule cytoskeleton organization (GO:0000226);; Biological Process: multidimensional cell growth (GO:0009825);; Biological Process: guard mother cell cytokinesis (GO:0010235);; Molecular Function: myosin heavy chain kinase activity (GO:0016905);; Cellular Component: Cul4-RING ubiquitin ligase complex (GO:0080008);;	--	C-myc promoter-binding protein OS=Homo sapiens GN=DENND4A PE=1 SV=2	hypothetical protein VITISV_022618 [Vitis vinifera]
c12072.graph_c0	2.23198	2.17076	5.18599	4.17614	5.63599	2.20681	4.27682	3.00326	0.00586174	1.50832	0.692342	0.660142	up-regulated	--	--	--	--	--	--
c12101.graph_c0	24.1722	9.73599	9.38913	9.71195	10.3303	3.81377	4.56243	3.46012	0.583068	-0.484042	0.174382	-1.98864	down-regulated	--	--	--	--	Transcription factor bHLH148 OS=Arabidopsis thaliana GN=BHLH148 PE=1 SV=1	PREDICTED: uncharacterized protein LOC101259451 [Solanum lycopersicum]
c12103.graph_c0	4.2661	2.65401	4.50173	4.3683	4.75037	0.566596	0.542256	0.64257	0.107995	0.706471	0.000780549	-2.44225	inconsistently-regulated	--	--	Biological Process: maltose metabolic process (GO:0000023);; Biological Process: rRNA processing (GO:0006364);; Cellular Component: PSII associated light-harvesting complex II (GO:0009517);; Cellular Component: photosystem II (GO:0009523);; Biological Process: thylakoid membrane organization (GO:0010027);; Biological Process: stomatal complex morphogenesis (GO:0010103);; Biological Process: nonph…	K03542|1e-132|vvi:100245393|hypothetical protein LOC100245393	Photosystem II 22 kDa protein, chloroplastic OS=Solanum sogarandinum GN=PSBS PE=2 SV=1	Photosystem II, 22 kDa Protein [Plantago major]
c12105.graph_c0	10.4433	18.6104	3.3157	2.67454	2.77949	11.9716	13.2117	15.6134	0.000520381	-1.9735	1	0.0556851	inconsistently-regulated	--	--	Molecular Function: protein serine/threonine kinase activity (GO:0004674);; Molecular Function: ATP binding (GO:0005524);; Biological Process: protein phosphorylation (GO:0006468);;	--	Serine/threonine-protein kinase-like protein At3g51990 OS=Arabidopsis thaliana GN=At3g51990 PE=2 SV=1	PREDICTED: serine/threonine-protein kinase-like protein At3g51990-like [Solanum lycopersicum]
c12128.graph_c0	0.450909	0.587333	15.7153	17.225	15.3322	8.52637	7.26009	6.76244	1.18205e-44	5.28703	2.82383e-14	3.99566	up-regulated	--	--	--	--	--	--
c12132.graph_c0	13.0233	11.265	4.94895	4.8644	5.28797	11.4059	11.0833	11.6743	0.000600034	-0.947988	0.992892	0.039201	inconsistently-regulated	--	--	Cellular Component: Golgi apparatus (GO:0005794);; Biological Process: protein glycosylation (GO:0006486);; Molecular Function: galactosyltransferase activity (GO:0008378);; Cellular Component: integral component of membrane (GO:0016021);;	--	Probable beta-1,3-galactosyltransferase 2 OS=Arabidopsis thaliana GN=B3GALT2 PE=2 SV=1	PREDICTED: probable beta-1,3-galactosyltransferase 2-like [Solanum lycopersicum]
c12134.graph_c0	10.8564	12.5341	21.744	22.3774	21.0274	6.64771	5.7128	5.74078	3.86448e-06	1.22269	0.0985865	-0.81729	inconsistently-regulated	--	--	--	--	--	--
c12148.graph_c1	4.47287	6.50587	7.88731	11.333	9.19816	7.18644	5.95188	5.53786	0.00278244	1.12372	0.808665	0.323651	up-regulated	--	--	Cellular Component: mitochondrion (GO:0005739);;	--	--	Os04g0603800 [Oryza sativa Japonica Group]
c12170.graph_c0	0.600922	0.626186	0.897582	0.46848	1.03459	5.64438	3.35842	3.36906	-	-	0.000981066	2.88034	inconsistently-regulated	--	--	Cellular Component: nucleus (GO:0005634);; Biological Process: regulation of sulfur utilization (GO:0006792);; Biological Process: cellular response to sulfur starvation (GO:0010438);;	--	--	hypothetical protein M569_11439, partial [Genlisea aurea]
c12184.graph_c0	12.415	12.3772	3.86333	4.7153	3.56242	9.20625	11.9454	11.2438	3.85989e-05	-1.28831	0.968369	-0.0620484	down-regulated	--	--	--	--	Probable E3 ubiquitin-protein ligase RNF144A OS=Xenopus tropicalis GN=rnf144a PE=2 SV=1	PREDICTED: probable E3 ubiquitin-protein ligase RNF217-like [Solanum lycopersicum]
c12186.graph_c0	2.70156	0.156397	3.73635	4.83633	4.47892	3.11627	3.19544	2.1878	0.000895354	1.88934	0.449651	1.07837	up-regulated	--	--	Biological Process: intracellular protein transport (GO:0006886);;	--	--	hypothetical protein M569_05897, partial [Genlisea aurea]
c12206.graph_c0	10.7295	3.65381	18.8547	18.0781	17.5471	11.3019	15.2292	17.6927	1.85676e-08	1.63798	0.135493	1.15074	up-regulated	--	--	--	--	--	hypothetical protein PRUPE_ppa019763mg [Prunus persica]
c12209.graph_c0	1.794	0.93471	0.178643	0.0932403	0.102955	1.59639	1.33683	1.91102	-	-	0.892302	0.364384	inconsistently-regulated	--	--	--	--	--	--
c12211.graph_c0	0.593757	4.57853	14.7813	17.4048	16.0834	10.6845	12.7679	13.0493	1.99555e-15	3.00301	4.47312e-06	2.40866	up-regulated	--	--	Cellular Component: nucleus (GO:0005634);; Biological Process: toxin catabolic process (GO:0009407);; Biological Process: response to ethylene (GO:0009723);; Biological Process: abscisic acid-activated signaling pathway (GO:0009738);; Biological Process: response to cyclopentenone (GO:0010583);; Biological Process: methylglyoxal catabolic process to D-lactate (GO:0019243);; Biological Process: in…	--	--	PREDICTED: uncharacterized protein LOC100264112 [Vitis vinifera]
c12220.graph_c0	6.26959	9.55908	12.552	13.7887	12.8015	5.02436	4.84756	5.40206	0.000531807	1.05811	0.530339	-0.490608	inconsistently-regulated	--	--	Cellular Component: cytoplasm (GO:0005737);;	--	Protein LURP-one-related 12 OS=Arabidopsis thaliana GN=At3g15810 PE=2 SV=1	hypothetical protein VITISV_034997 [Vitis vinifera]
c12266.graph_c0	8.77584	9.37496	3.48967	3.32135	3.39701	8.07998	6.3953	6.45566	7.02248e-06	-1.08762	0.738278	-0.244446	down-regulated	[R]	General function prediction only	Biological Process: mitotic cell cycle (GO:0000278);; Biological Process: cytokinesis by cell plate formation (GO:0000911);; Biological Process: establishment of planar polarity (GO:0001736);; Biological Process: regionalization (GO:0003002);; Molecular Function: ARF guanyl-nucleotide exchange factor activity (GO:0005086);; Cellular Component: endosome (GO:0005768);; Cellular Component: plasma me…	--	ARF guanine-nucleotide exchange factor GNOM OS=Arabidopsis thaliana GN=GN PE=1 SV=1	hypothetical protein M569_09697, partial [Genlisea aurea]
c12267.graph_c0	9.7658	9.49796	15.2523	16.8832	16.4005	10.6721	8.86396	8.56819	2.12203e-05	1.07401	0.947507	0.092733	up-regulated	--	--	Cellular Component: cytosol (GO:0005829);; Biological Process: glucose catabolic process (GO:0006007);; Cellular Component: chloroplast (GO:0009507);;	--	--	PREDICTED: uncharacterized protein LOC101229960 [Cucumis sativus]
c12268.graph_c0	1.43179	1.95502	21.1897	20.9389	22.7807	7.6152	4.09954	4.15207	8.90398e-41	4.0094	0.0343433	1.78019	up-regulated	--	--	Biological Process: response to stimulus (GO:0050896);;	--	17.6 kDa class I heat shock protein OS=Glycine max GN=HSP17.6-L PE=3 SV=1	small heat shock protein 35.9 [Boea hygrometrica]
c12308.graph_c0	1.02173	0.266172	11.446	12.2137	13.1931	1.76786	0.543832	2.00491	1.34884e-12	4.55112	-	-	up-regulated	--	--	--	--	--	--
c12321.graph_c0	0	0.146152	0.907817	1.02054	1.12687	0.970716	0.895838	1.17951	6.57173e-07	4.17829	-	-	up-regulated	[R]	General function prediction only	Molecular Function: diacylglycerol O-acyltransferase activity (GO:0004144);; Cellular Component: plastoglobule (GO:0010287);; Biological Process: triglyceride biosynthetic process (GO:0019432);; Biological Process: phytol metabolic process (GO:0033306);;	--	Acyltransferase-like protein At1g54570, chloroplastic OS=Arabidopsis thaliana GN=At1g54570 PE=1 SV=1	PREDICTED: acyltransferase-like protein At1g54570, chloroplastic-like [Vitis vinifera]
c12328.graph_c0	0.827084	0.49249	0.588283	0.736911	0.542462	3.38785	1.88669	2.25228	-	-	0.0317005	2.04603	inconsistently-regulated	--	--	--	--	--	--
c12335.graph_c0	15.4012	10.6992	5.02395	5.88841	5.07965	18.3781	18.8449	20.3461	0.0151241	-0.974025	0.173922	0.683697	inconsistently-regulated	--	--	Biological Process: embryo sac egg cell differentiation (GO:0009560);;	--	--	PREDICTED: uncharacterized protein LOC101259806 [Solanum lycopersicum]
c12370.graph_c0	6.22146	6.62096	15.8176	12.2461	12.6104	8.50711	6.43505	6.53083	2.0973e-07	1.40508	0.743719	0.291083	up-regulated	--	--	Cellular Component: chloroplast (GO:0009507);;	--	--	PREDICTED: uncharacterized protein LOC100249177 [Vitis vinifera]
c12371.graph_c0	2.49221	0.903302	9.92682	9.46126	12.9345	6.85665	6.80562	8.01905	1.35388e-12	2.9689	0.000335405	2.20386	up-regulated	--	--	Molecular Function: DNA binding (GO:0003677);; Molecular Function: sequence-specific DNA binding transcription factor activity (GO:0003700);; Cellular Component: nucleus (GO:0005634);; Biological Process: regulation of transcription, DNA-templated (GO:0006355);; Biological Process: ethylene-activated signaling pathway (GO:0009873);;	--	Ethylene-responsive transcription factor 14 OS=Arabidopsis thaliana GN=ERF14 PE=2 SV=1	PREDICTED: ethylene-responsive transcription factor ERF098-like [Solanum lycopersicum]
c12375.graph_c0	14.9427	13.2022	6.08544	7.47572	6.71492	15.7321	19.358	18.0087	0.0075627	-0.734336	0.360921	0.464457	inconsistently-regulated	--	--	--	--	WRKY transcription factor 44 OS=Arabidopsis thaliana GN=WRKY44 PE=1 SV=2	PREDICTED: WRKY transcription factor 44-like [Vitis vinifera]
c12382.graph_c0	3.20964	5.33846	31.4079	30.861	29.6841	7.38435	5.58508	7.47477	2.14303e-31	3.18086	0.186242	0.82004	up-regulated	--	--	Molecular Function: L-ornithine transmembrane transporter activity (GO:0000064);; Molecular Function: L-histidine transmembrane transporter activity (GO:0005290);; Molecular Function: carnitine:acyl carnitine antiporter activity (GO:0005476);; Cellular Component: mitochondrial inner membrane (GO:0005743);; Biological Process: proline biosynthetic process (GO:0006561);; Biological Process: mitocho…	K03454|1e-150|pop:POPTR_756847|hypothetical protein	Mitochondrial arginine transporter BAC2 OS=Arabidopsis thaliana GN=BAC2 PE=1 SV=1	PREDICTED: mitochondrial arginine transporter BAC2-like [Solanum lycopersicum]
c12392.graph_c0	4.02284	4.47143	1.06823	0.278775	1.07738	2.78423	3.2832	2.55612	0.000153125	-2.06772	0.799457	-0.425504	down-regulated	--	--	--	--	--	--
c12393.graph_c0	13.7191	12.1751	6.30519	6.0725	5.75352	14.1979	14.0828	15.5522	0.00591938	-0.776077	0.653984	0.307515	inconsistently-regulated	[R]	General function prediction only	Molecular Function: organic cyclic compound binding (GO:0097159);; Molecular Function: heterocyclic compound binding (GO:1901363);;	--	Protein gar2 OS=Schizosaccharomyces pombe (strain 972 / ATCC 24843) GN=gar2 PE=1 SV=2	predicted protein [Populus trichocarpa]
c12409.graph_c0	9.75519	58.6348	47.5848	51.5094	47.6269	13.4893	20.1674	24.4927	0.222138	0.878849	0.832505	-0.644359	inconsistently-regulated	--	--	Biological Process: response to gibberellin (GO:0009739);;	--	LOB domain-containing protein 41 OS=Arabidopsis thaliana GN=LBD41 PE=2 SV=1	PREDICTED: LOB domain-containing protein 41-like [Solanum lycopersicum]
c12411.graph_c0	0.770164	0.160509	2.53083	2.32163	2.38674	1.9037	1.31178	1.55445	5.83507e-06	2.66803	0.0559113	1.87464	up-regulated	--	--	--	--	--	predicted protein [Populus trichocarpa]
c12424.graph_c0	0.6376	0.474576	1.08842	1.04149	1.3591	2.79182	2.32713	2.75763	-	-	0.00542159	2.36711	up-regulated	--	--	Molecular Function: ion binding (GO:0043167);;	--	Putative protein TPRXL OS=Homo sapiens GN=TPRXL PE=5 SV=2	hypothetical protein VITISV_030567 [Vitis vinifera]
c12428.graph_c0	15.5481	15.4115	1.63637	2.75934	2.17632	7.49892	9.95779	11.1975	2.42011e-10	-2.4934	0.422723	-0.558383	down-regulated	--	--	--	--	--	--
c12437.graph_c0	1.69067	0.800796	14.004	13.5001	13.2308	12.4611	8.3444	7.15214	4.07044e-24	3.75452	3.99824e-06	3.01679	up-regulated	--	--	--	--	--	predicted protein [Populus trichocarpa]
c12465.graph_c0	0.156423	0	0.856699	1.46337	1.88516	0.231989	0	0	8.38723e-05	4.44239	-	-	inconsistently-regulated	--	--	--	--	--	--
c12484.graph_c0	9.27118	9.72714	17.7054	16.898	16.4721	1.75798	2.02797	1.28167	3.05559e-05	1.169	1.84117e-07	-2.35657	inconsistently-regulated	[RTKL]	--	Molecular Function: protein serine/threonine kinase activity (GO:0004674);; Molecular Function: ATP binding (GO:0005524);; Cellular Component: plasma membrane (GO:0005886);; Biological Process: protein phosphorylation (GO:0006468);; Biological Process: transmembrane receptor protein tyrosine kinase signaling pathway (GO:0007169);; Cellular Component: integral component of membrane (GO:0016021);; …	--	Probable inactive leucine-rich repeat receptor-like protein kinase At1g66830 OS=Arabidopsis thaliana GN=At1g66830 PE=1 SV=1	ATP binding protein, putative [Ricinus communis]
c1250.graph_c0	1.45951	1.82504	0.29067	0.404564	0.558396	0.481016	1.13937	0.981926	0.00429494	-1.64163	0.59888	-0.774866	down-regulated	--	--	--	--	--	hypothetical protein M569_10025 [Genlisea aurea]
c12508.graph_c0	0.265026	0	5.27817	4.68328	5.77963	0.262037	0.564257	0.297174	3.12465e-09	5.58406	-	-	up-regulated	--	--	--	--	--	--
c12540.graph_c0	8.85933	10.164	16.006	17.1582	14.7394	12.6969	12.1958	12.555	1.10972e-05	1.07716	0.254062	0.53064	up-regulated	[E]	Amino acid transport and metabolism	Molecular Function: aminopeptidase activity (GO:0004177);; Biological Process: proteolysis (GO:0006508);; Cellular Component: chloroplast stroma (GO:0009570);; Biological Process: cellular process (GO:0009987);;	K01262|0.0|rcu:RCOM_1431630|xaa-pro aminopeptidase, putative (EC:3.4.11.9)	Probable Xaa-Pro aminopeptidase P OS=Laccaria bicolor (strain S238N-H82 / ATCC MYA-4686) GN=AMPP PE=3 SV=1	PREDICTED: probable Xaa-Pro aminopeptidase P-like [Vitis vinifera]
c12548.graph_c0	11.0865	12.0147	6.18225	6.45348	5.34442	12.7153	16.7587	15.912	0.251241	-0.618296	0.6181	0.528514	inconsistently-regulated	--	--	Molecular Function: core promoter proximal region sequence-specific DNA binding (GO:0000987);; Molecular Function: sequence-specific DNA binding transcription factor activity (GO:0003700);; Biological Process: regulation of transcription, DNA-templated (GO:0006355);; Biological Process: regulation of cell size (GO:0008361);; Biological Process: anatomical structure morphogenesis (GO:0009653);; Bi…	--	Transcription factor TCP20 OS=Arabidopsis thaliana GN=TCP20 PE=1 SV=1	TCP domain class transcription factor [Malus domestica]
c12548.graph_c1	16.2991	20.9038	8.24002	7.55892	9.30588	18.5119	23.6683	24.1807	0.00796232	-0.820176	0.569272	0.393431	inconsistently-regulated	--	--	Biological Process: cellular process (GO:0009987);; Molecular Function: sequence-specific DNA binding (GO:0043565);; Biological Process: single-organism process (GO:0044699);; Biological Process: anatomical structure development (GO:0048856);; Biological Process: regulation of biological process (GO:0050789);;	--	Transcription factor TCP20 OS=Arabidopsis thaliana GN=TCP20 PE=1 SV=1	Teosinte branched 1 isoform 1 [Theobroma cacao]
c12555.graph_c0	8.30653	8.49839	2.25587	2.19785	3.29358	3.43447	4.50167	4.40303	0.00405547	-1.37514	0.274997	-0.892642	down-regulated	--	--	--	--	--	--
c12561.graph_c0	0.339875	0.177082	3.89209	3.53291	3.90101	2.01625	0.361808	2.47716	3.98856e-08	4.17874	-	-	up-regulated	--	--	--	--	--	--
c12595.graph_c0	17.1416	9.56667	6.36103	6.27306	6.70561	13.2031	15.0356	16.3413	0.211525	-0.738619	0.801635	0.27756	inconsistently-regulated	--	--	Biological Process: cell morphogenesis (GO:0000902);; Cellular Component: nucleus (GO:0005634);; Cellular Component: cytosol (GO:0005829);;	--	TBCC domain-containing protein 1 OS=Mus musculus GN=Tbccd1 PE=1 SV=1	hypothetical protein M569_00304, partial [Genlisea aurea]
c12600.graph_c0	14.2867	22.433	12.6674	10.6803	12.5231	5.85342	6.82307	6.36399	0.40642	-0.281864	0.000590912	-1.38557	down-regulated	[M]	Cell wall/membrane/envelope biogenesis	Cellular Component: cytosol (GO:0005829);; Molecular Function: 3-deoxy-8-phosphooctulonate synthase activity (GO:0008676);; Cellular Component: plastid (GO:0009536);; Biological Process: pollen tube growth (GO:0009860);; Biological Process: rhamnogalacturonan II biosynthetic process (GO:0010306);; Molecular Function: lyase activity (GO:0016829);; Biological Process: keto-3-deoxy-D-manno-octuloson…	--	2-dehydro-3-deoxyphosphooctonate aldolase 1 OS=Arabidopsis thaliana GN=KDSA1 PE=1 SV=2	AT5g09730/F17I14_80 [Arabidopsis thaliana]
c12605.graph_c0	1.69676	1.13663	0	0.125981	0.139107	1.79745	2.1933	2.17437	-	-	0.716431	0.664091	inconsistently-regulated	--	--	Molecular Function: sequence-specific DNA binding transcription factor activity (GO:0003700);; Biological Process: regulation of transcription, DNA-templated (GO:0006355);; Molecular Function: sequence-specific DNA binding (GO:0043565);;	--	Basic leucine zipper 63 OS=Arabidopsis thaliana GN=BZIP63 PE=1 SV=1	Basic leucine-zipper 42 [Theobroma cacao]
c12633.graph_c0	2.26506	4.15861	1.50368	1.79388	2.10459	4.69233	5.39657	4.59585	0.430393	-0.493175	0.463144	0.757614	inconsistently-regulated	[S]	Function unknown	Cellular Component: plastoglobule (GO:0010287);;	--	DCC family protein At1g52590, chloroplastic OS=Arabidopsis thaliana GN=At1g52590 PE=1 SV=1	JHL06P13.8 [Jatropha curcas]
c12639.graph_c0	10.7851	7.86697	20.7633	20.5531	17.7431	9.95256	10.333	12.4964	0.00253125	1.39612	0.86211	0.358075	up-regulated	--	--	--	K11135|4e-07|lel:LELG_04580|hypothetical protein	Protein PXR1 OS=Lodderomyces elongisporus (strain ATCC 11503 / CBS 2605 / JCM 1781 / NBRC 1676 / NRRL YB-4239) GN=PXR1 PE=3 SV=1	hypothetical protein LELG_04580 [Lodderomyces elongisporus NRRL YB-4239]
c12661.graph_c0	1.22881	1.20515	3.45495	4.8087	4.14823	1.71522	1.3081	1.70206	9.80598e-06	2.09209	0.787135	0.506514	up-regulated	--	--	Molecular Function: 3-oxo-5-alpha-steroid 4-dehydrogenase activity (GO:0003865);; Cellular Component: chloroplast envelope (GO:0009941);; Cellular Component: membrane (GO:0016020);;	K10258|1e-108|vvi:100252124|hypothetical protein LOC100252124	Very-long-chain enoyl-CoA reductase OS=Dictyostelium discoideum GN=gpsn2 PE=3 SV=1	PREDICTED: very-long-chain enoyl-CoA reductase-like [Cicer arietinum]
c12698.graph_c0	10.9027	12.0427	4.55982	3.7399	5.5061	9.05497	11.3741	12.4697	0.0113755	-0.989592	0.990695	0.0750938	inconsistently-regulated	[T]	Signal transduction mechanisms	Molecular Function: protein serine/threonine phosphatase activity (GO:0004722);; Cellular Component: nucleus (GO:0005634);; Cellular Component: cytoplasm (GO:0005737);;	K01090|3e-67|ath:AT5G55260|PPX2	Serine/threonine-protein phosphatase PP-X isozyme 2 OS=Arabidopsis thaliana GN=PPX2 PE=2 SV=2	PREDICTED: serine/threonine-protein phosphatase PP-X isozyme 2-like [Solanum lycopersicum]
c12700.graph_c0	3.19687	2.29743	0.384203	0.630235	0.759165	3.21532	2.69907	2.78119	0.000126033	-1.89664	0.919194	0.203527	inconsistently-regulated	--	--	Biological Process: transcription, DNA-templated (GO:0006351);;	--	Ethylene-responsive transcription factor-like protein At4g13040 OS=Arabidopsis thaliana GN=At4g13040 PE=2 SV=2	PREDICTED: uncharacterized protein LOC101250625 [Solanum lycopersicum]
c12709.graph_c0	3.71172	1.84179	22.1764	17.6376	19.2724	5.0679	3.19862	2.77463	1.18304e-14	3.1351	0.760928	0.520526	up-regulated	--	--	Biological Process: transcription, DNA-templated (GO:0006351);;	--	Ethylene-responsive transcription factor 1B OS=Arabidopsis thaliana GN=ERF1B PE=1 SV=2	Ethylene-responsive transcription factor, putative [Ricinus communis]
c12713.graph_c0	13.7869	21.6262	5.54993	6.25079	5.47116	18.852	19.9071	21.7909	0.00037388	-1.2832	0.650354	0.335997	inconsistently-regulated	--	--	--	--	Uncharacterized protein At2g39795, mitochondrial OS=Arabidopsis thaliana GN=At2g39795 PE=1 SV=1	PREDICTED: uncharacterized protein At2g39795, mitochondrial-like [Solanum lycopersicum]
c12729.graph_c0	8.81932	12.4109	9.6029	9.51013	9.6023	3.17827	4.95745	3.51202	0.628578	0.185373	0.000593604	-1.30611	inconsistently-regulated	--	--	Cellular Component: nucleus (GO:0005634);; Cellular Component: plasma membrane (GO:0005886);; Cellular Component: chloroplast (GO:0009507);; Biological Process: auxin metabolic process (GO:0009850);; Cellular Component: pollen tube tip (GO:0090404);; Biological Process: regulation of auxin polar transport (GO:2000012);;	--	Interactor of constitutive active ROPs 1 OS=Arabidopsis thaliana GN=ICR1 PE=1 SV=1	Interactor of constitutive active rops 1 isoform 1 [Theobroma cacao]
c12740.graph_c0	1.01955	3.18723	1.57363	2.43751	2.16489	0.604828	1.41094	0.685929	0.751837	0.322529	0.595827	-1.06121	inconsistently-regulated	--	--	Molecular Function: catalytic activity (GO:0003824);; Cellular Component: plasma membrane (GO:0005886);; Biological Process: signal transduction (GO:0007165);; Biological Process: metabolic process (GO:0008152);;	--	Leucine-rich repeat receptor-like protein kinase PXL2 OS=Arabidopsis thaliana GN=PXL2 PE=2 SV=1	PREDICTED: LRR receptor-like serine/threonine-protein kinase GSO1-like [Solanum lycopersicum]
c12770.graph_c0	1.30359	2.85263	22.3272	23.1712	19.7502	6.44444	4.57944	4.60439	3.22726e-33	3.73261	0.0115786	1.4762	up-regulated	[G]	Carbohydrate transport and metabolism	Cellular Component: cytoplasm (GO:0005737);; Molecular Function: water channel activity (GO:0015250);; Cellular Component: integral component of membrane (GO:0016021);; Biological Process: single-organism transport (GO:0044765);;	--	Probable aquaporin NIP-type OS=Nicotiana alata PE=2 SV=1	RecName: Full=Probable aquaporin NIP-type; AltName: Full=Pollen-specific membrane integral protein
c12783.graph_c0	0.264804	0.250852	2.22936	1.7266	1.68546	0.214214	0.128133	0.0269931	5.91913e-12	3.19052	-	-	inconsistently-regulated	--	--	--	--	--	Uncharacterized protein TCM_004165 [Theobroma cacao]
c12823.graph_c0	11.8361	14.0778	0.952416	1.86413	1.78391	17.1401	17.4362	17.0254	4.87494e-11	-2.74633	0.423456	0.548228	inconsistently-regulated	--	--	--	--	--	--
c12843.graph_c0	11.699	11.0576	12.3388	12.195	12.1418	4.49648	7.26186	6.87311	0.14064	0.428301	0.0645951	-0.736117	inconsistently-regulated	--	--	--	--	--	--
c12860.graph_c0	13.0965	14.0606	4.84107	3.50648	4.44123	7.74965	10.4562	11.0138	0.000177254	-1.34439	0.691418	-0.339527	down-regulated	--	--	Cellular Component: mitochondrion (GO:0005739);; Biological Process: phosphatidylinositol biosynthetic process (GO:0006661);; Cellular Component: plastid (GO:0009536);;	--	--	Uncharacterized protein TCM_016972 [Theobroma cacao]
c12877.graph_c0	0.083486	0	1.99522	0.867813	1.72482	0.247634	0.177747	0.0936128	2.40452e-05	5.47004	-	-	up-regulated	--	--	--	--	--	--
c12878.graph_c0	8.35754	8.46603	6.10081	4.53407	5.54154	2.99585	2.4103	1.9788	0.365142	-0.315926	1.59125e-05	-1.64037	down-regulated	--	--	Cellular Component: chloroplast thylakoid membrane (GO:0009535);; Biological Process: photosynthesis, light harvesting (GO:0009765);; Cellular Component: chloroplast envelope (GO:0009941);; Cellular Component: plastoglobule (GO:0010287);; Molecular Function: chlorophyll binding (GO:0016168);; Biological Process: cysteine biosynthetic process (GO:0019344);; Biological Process: cellular cation home…	K08910|1e-157|rcu:RCOM_1471590|chlorophyll A/B binding protein, putative	Chlorophyll a-b binding protein 4, chloroplastic OS=Arabidopsis thaliana GN=LHCA4 PE=1 SV=1	chlorophyll A/B binding protein, putative [Ricinus communis]
c12880.graph_c0	1.18817	1.16074	0.369738	0.385959	0.255704	2.49639	1.81821	2.41478	0.013238	-1.47508	0.298415	1.0675	inconsistently-regulated	[H]	Coenzyme transport and metabolism	Molecular Function: farnesyltranstransferase activity (GO:0004311);; Molecular Function: protein binding (GO:0005515);; Biological Process: isoprenoid biosynthetic process (GO:0008299);; Cellular Component: chloroplast (GO:0009507);; Biological Process: cellular protein metabolic process (GO:0044267);;	K13789|1e-109|vvi:100243139|hypothetical protein LOC100243139	Heterodimeric geranylgeranyl pyrophosphate synthase small subunit, chloroplastic OS=Arabidopsis thaliana GN=GGR PE=1 SV=2	geranyl diphosphate synthase small subunit type II.1 [Salvia miltiorrhiza]
c12898.graph_c0	2.19926	1.32215	0.758072	1.40681	1.35922	2.50899	4.68236	4.64751	0.731665	-0.268224	0.128853	1.29242	inconsistently-regulated	--	--	--	K09422|2e-34|vvi:100233018|MYB30	Myb-related protein 306 OS=Antirrhinum majus GN=MYB306 PE=2 SV=1	RecName: Full=Myb-related protein 306
c12914.graph_c0	17.3531	10.3002	5.90578	5.4799	6.80723	14.5512	14.03	20.1969	0.116807	-0.875656	0.781686	0.359229	inconsistently-regulated	--	--	--	--	--	hypothetical protein M569_09233 [Genlisea aurea]
c12917.graph_c0	2.61244	0.907425	1.61041	0.905185	1.28507	3.32097	3.31074	3.20831	-	-	0.36824	1.01016	inconsistently-regulated	--	--	Molecular Function: serine-type endopeptidase activity (GO:0004252);; Molecular Function: identical protein binding (GO:0042802);; Biological Process: negative regulation of catalytic activity (GO:0043086);;	--	--	hypothetical protein M569_12360 [Genlisea aurea]
c12921.graph_c0	10.5691	14.6468	5.31654	4.87022	4.37718	6.94868	11.5412	10.0796	0.000639293	-1.04299	0.744401	-0.258576	down-regulated	--	--	Biological Process: circadian rhythm (GO:0007623);;	--	--	PREDICTED: uncharacterized protein LOC100249711 [Vitis vinifera]
c12934.graph_c0	0.637418	0.442811	1.58683	1.8773	1.7071	1.15542	0.565459	1.0721	0.00199853	1.99192	-	-	up-regulated	--	--	--	--	--	--
c12954.graph_c0	2.19171	4.6221	0.311782	0.32546	0.479162	0.412761	0.444409	0.877702	0.00132204	-2.85005	0.0137026	-2.40045	down-regulated	--	--	--	--	Leucine-rich repeat extensin-like protein 3 OS=Arabidopsis thaliana GN=LRX3 PE=1 SV=1	PREDICTED: uncharacterized protein LOC101258541 [Solanum lycopersicum]
c12998.graph_c0	9.16859	8.1892	21.5206	15.8841	20.0448	1.94254	1.62671	2.69257	0.000194167	1.46424	0.00880191	-1.92111	inconsistently-regulated	--	--	Molecular Function: hydroxymethylglutaryl-CoA reductase (NADPH) activity (GO:0004420);; Biological Process: isoprenoid biosynthetic process (GO:0008299);; Biological Process: coenzyme A metabolic process (GO:0015936);; Cellular Component: integral component of membrane (GO:0016021);; Molecular Function: NADP binding (GO:0050661);; Biological Process: oxidation-reduction process (GO:0055114);;	K00021|1e-10|vvi:100265082|hypothetical protein LOC100265082	3-hydroxy-3-methylglutaryl-coenzyme A reductase OS=Catharanthus roseus GN=HMGR PE=2 SV=1	3-hydroxy-3-methylglutaryl-coenzyme A reductase 4 [Salvia miltiorrhiza]
c12998.graph_c1	6.31269	8.2696	17.4214	14.4361	15.3192	2.4966	2.88002	4.65153	0.000249163	1.44119	0.267587	-0.978741	inconsistently-regulated	[I]	Lipid transport and metabolism	Molecular Function: hydroxymethylglutaryl-CoA reductase (NADPH) activity (GO:0004420);; Cellular Component: endoplasmic reticulum membrane (GO:0005789);; Biological Process: isoprenoid biosynthetic process (GO:0008299);; Biological Process: coenzyme A metabolic process (GO:0015936);; Cellular Component: integral component of membrane (GO:0016021);; Molecular Function: NADP binding (GO:0050661);; …	K00021|4e-83|rcu:RCOM_0612970|hmg-CoA reductase, putative (EC:1.1.1.34)	3-hydroxy-3-methylglutaryl-coenzyme A reductase 3 OS=Solanum tuberosum GN=HMG3 PE=2 SV=1	3-hydroxy-3-methylglutaryl-coenzyme A reductase 4 [Salvia miltiorrhiza]
c12998.graph_c2	7.9382	7.50246	14.7065	16.5031	14.6204	2.37286	3.73393	2.07002	0.00106884	1.30969	0.0822954	-1.36794	inconsistently-regulated	[I]	Lipid transport and metabolism	Molecular Function: hydroxymethylglutaryl-CoA reductase (NADPH) activity (GO:0004420);; Cellular Component: endoplasmic reticulum membrane (GO:0005789);; Biological Process: isoprenoid biosynthetic process (GO:0008299);; Biological Process: coenzyme A metabolic process (GO:0015936);; Cellular Component: integral component of membrane (GO:0016021);; Cellular Component: mitochondrial membrane (GO:0…	K00021|1e-85|vvi:100243051|hypothetical protein LOC100243051	3-hydroxy-3-methylglutaryl-coenzyme A reductase 2 (Fragment) OS=Hevea brasiliensis GN=HMGR2 PE=2 SV=1	3-hydroxy-3-methylglutaryl-coenzyme A reductase [Bacopa monnieri]
c12998.graph_c3	5.38738	5.27365	12.8427	13.5758	14.6156	1.12989	3.1282	2.19668	3.09551e-05	1.68539	0.192	-1.169	inconsistently-regulated	[I]	Lipid transport and metabolism	Molecular Function: hydroxymethylglutaryl-CoA reductase (NADPH) activity (GO:0004420);; Molecular Function: protein binding (GO:0005515);; Cellular Component: peroxisome (GO:0005777);; Cellular Component: endoplasmic reticulum membrane (GO:0005789);; Biological Process: calcium ion transport (GO:0006816);; Biological Process: Golgi organization (GO:0007030);; Biological Process: vacuole organizat…	K00021|7e-67|ath:AT1G76490|HMG1	3-hydroxy-3-methylglutaryl-coenzyme A reductase 1 OS=Arabidopsis thaliana GN=HMG1 PE=1 SV=1	3-hydroxy-3-methylglutaryl-coenzyme A reductase 4 [Salvia miltiorrhiza]
c12999.graph_c0	6.03456	5.14495	0.819425	0.855375	0.314833	7.59374	4.67198	3.38327	3.90089e-06	-2.75337	1	0.0252639	inconsistently-regulated	--	--	--	--	--	--
c13010.graph_c0	8.54726	11.6173	3.79305	4.1526	4.26537	9.4613	9.98893	8.02142	0.0121726	-0.974472	1	0.00288649	inconsistently-regulated	--	--	--	--	--	PREDICTED: uncharacterized protein LOC101262168 [Solanum lycopersicum]
c13019.graph_c0	15.1141	17.2078	6.5497	8.29174	8.19193	17.8494	18.622	16.0059	0.0540913	-0.743562	0.827554	0.252048	inconsistently-regulated	--	--	Cellular Component: nucleus (GO:0005634);;	--	--	PREDICTED: uncharacterized protein LOC101258805 [Solanum lycopersicum]
c13027.graph_c0	2.63723	5.27926	2.28057	2.38062	2.15073	0.686181	0.591034	0.856009	0.413889	-0.45871	0.00657476	-2.32392	down-regulated	--	--	Molecular Function: binding (GO:0005488);;	--	RING-H2 finger protein ATL79 OS=Arabidopsis thaliana GN=ATL79 PE=2 SV=1	predicted protein [Populus trichocarpa]
c13038.graph_c0	3.24233	4.06817	8.97436	7.59352	8.61256	5.7573	2.83169	2.78979	2.0163e-10	1.53065	0.930602	0.187407	up-regulated	--	--	Molecular Function: binding (GO:0005488);;	--	Transposon TX1 uncharacterized 149 kDa protein OS=Xenopus laevis PE=4 SV=1	PREDICTED: uncharacterized protein LOC100799415 [Glycine max]
c13049.graph_c0	21.5728	13.8948	14.7638	14.3555	14.3026	10.4685	6.87763	6.9062	0.968505	0.0222563	0.134617	-1.01217	inconsistently-regulated	--	--	--	--	Uro-adherence factor A OS=Staphylococcus saprophyticus subsp. saprophyticus (strain ATCC 15305 / DSM 20229) GN=uafA PE=1 SV=1	COP1-interacting protein-related, putative isoform 4 [Theobroma cacao]
c13059.graph_c0	1.05494	1.57041	5.25244	5.32623	4.49738	1.49006	1.44387	0.844928	5.41107e-05	2.27269	-	-	inconsistently-regulated	--	--	--	--	--	--
c13060.graph_c0	8.92928	25.6287	12.7915	13.4612	14.1446	7.53785	4.66937	3.68878	0.981214	-0.00897571	0.322006	-1.55245	down-regulated	[R]	General function prediction only	Molecular Function: calmodulin binding (GO:0005516);;	K06911|1e-119|vvi:100241784|hypothetical protein LOC100241784	Pirin OS=Homo sapiens GN=PIR PE=1 SV=1	PREDICTED: pirin-like protein-like [Glycine max]
c13064.graph_c0	2.35881	2.10684	0.335552	0	0.128923	0.555288	0.478291	0.881644	3.52572e-08	-3.53369	0.0836694	-1.67045	down-regulated	--	--	--	--	--	--
c13066.graph_c0	28.182	39.4618	11.1084	10.9345	11.5123	6.2888	6.87515	8.06471	1.26969e-07	-1.26186	3.15687e-12	-2.11167	down-regulated	--	--	--	--	Muscle M-line assembly protein unc-89 OS=Caenorhabditis elegans GN=unc-89 PE=1 SV=3	PREDICTED: uncharacterized protein LOC100241687 [Vitis vinifera]
c13068.graph_c0	17.3071	29.6196	7.65963	9.18253	8.4839	6.95173	13.4981	14.2853	0.00970377	-1.13483	0.24106	-0.865637	down-regulated	--	--	--	--	--	PREDICTED: uncharacterized protein LOC100249003 [Vitis vinifera]
c13084.graph_c0	13.8763	16.2048	5.36034	6.9633	6.04123	16.7949	15.0264	10.1941	0.00901075	-0.966017	0.995252	0.0327473	inconsistently-regulated	--	--	--	--	--	--
c1310.graph_c0	0.700915	0.354125	0.211503	0.132469	0.195029	0.777012	0.520041	0.595405	0.126397	-1.24535	0.837761	0.374913	inconsistently-regulated	[S]	Function unknown	Biological Process: MAPK cascade (GO:0000165);; Molecular Function: nucleotide binding (GO:0000166);; Molecular Function: protein kinase activity (GO:0004672);; Biological Process: protein phosphorylation (GO:0006468);; Cellular Component: membrane (GO:0016020);; Cellular Component: cytoplasmic membrane-bounded vesicle (GO:0016023);; Molecular Function: oxidoreductase activity (GO:0016491);;	--	Probable leucine-rich repeat receptor-like protein kinase At1g35710 OS=Arabidopsis thaliana GN=At1g35710 PE=2 SV=1	PREDICTED: probable LRR receptor-like serine/threonine-protein kinase At4g08850-like [Solanum lycopersicum]
c13104.graph_c0	2.48653	5.47005	2.65946	2.39322	1.58555	0.0910553	0.196074	0.309794	0.518108	-0.501901	0.000796355	-4.15961	down-regulated	--	--	--	--	--	PREDICTED: uncharacterized protein LOC100824964 [Brachypodium distachyon]
c13126.graph_c0	0.132086	14.7275	8.68095	7.9634	8.33832	2.87313	1.96854	1.92541	0.730607	0.540459	0.763894	-1.53992	inconsistently-regulated	--	--	--	--	--	--
c13152.graph_c0	12.0547	9.88253	3.29965	3.26625	2.5246	5.47925	6.44672	6.11786	2.71307e-08	-1.53487	0.0636889	-0.735243	down-regulated	--	--	--	--	Uncharacterized protein DDB_G0271670 OS=Dictyostelium discoideum GN=DDB_G0271670 PE=4 SV=1	Uncharacterized protein TCM_025760 [Theobroma cacao]
c13157.graph_c1	9.56314	11.9582	4.06307	3.44608	4.24419	4.79068	6.51537	6.57686	0.00794971	-1.12632	0.340155	-0.708888	down-regulated	--	--	--	--	--	--
c13199.graph_c0	2.6537	3.03505	2.51361	2.35477	2.60012	1.59986	1.17132	0.725754	0.867109	0.137123	0.175883	-1.15417	inconsistently-regulated	--	--	--	--	--	--
c13200.graph_c0	7.76081	6.17891	25.0946	26.1955	25.6221	9.22519	4.17723	4.30221	1.00754e-14	2.1997	0.986838	-0.117377	inconsistently-regulated	[RTKL]	--	Biological Process: activation of MAPK activity (GO:0000187);; Molecular Function: protein serine/threonine kinase activity (GO:0004674);; Molecular Function: MAP kinase kinase activity (GO:0004708);; Molecular Function: ATP binding (GO:0005524);; Cellular Component: nucleus (GO:0005634);; Cellular Component: cytoplasm (GO:0005737);; Biological Process: defense response, incompatible interaction …	--	Mitogen-activated protein kinase kinase 5 OS=Arabidopsis thaliana GN=MKK5 PE=1 SV=2	mitogen-activated protein kinase kinase [Solanum tuberosum]
c13200.graph_c1	6.48236	5.34763	23.6684	17.4071	20.7709	5.34105	5.46304	2.42289	6.4251e-07	2.12174	0.917037	-0.297634	inconsistently-regulated	[RTKL]	--	Biological Process: activation of MAPK activity (GO:0000187);; Biological Process: respiratory burst involved in defense response (GO:0002679);; Molecular Function: protein serine/threonine kinase activity (GO:0004674);; Molecular Function: MAP kinase kinase activity (GO:0004708);; Molecular Function: ATP binding (GO:0005524);; Cellular Component: nucleus (GO:0005634);; Cellular Component: mitoch…	K13413|2e-55|pop:POPTR_563479|mitogen-activated protein kinase kinase Group C (EC:2.7.12.2)	Mitogen-activated protein kinase kinase 5 OS=Arabidopsis thaliana GN=MKK5 PE=1 SV=2	mitogen-activated protein kinase 2 [Nicotiana tabacum]
c13227.graph_c0	7.4266	21.857	27.2826	27.2799	28.1064	2.43108	7.85243	8.27117	0.000125526	1.26334	0.543655	-1.07604	inconsistently-regulated	[RTKL]	--	Molecular Function: protein serine/threonine kinase activity (GO:0004674);; Biological Process: protein autophosphorylation (GO:0046777);;	--	Mitogen-activated protein kinase kinase kinase A OS=Dictyostelium discoideum GN=mkkA PE=1 SV=2	hypothetical protein M569_11769 [Genlisea aurea]
c13243.graph_c1	0.198358	0.413395	1.31681	1.44331	1.66959	0.326868	0.281544	0.370698	4.51211e-05	2.61548	-	-	inconsistently-regulated	[RTKL]	--	Molecular Function: calmodulin-dependent protein kinase activity (GO:0004683);; Molecular Function: calcium ion binding (GO:0005509);; Molecular Function: ATP binding (GO:0005524);; Biological Process: protein phosphorylation (GO:0006468);;	K13412|0.0|rcu:RCOM_0082230|calcium-dependent protein kinase, putative (EC:2.7.11.17)	Calcium-dependent protein kinase 9 OS=Arabidopsis thaliana GN=CPK9 PE=1 SV=1	calcium-dependent protein kinase, putative [Ricinus communis]
c13254.graph_c0	2.87322	8.67232	2.46647	1.95675	2.04692	1.37143	0.63282	1.33313	0.298203	-1.06969	0.180511	-2.21724	down-regulated	[E]	Amino acid transport and metabolism	--	--	Putative protein TPRXL OS=Homo sapiens GN=TPRXL PE=5 SV=2	PREDICTED: uncharacterized protein LOC101263359 [Solanum lycopersicum]
c13256.graph_c0	2.32516	0.765133	1.76699	1.97171	0.983232	0.120997	0.45596	0.823328	0.762786	0.327872	-	-	inconsistently-regulated	[M]	Cell wall/membrane/envelope biogenesis	--	--	Acyl-CoA--sterol O-acyltransferase 1 OS=Arabidopsis thaliana GN=ASAT1 PE=1 SV=1	Acyl-CoA sterol acyl transferase 1, putative [Theobroma cacao]
c13258.graph_c0	0.394781	0.685632	4.06221	4.24043	2.41665	2.47209	2.38146	2.06578	4.14234e-06	3.06514	0.0303855	2.24118	up-regulated	--	--	--	--	--	--
c13261.graph_c0	8.98819	13.5977	3.28896	3.32069	4.10172	7.76259	7.14733	8.37847	7.44103e-05	-1.32465	0.56579	-0.395185	down-regulated	[O]	Posttranslational modification, protein turnover, chaperones	Molecular Function: metal ion binding (GO:0046872);;	--	RING-H2 finger protein ATL47 OS=Arabidopsis thaliana GN=ATL47 PE=2 SV=1	PREDICTED: RING-H2 finger protein ATL46-like [Solanum lycopersicum]
c13269.graph_c1	10.2209	17.041	4.91926	5.48922	4.88804	20.0428	19.9475	19.6741	0.0128241	-1.07959	0.294809	0.692325	inconsistently-regulated	[S]	Function unknown	--	--	Extensin OS=Nicotiana tabacum GN=HRGPNT3 PE=2 SV=1	Hydroxyproline-rich glycoprotein family protein, putative [Theobroma cacao]
c13297.graph_c0	10.2809	7.4585	7.12739	9.19865	10.6052	2.44473	5.40289	5.39916	0.519919	0.336495	0.23005	-0.872827	inconsistently-regulated	--	--	--	--	Receptor-like protein 12 OS=Arabidopsis thaliana GN=RLP12 PE=2 SV=2	verticillium wilt resistance-like protein [Mentha x piperita]
c13297.graph_c1	10.39	7.37253	7.78425	7.76576	7.77989	1.90781	3.63415	3.71699	0.772149	0.126086	0.00941506	-1.39271	inconsistently-regulated	[S]	Function unknown	--	--	Receptor-like protein 12 OS=Arabidopsis thaliana GN=RLP12 PE=2 SV=2	PREDICTED: receptor-like protein kinase 2-like [Solanum lycopersicum]
c13304.graph_c0	8.22193	4.43679	14.6201	11.5988	12.1332	6.24207	5.93919	5.26814	0.000667463	1.32474	1	-0.00212407	inconsistently-regulated	--	--	--	--	Egg cell-secreted protein 1.1 OS=Arabidopsis thaliana GN=EC1.1 PE=2 SV=1	hypothetical protein M569_03995 [Genlisea aurea]
c13311.graph_c0	1.60971	5.03217	3.86588	4.42919	3.91255	2.05967	1.00799	1.16792	0.278423	0.645725	0.587012	-1.07929	inconsistently-regulated	--	--	Molecular Function: DNA binding (GO:0003677);; Molecular Function: sequence-specific DNA binding transcription factor activity (GO:0003700);; Cellular Component: nucleus (GO:0005634);; Biological Process: regulation of transcription, DNA-templated (GO:0006355);; Molecular Function: oxidoreductase activity (GO:0016491);; Molecular Function: protein dimerization activity (GO:0046983);;	K09264|1e-104|vvi:100232868|MADS3	MADS-box transcription factor 6 OS=Oryza sativa subsp. japonica GN=MADS6 PE=1 SV=1	AGL6, partial [Cornus kousa]
c13338.graph_c0	3.38354	4.06001	20.624	22.2749	24.8312	9.93477	4.58422	4.0239	1.34506e-19	2.93183	0.607977	0.863484	up-regulated	--	--	Molecular Function: DNA binding (GO:0003677);; Cellular Component: nucleus (GO:0005634);; Cellular Component: cytoplasm (GO:0005737);; Biological Process: regulation of transcription, DNA-templated (GO:0006355);;	--	NAC domain-containing protein 100 OS=Arabidopsis thaliana GN=NAC100 PE=2 SV=1	NAC domain-containing protein 21/22, putative [Ricinus communis]
c13341.graph_c0	9.8178	4.88277	7.99888	8.58175	10.7564	5.51539	4.51309	5.00395	0.268439	0.619882	0.795605	-0.43454	inconsistently-regulated	--	--	Biological Process: primary metabolic process (GO:0044238);; Biological Process: cellular biosynthetic process (GO:0044249);; Biological Process: organic substance biosynthetic process (GO:1901576);;	--	Mediator of RNA polymerase II transcription subunit 15a OS=Arabidopsis thaliana GN=MED15A PE=1 SV=1	transcription cofactor, putative [Ricinus communis]
c13359.graph_c0	14.6045	23.8576	7.81817	7.70461	8.00324	18.6197	20.6903	18.346	0.00989406	-0.955906	0.901434	0.146142	inconsistently-regulated	--	--	Biological Process: RNA methylation (GO:0001510);; Biological Process: protein import into nucleus (GO:0006606);; Biological Process: protein targeting to mitochondrion (GO:0006626);; Molecular Function: oxidoreductase activity (GO:0016491);;	--	Probable rRNA-processing protein EBP2 homolog OS=Arabidopsis thaliana GN=At3g22660 PE=2 SV=1	hypothetical protein PRUPE_ppa009393mg [Prunus persica]
c13383.graph_c0	20.5246	10.6121	9.67299	7.49159	7.8226	25.715	26.8527	25.0346	0.395788	-0.592915	0.0303164	0.852521	inconsistently-regulated	--	--	Molecular Function: structural constituent of ribosome (GO:0003735);; Cellular Component: ribosome (GO:0005840);; Biological Process: translation (GO:0006412);;	--	--	PREDICTED: uncharacterized protein LOC101261044 isoform 1 [Solanum lycopersicum]
c13493.graph_c0	5.9649	4.22052	9.60625	10.5635	10.7344	8.08193	7.29053	6.68843	6.94837e-05	1.33431	0.36057	0.655666	up-regulated	--	--	Molecular Function: oxidoreductase activity, acting on paired donors, with incorporation or reduction of molecular oxygen, 2-oxoglutarate as one donor, and incorporation of one atom each of oxygen into both donors (GO:0016706);;	--	Gibberellin 2-beta-dioxygenase 2 OS=Arabidopsis thaliana GN=GA2OX2 PE=2 SV=1	2-oxoglutarate-dependent dioxygenase [Theobroma cacao]
c13499.graph_c0	14.7955	11.2128	3.06144	4.79362	3.30818	10.639	9.40928	12.712	0.00114753	-1.48454	0.95612	-0.12218	down-regulated	--	--	--	--	--	--
c13506.graph_c0	2.817	3.58775	0.748031	0.650708	0.502955	2.59955	1.59935	1.75483	6.44079e-05	-2.00528	0.645012	-0.552973	down-regulated	--	--	Molecular Function: protein kinase activity (GO:0004672);; Biological Process: phosphorylation (GO:0016310);; Biological Process: single-organism process (GO:0044699);; Biological Process: response to stimulus (GO:0050896);;	--	Probable serine/threonine-protein kinase WNK1 OS=Oryza sativa subsp. japonica GN=WNK1 PE=2 SV=1	Kinase, putative isoform 2 [Theobroma cacao]
c13508.graph_c0	16.2651	9.28585	5.68601	6.52002	6.85181	21.9412	17.4528	17.8985	0.226021	-0.694888	0.107634	0.7004	inconsistently-regulated	[E]	Amino acid transport and metabolism	--	--	--	PREDICTED: uncharacterized protein LOC101256238 [Solanum lycopersicum]
c13524.graph_c0	3.02182	3.92002	1.04397	0.705144	1.2741	0.182923	0.459546	0.898954	0.00238213	-1.45233	4.07144e-05	-2.60405	down-regulated	[R]	General function prediction only	Cellular Component: plasma membrane (GO:0005886);; Molecular Function: auxin:hydrogen symporter activity (GO:0009672);; Biological Process: determination of bilateral symmetry (GO:0009855);; Biological Process: auxin polar transport (GO:0009926);; Biological Process: meristem initiation (GO:0010014);; Biological Process: meristem maintenance (GO:0010073);; Biological Process: proton transport (GO…	K13947|0.0|vvi:100250503|hypothetical protein LOC100250503	Probable auxin efflux carrier component 6 OS=Arabidopsis thaliana GN=PIN6 PE=2 SV=2	auxin efflux facilitator SlPIN6 [Solanum lycopersicum]
c13528.graph_c0	14.6975	18.2548	17.2226	17.6696	16.1027	9.17409	7.42787	8.65632	0.18784	0.376631	0.0243122	-0.828832	inconsistently-regulated	--	--	--	--	Protein notum homolog OS=Mus musculus GN=Notum PE=2 SV=2	Pectinacetylesterase family protein [Theobroma cacao]
c13537.graph_c0	1.91341	1.32923	96.5371	86.8499	92.2389	6.6214	6.11064	2.50308	2.38841e-50	6.14131	0.141816	1.76821	up-regulated	[R]	General function prediction only	Molecular Function: nucleotide binding (GO:0000166);; Molecular Function: zinc ion binding (GO:0008270);; Biological Process: response to bacterium (GO:0009617);; Biological Process: plant-type hypersensitive response (GO:0009626);; Biological Process: lignin biosynthetic process (GO:0009809);; Molecular Function: aryl-alcohol dehydrogenase (NAD+) activity (GO:0018456);; Molecular Function: cinna…	--	Probable mannitol dehydrogenase OS=Fragaria ananassa GN=CAD PE=1 SV=1	cinnamyl alcohol dehydrogenase [Salvia miltiorrhiza]
c13576.graph_c0	7.21362	7.5169	13.5268	13.2438	12.4732	6.57651	6.28292	6.51292	0.000547844	1.15579	0.991804	-0.0535885	inconsistently-regulated	--	--	--	--	--	PREDICTED: uncharacterized protein LOC101210178 [Cucumis sativus]
c13618.graph_c0	18.9098	19.5074	8.42481	6.92396	7.50047	15.5753	14.4842	11.6106	3.82122e-05	-1.00824	0.583238	-0.33369	down-regulated	[R]	General function prediction only	Molecular Function: organic cyclic compound binding (GO:0097159);; Molecular Function: heterocyclic compound binding (GO:1901363);;	K14411|0.0|vvi:100248707|hypothetical protein LOC100248707	Heterogeneous nuclear ribonucleoprotein 1 OS=Arabidopsis thaliana GN=RNP1 PE=1 SV=1	PREDICTED: uncharacterized protein LOC100246008 [Vitis vinifera]
c13648.graph_c0	15.9687	28.4678	1.93919	2.02427	2.93767	9.24211	25.0545	27.0769	4.89064e-06	-2.93111	1	0.0371489	inconsistently-regulated	--	--	Cellular Component: extracellular region (GO:0005576);; Biological Process: syncytium formation (GO:0006949);; Cellular Component: plasmodesma (GO:0009506);; Biological Process: unidimensional cell growth (GO:0009826);; Biological Process: plant-type cell wall loosening (GO:0009828);; Biological Process: sexual reproduction (GO:0019953);;	--	Expansin-B3 OS=Arabidopsis thaliana GN=EXPB3 PE=2 SV=2	Expansin B3, BETA 1.6 isoform 1 [Theobroma cacao]
c13663.graph_c0	7.16626	7.81488	12.6679	10.1054	10.7757	4.17437	4.4353	4.23578	0.00281975	0.905762	0.282984	-0.669217	inconsistently-regulated	--	--	--	--	Protein IQ-DOMAIN 1 OS=Arabidopsis thaliana GN=IQD1 PE=1 SV=1	IQ-domain 33, putative isoform 1 [Theobroma cacao]
c13677.graph_c0	21.273	4.70535	5.29583	5.94539	6.33452	16.3701	12.6047	12.1517	0.547402	-0.85363	0.965092	0.18018	inconsistently-regulated	--	--	--	--	--	Uncharacterized protein TCM_001041 [Theobroma cacao]
c13710.graph_c0	2.31725	3.62202	3.02857	1.3549	2.99215	0.143195	0.308348	0.324792	0.993658	0.0628199	0.000291151	-3.36864	inconsistently-regulated	--	--	Cellular Component: membrane (GO:0016020);;	--	--	predicted protein [Populus trichocarpa]
c13737.graph_c0	14.0526	11.5958	28.626	29.2886	26.7729	21.6522	14.9594	16.9569	1.5805e-08	1.45974	0.215033	0.605829	up-regulated	[O]	Posttranslational modification, protein turnover, chaperones	Cellular Component: mitochondrion (GO:0005739);; Biological Process: protein folding (GO:0006457);; Molecular Function: heat shock protein binding (GO:0031072);; Molecular Function: chaperone binding (GO:0051087);; Biological Process: protein oligomerization (GO:0051259);;	K04082|3e-83|ath:AT5G06410|DNAJ heat shock N-terminal domain-containing protein	Iron-sulfur cluster co-chaperone protein HscB, mitochondrial OS=Mus musculus GN=Hscb PE=2 SV=2	hypothetical protein M569_06650, partial [Genlisea aurea]
c13753.graph_c0	2.15384	12.7182	1.96602	2.05228	0.824041	6.21117	11.082	10.8679	-	-	0.86865	0.510382	inconsistently-regulated	--	--	--	--	--	predicted protein [Populus trichocarpa]
c13771.graph_c0	1.96815	7.00724	8.00274	11.0816	9.03601	2.27028	2.44435	3.12643	0.00364981	1.41812	0.782724	-0.61493	inconsistently-regulated	--	--	Molecular Function: DNA binding (GO:0003677);; Molecular Function: sequence-specific DNA binding transcription factor activity (GO:0003700);; Cellular Component: nucleus (GO:0005634);; Biological Process: regulation of transcription, DNA-templated (GO:0006355);;	K14516|6e-36|vvi:100261423|hypothetical protein LOC100261423	Ethylene-responsive transcription factor 1B OS=Arabidopsis thaliana GN=ERF1B PE=1 SV=2	hypothetical protein M569_16245, partial [Genlisea aurea]
c13774.graph_c0	1.08203	1.50336	0.215493	0.299929	0.16559	1.06982	1.22864	1.29416	0.000174765	-2.17434	1	0.0344149	inconsistently-regulated	--	--	--	--	--	--
c13788.graph_c0	4.35407	0.129632	4.21183	5.43111	3.998	0.245998	0.13243	0	0.114577	1.30076	-	-	inconsistently-regulated	--	--	Biological Process: response to light stimulus (GO:0009416);;	--	Zinc finger protein CONSTANS OS=Arabidopsis thaliana GN=CO PE=1 SV=1	unnamed protein product [Vitis vinifera]
c13808.graph_c0	11.8399	4.7123	5.89498	8.54667	5.94543	4.06471	2.71334	2.95023	0.998717	0.0215675	0.42984	-1.24005	inconsistently-regulated	--	--	--	--	Cucumber peeling cupredoxin OS=Cucumis sativus PE=1 SV=3	NtEIG-A1 [Nicotiana tabacum]
c13823.graph_c0	1.23724	1.28925	0.184803	0.643035	0.213011	0.244656	0.197561	0.138731	0.0082301	-1.53341	0.00486596	-2.57343	down-regulated	--	--	Biological Process: response to stress (GO:0006950);; Molecular Function: sulfotransferase activity (GO:0008146);; Biological Process: response to organic substance (GO:0010033);;	--	Cytosolic sulfotransferase 12 OS=Arabidopsis thaliana GN=SOT12 PE=1 SV=2	PREDICTED: flavonol sulfotransferase-like [Vitis vinifera]
c13835.graph_c0	23.7091	26.4098	40.909	41.6414	41.523	74.1648	45.2563	37.8149	0.000515497	1.05174	0.132944	1.19677	up-regulated	--	--	--	--	--	hypothetical protein M569_13084, partial [Genlisea aurea]
c13856.graph_c0	3.12929	3.37943	0.226625	0.236568	0.391825	0.843818	1.21136	1.27595	1.12904e-09	-3.18475	0.0367742	-1.4109	down-regulated	--	--	Biological Process: cellular process (GO:0009987);; Molecular Function: kinase activity (GO:0016301);;	--	Serine/threonine-protein kinase Nek7 OS=Arabidopsis thaliana GN=NEK7 PE=1 SV=1	PREDICTED: serine/threonine-protein kinase Nek6-like [Vitis vinifera]
c13869.graph_c0	96.6569	50.5222	13.7411	16.2823	14.7683	95.5668	82.8447	86.1474	0.0140131	-1.99013	0.634005	0.380401	inconsistently-regulated	--	--	Molecular Function: binding (GO:0005488);;	--	Zinc finger protein ZAT10 OS=Arabidopsis thaliana GN=ZAT10 PE=2 SV=1	Cys2-His2 type zinc finger protein [Nicotiana tabacum]
c13897.graph_c0	1.36997	1.42756	0.376328	0.245524	0.596434	1.16769	1.65953	1.48317	0.00754072	-1.45761	0.9631	0.177145	inconsistently-regulated	--	--	--	--	Putative disease resistance RPP13-like protein 3 OS=Arabidopsis thaliana GN=RPP13L3 PE=3 SV=1	PREDICTED: putative late blight resistance protein homolog R1B-12-like [Solanum lycopersicum]
c13910.graph_c0	117.579	26.5049	33.094	31.8022	32.9125	107.119	59.5181	63.7683	0.545039	-0.84904	0.964306	0.192573	inconsistently-regulated	--	--	--	--	Arabinogalactan peptide 20 OS=Arabidopsis thaliana GN=AGP20 PE=3 SV=1	PREDICTED: arabinogalactan peptide 20-like [Solanum lycopersicum]
c13922.graph_c0	58.5544	31.6381	23.6413	22.6615	21.6164	85.5433	72.1751	68.0888	0.276047	-0.682994	0.0276718	0.858203	inconsistently-regulated	--	--	--	--	--	hypothetical protein [Hevea brasiliensis]
c13943.graph_c0	2.80065	2.74259	0.940814	0.771642	0.774584	2.90252	2.55034	1.62694	0.00100163	-1.4163	0.977729	-0.101086	down-regulated	--	--	--	--	Pentatricopeptide repeat-containing protein At2g21090 OS=Arabidopsis thaliana GN=PCMP-E48 PE=2 SV=1	PREDICTED: pentatricopeptide repeat-containing protein At2g21090 [Vitis vinifera]
c13962.graph_c0	1.55511	2.26869	2.7874	2.90969	3.92683	0.307515	0.993279	0.523124	0.0888949	1.08252	-	-	inconsistently-regulated	[R]	General function prediction only	Molecular Function: GTP binding (GO:0005525);; Cellular Component: plasma membrane (GO:0005886);; Biological Process: small GTPase mediated signal transduction (GO:0007264);; Biological Process: protein transport (GO:0015031);; Molecular Function: hydrolase activity (GO:0016787);;	K07897|1e-106|pop:POPTR_710660|hypothetical protein	Ras-related protein Rab7 OS=Glycine max PE=2 SV=1	predicted protein [Populus trichocarpa]
c13972.graph_c0	0.165552	0.172512	1.81339	3.7859	2.47022	0	0.176235	0.371267	0.000138348	4.32155	-	-	inconsistently-regulated	--	--	--	--	--	--
c13984.graph_c0	0.217382	0.339782	2.16465	1.92068	1.12278	0.107465	0.115705	0.24375	9.43898e-05	2.97606	-	-	inconsistently-regulated	--	--	--	--	--	--
c13998.graph_c0	1.31424	3.1955	2.90823	3.03582	2.84931	1.15504	2.02086	0.8187	0.278107	0.725706	-	-	inconsistently-regulated	[O]	Posttranslational modification, protein turnover, chaperones	Cellular Component: nucleus (GO:0005634);; Molecular Function: zinc ion binding (GO:0008270);; Cellular Component: chloroplast (GO:0009507);; Biological Process: response to sucrose (GO:0009744);; Biological Process: response to fructose (GO:0009750);; Biological Process: determination of bilateral symmetry (GO:0009855);; Biological Process: polarity specification of adaxial/abaxial axis (GO:0009…	--	RING-H2 finger protein ATL8 OS=Arabidopsis thaliana GN=ATL8 PE=2 SV=2	hypothetical protein CARUB_v10021002mg [Capsella rubella]
c14002.graph_c0	32.4783	50.7164	14.1435	14.764	13.3679	46.717	65.0156	59.6702	0.000436956	-1.22437	0.201886	0.605915	inconsistently-regulated	--	--	--	--	--	--
c14007.graph_c0	19.4077	24.5088	47.7403	45.4039	47.3143	18.0815	15.2326	15.5575	5.56115e-12	1.4242	0.630879	-0.291153	inconsistently-regulated	[U]	Intracellular trafficking, secretion, and vesicular transport	Molecular Function: voltage-gated potassium channel activity (GO:0005249);; Biological Process: potassium ion transport (GO:0006813);; Cellular Component: integral component of membrane (GO:0016021);; Biological Process: transmembrane transport (GO:0055085);;	--	Probable cyclic nucleotide-gated ion channel 17 OS=Arabidopsis thaliana GN=CNGC17 PE=2 SV=1	PREDICTED: probable cyclic nucleotide-gated ion channel 17-like [Solanum lycopersicum]
c14021.graph_c0	106.483	27.7401	18.9028	17.6304	20.112	72.2985	48.3074	48.9942	0.298307	-1.53258	0.981729	-0.143655	down-regulated	--	--	--	--	--	hypothetical protein M569_03007 [Genlisea aurea]
c14055.graph_c0	67.7256	84.0785	28.581	30.0799	28.4537	63.0009	79.4711	78.3715	9.64289e-07	-1.05447	0.950175	0.0982098	inconsistently-regulated	--	--	Biological Process: RNA splicing, via endonucleolytic cleavage and ligation (GO:0000394);; Molecular Function: iron ion binding (GO:0005506);; Biological Process: acetyl-CoA metabolic process (GO:0006084);; Biological Process: fatty acid biosynthetic process (GO:0006633);; Biological Process: calcium ion transport (GO:0006816);; Biological Process: Golgi organization (GO:0007030);; Biological Pro…	K14423|1e-173|pop:POPTR_854922|hypothetical protein	Methylsterol monooxygenase 1-1 OS=Arabidopsis thaliana GN=SMO1-1 PE=1 SV=1	PREDICTED: methylsterol monooxygenase 1-1-like [Solanum lycopersicum]
c14056.graph_c0	3.99873	1.81632	0.306298	0.74605	0.706101	5.47426	4.36592	4.82868	0.0576582	-2.0004	0.33731	0.866014	inconsistently-regulated	--	--	--	--	--	--
c14058.graph_c0	2.68122	5.97326	2.48578	1.826	2.12238	8.59284	7.18482	7.36062	0.341188	-0.668296	0.129723	0.98615	inconsistently-regulated	--	--	--	--	--	--
c14073.graph_c0	4.89622	4.96229	8.8829	8.36626	9.39195	10.4115	9.85316	10.0778	0.000585555	1.17564	0.0132697	1.17227	up-regulated	--	--	Molecular Function: nucleic acid binding (GO:0003676);; Molecular Function: sugar:hydrogen symporter activity (GO:0005351);; Biological Process: postreplication repair (GO:0006301);; Molecular Function: sucrose transmembrane transporter activity (GO:0008515);; Biological Process: carbohydrate transport (GO:0008643);; Biological Process: response to endogenous stimulus (GO:0009719);; Biological Pr…	--	Protein vip1 OS=Schizosaccharomyces pombe (strain 972 / ATCC 24843) GN=vip1 PE=1 SV=1	RNA-binding (RRM/RBD/RNP motifs) family protein [Theobroma cacao]
c14081.graph_c0	5.23358	32.8266	123.172	119.736	117.483	36.1721	46.0704	46.8344	1.25743e-41	3.02103	0.0591601	1.34968	up-regulated	[KAD]	--	Molecular Function: binding (GO:0005488);; Biological Process: transcription, DNA-templated (GO:0006351);;	K09422|1e-128|vvi:100233018|MYB30	Myb-related protein 306 OS=Antirrhinum majus GN=MYB306 PE=2 SV=1	PREDICTED: myb-related protein 306-like [Solanum lycopersicum]
c14101.graph_c0	19.0801	20.0984	6.19554	4.31157	4.52277	9.63752	8.1687	13.4878	7.17969e-05	-1.64097	0.251799	-0.770302	down-regulated	--	--	Cellular Component: cell wall (GO:0005618);; Cellular Component: anchored component of plasma membrane (GO:0046658);; Biological Process: root development (GO:0048364);; Biological Process: shoot system development (GO:0048367);;	--	Fasciclin-like arabinogalactan protein 1 OS=Arabidopsis thaliana GN=FLA1 PE=1 SV=1	hypothetical protein M569_07779, partial [Genlisea aurea]
c14104.graph_c0	2.90872	3.66248	6.39635	5.29118	6.53803	2.3966	2.70937	3.66924	0.0116695	1.21821	1	-0.0236726	inconsistently-regulated	--	--	--	--	--	hypothetical protein PRUPE_ppa1027141mg [Prunus persica]
c14120.graph_c0	1.85526	6.25467	5.2163	5.10483	5.3862	1.51063	2.78821	3.91586	0.208608	0.722237	0.883491	-0.397968	inconsistently-regulated	--	--	Biological Process: metabolic process (GO:0008152);; Molecular Function: transferase activity (GO:0016740);;	--	Putative ribonuclease H protein At1g65750 OS=Arabidopsis thaliana GN=At1g65750 PE=3 SV=1	hypothetical protein MTR_5g044430 [Medicago truncatula]
c14124.graph_c0	1.93033	1.28004	3.66964	2.73617	2.81984	0.780775	0.653831	0.491927	0.0186393	1.25302	0.313308	-1.19948	inconsistently-regulated	--	--	Cellular Component: plasma membrane (GO:0005886);;	--	Putative protein TPRXL OS=Homo sapiens GN=TPRXL PE=5 SV=2	Late embryogenesis abundant (LEA) hydroxyproline-rich glycoprotein family, putative isoform 1 [Theobroma cacao]
c14129.graph_c0	14.3346	26.4604	15.4977	27.2465	23.0342	8.09884	10.0278	5.97012	0.497878	0.447084	0.122027	-1.19615	inconsistently-regulated	--	--	Cellular Component: extracellular space (GO:0005615);; Biological Process: calcium ion transport (GO:0006816);; Biological Process: Golgi organization (GO:0007030);; Biological Process: response to salt stress (GO:0009651);; Biological Process: cysteine biosynthetic process (GO:0019344);; Biological Process: cell wall biogenesis (GO:0042546);;	--	--	PREDICTED: pollen-specific protein C13-like [Fragaria vesca subsp. vesca]
c14129.graph_c1	92.7881	106.86	58.4446	60.7381	60.7932	38.601	28.9539	30.9357	0.124919	-0.404778	5.3088e-07	-1.46774	down-regulated	--	--	Cellular Component: extracellular region (GO:0005576);; Biological Process: calcium ion transport (GO:0006816);; Biological Process: Golgi organization (GO:0007030);; Biological Process: response to salt stress (GO:0009651);; Biological Process: cysteine biosynthetic process (GO:0019344);; Biological Process: cell wall biogenesis (GO:0042546);;	--	Pollen-specific protein C13 OS=Zea mays GN=MGS1 PE=2 SV=1	allergen-like protein BRSn20 [Sambucus nigra]
c14148.graph_c0	49.8912	51.9888	80.1878	80.7393	80.2328	34.2342	36.3466	33.3499	3.36033e-06	0.985386	0.364785	-0.419939	inconsistently-regulated	--	--	Molecular Function: ACP phosphopantetheine attachment site binding involved in fatty acid biosynthetic process (GO:0000036);; Molecular Function: oleoyl-[acyl-carrier-protein] hydrolase activity (GO:0004320);; Biological Process: fatty acid biosynthetic process (GO:0006633);; Cellular Component: plastid (GO:0009536);; Molecular Function: myristoyl-[acyl-carrier-protein] hydrolase activity (GO:001…	K10781|0.0|vvi:100257579|hypothetical protein LOC100257579	Palmitoyl-acyl carrier protein thioesterase, chloroplastic OS=Gossypium hirsutum GN=FATB1 PE=1 SV=1	acyl acyl-carrier-protein thioesterase type B [Camellia oleifera]
c14201.graph_c0	36.4784	24.7579	132.274	134.055	130.118	25.9825	24.9409	24.9254	5.25283e-33	2.42637	0.880911	-0.150422	inconsistently-regulated	[O]	Posttranslational modification, protein turnover, chaperones	Molecular Function: metalloendopeptidase activity (GO:0004222);; Molecular Function: ATP binding (GO:0005524);; Biological Process: proteolysis (GO:0006508);; Molecular Function: zinc ion binding (GO:0008270);; Molecular Function: microtubule-severing ATPase activity (GO:0008568);; Cellular Component: chloroplast thylakoid membrane (GO:0009535);; Cellular Component: chloroplast envelope (GO:00099…	K03798|0.0|vvi:100250511|hypothetical protein LOC100250511	ATP-dependent zinc metalloprotease FTSH 2, chloroplastic OS=Arabidopsis thaliana GN=FTSH2 PE=1 SV=1	PREDICTED: ATP-dependent zinc metalloprotease FTSH 2, chloroplastic-like [Vitis vinifera]
c14203.graph_c0	81.0965	94.3003	47.1841	45.6207	42.1716	78.6458	124.781	123.509	0.00777407	-0.633095	0.542013	0.455951	inconsistently-regulated	[E]	Amino acid transport and metabolism	Molecular Function: binding (GO:0005488);;	--	Zinc finger protein 6 OS=Arabidopsis thaliana GN=ZFP6 PE=2 SV=1	unnamed protein product [Vitis vinifera]
c14218.graph_c0	10.1325	4.91857	0.564026	0.523352	0.288941	7.65369	8.50851	9.10338	0.00116795	-3.72761	0.836552	0.282459	inconsistently-regulated	--	--	Molecular Function: beta-galactosidase activity (GO:0004565);; Biological Process: carbohydrate metabolic process (GO:0005975);; Biological Process: polyamine catabolic process (GO:0006598);; Biological Process: plant-type cell wall organization (GO:0009664);; Biological Process: phenylpropanoid metabolic process (GO:0009698);; Biological Process: plant-type cell wall biogenesis (GO:0009832);; Bi…	--	Beta-galactosidase 3 OS=Arabidopsis thaliana GN=BGAL3 PE=1 SV=1	predicted protein [Populus trichocarpa]
c14239.graph_c0	5.22648	9.04867	4.74364	4.21606	4.68659	1.34571	0.898314	0.915695	0.452599	-0.31066	3.61493e-05	-2.61586	down-regulated	[R]	General function prediction only	--	--	Ankyrin repeat-containing protein At3g12360 OS=Arabidopsis thaliana GN=At3g12360 PE=2 SV=1	ankyrin repeat-containing protein, putative [Ricinus communis]
c14268.graph_c0	3.47744	13.8734	1.0883	1.54916	1.82461	4.32234	6.55755	5.68176	0.156833	-2.18655	0.848076	-0.485242	down-regulated	[Q]	Secondary metabolites biosynthesis, transport and catabolism	Molecular Function: oxidoreductase activity (GO:0016491);; Biological Process: single-organism metabolic process (GO:0044710);; Molecular Function: metal ion binding (GO:0046872);;	--	Putative laccase-9 OS=Oryza sativa subsp. japonica GN=LAC9 PE=2 SV=1	PREDICTED: laccase-14-like [Solanum lycopersicum]
c14273.graph_c0	2.45726	2.56057	1.28171	0.973049	0.671522	3.47079	4.23516	3.01774	0.0947808	-1.03703	0.635783	0.646567	inconsistently-regulated	--	--	--	--	--	--
c14296.graph_c0	5.14265	0.315227	0.602467	0.943348	0	6.87924	4.83045	4.74884	-	-	0.437463	1.09753	inconsistently-regulated	--	--	--	--	--	--
c14344.graph_c0	18.8894	49.1624	17.0269	17.0294	15.7212	31.1569	53.1776	51.2954	0.393647	-0.687555	0.692316	0.570823	inconsistently-regulated	--	--	--	--	--	--
c14386.graph_c0	19.0416	21.8715	33.3978	33.9633	32.6591	23.7475	27.8718	27.6597	0.000157737	1.03437	0.382712	0.509376	up-regulated	--	--	--	--	Bifunctional nuclease 2 OS=Arabidopsis thaliana GN=BBD2 PE=2 SV=1	PREDICTED: uncharacterized protein LOC100855103 [Vitis vinifera]
c14386.graph_c1	19.5212	19.7192	37.886	30.0235	29.0364	26.1943	23.7497	27.0264	0.00100163	1.04546	0.479373	0.522629	up-regulated	[S]	Function unknown	Molecular Function: nuclease activity (GO:0004518);; Biological Process: nucleotide-excision repair (GO:0006289);; Biological Process: regulation of histone deacetylation (GO:0031063);; Molecular Function: sequence-specific DNA binding (GO:0043565);; Biological Process: negative regulation of transcription, DNA-templated (GO:0045892);; Biological Process: defense response to fungus (GO:0050832);;…	--	Bifunctional nuclease 1 OS=Arabidopsis thaliana GN=BBD1 PE=2 SV=1	predicted protein [Populus trichocarpa]
c14388.graph_c0	0.330571	0.442889	0.752405	1.17812	0.921454	0.466919	0.201088	0.317716	0.00811166	1.63242	-	-	inconsistently-regulated	--	--	Molecular Function: signal transducer activity (GO:0004871);; Cellular Component: plasma membrane (GO:0005886);; Biological Process: response to light stimulus (GO:0009416);; Biological Process: phloem or xylem histogenesis (GO:0010087);; Biological Process: leaf vascular tissue pattern formation (GO:0010305);; Biological Process: cotyledon vascular tissue pattern formation (GO:0010588);; Biologi…	--	Putative BTB/POZ domain-containing protein DOT3 OS=Arabidopsis thaliana GN=DOT3 PE=3 SV=1	PREDICTED: putative BTB/POZ domain-containing protein DOT3-like, partial [Vitis vinifera]
c14400.graph_c0	2.94866	2.11243	1.2846	1.14939	1.48068	3.09762	3.72749	4.33955	-	-	0.6815	0.686436	inconsistently-regulated	--	--	--	--	--	--
c14403.graph_c0	30.4609	25.0281	50.9855	49.6683	50.4002	31.8495	25.9593	27.0267	4.37439e-08	1.18104	0.852997	0.156607	up-regulated	[G]	Carbohydrate transport and metabolism	Molecular Function: 1,4-alpha-glucan branching enzyme activity (GO:0003844);; Molecular Function: hydrolase activity, hydrolyzing O-glycosyl compounds (GO:0004553);; Biological Process: glycogen biosynthetic process (GO:0005978);; Molecular Function: cation binding (GO:0043169);;	K00700|0.0|rcu:RCOM_0022940|starch branching enzyme II, putative (EC:2.4.1.18)	1,4-alpha-glucan-branching enzyme 2-2, chloroplastic/amyloplastic OS=Arabidopsis thaliana GN=SBE2.2 PE=1 SV=1	starch branching enzyme II, putative [Ricinus communis]
c14464.graph_c0	1.48866	2.83272	2.38471	1.9511	2.7487	6.33546	6.1322	5.66088	0.45283	0.469615	0.00266204	1.63331	up-regulated	--	--	Cellular Component: extracellular region (GO:0005576);; Cellular Component: endoplasmic reticulum (GO:0005783);; Biological Process: fatty acid biosynthetic process (GO:0006633);; Biological Process: response to cold (GO:0009409);; Biological Process: response to light stimulus (GO:0009416);; Cellular Component: membrane (GO:0016020);; Molecular Function: transferase activity, transferring acyl g…	--	3-ketoacyl-CoA synthase 12 OS=Arabidopsis thaliana GN=KCS12 PE=2 SV=1	hypothetical protein M569_10932, partial [Genlisea aurea]
c14464.graph_c1	2.07075	5.39451	2.70639	3.22872	2.97094	9.85308	6.88866	9.86818	1	0.0187933	0.0285285	1.40507	up-regulated	--	--	Biological Process: very long-chain fatty acid metabolic process (GO:0000038);; Cellular Component: extracellular region (GO:0005576);; Cellular Component: endoplasmic reticulum (GO:0005783);; Biological Process: fatty acid biosynthetic process (GO:0006633);; Biological Process: response to cold (GO:0009409);; Biological Process: response to light stimulus (GO:0009416);; Cellular Component: membr…	--	3-ketoacyl-CoA synthase 3 OS=Arabidopsis thaliana GN=KCS3 PE=2 SV=3	hypothetical protein M569_12961, partial [Genlisea aurea]
c14471.graph_c0	7.10277	8.73198	5.20528	5.32995	5.7708	1.02578	1.52922	1.83448	0.508873	-0.211188	1.61656e-12	-2.29127	down-regulated	[KAD]	--	--	--	Myb-related protein 3R-1 OS=Arabidopsis thaliana GN=MYB3R-1 PE=2 SV=1	Myb [Nicotiana tabacum]
c14486.graph_c1	38.9995	85.1629	17.3235	16.6924	15.9083	41.962	66.5479	62.9156	0.03573	-1.55465	1	0.037006	inconsistently-regulated	--	--	--	--	--	PREDICTED: uncharacterized protein LOC100798784 [Glycine max]
c14496.graph_c0	0.713166	1.06164	0.202903	0.47656	0.233873	1.25915	1.03033	1.37087	-	-	0.713005	0.604454	inconsistently-regulated	--	--	--	--	--	--
c14505.graph_c1	20.6065	16.6809	29.1564	27.8942	27.46	33.1511	35.2591	35.1159	0.000276603	0.916244	0.00248211	1.01905	up-regulated	--	--	Molecular Function: transferase activity, transferring glycosyl groups (GO:0016757);;	K13495|1e-127|vvi:100262460|hypothetical protein LOC100262460	Zeatin O-glucosyltransferase OS=Phaseolus lunatus GN=ZOG1 PE=2 SV=1	PREDICTED: zeatin O-glucosyltransferase-like [Solanum lycopersicum]
c14509.graph_c0	7.09628	13.1014	2.7651	1.84409	2.70023	3.96571	6.77415	7.26513	0.00359236	-1.71127	0.530131	-0.596457	down-regulated	[RTKL]	--	Molecular Function: protein serine/threonine kinase activity (GO:0004674);; Molecular Function: ATP binding (GO:0005524);; Biological Process: protein phosphorylation (GO:0006468);;	--	Cysteine-rich receptor-like protein kinase 2 OS=Arabidopsis thaliana GN=CRK2 PE=2 SV=1	PREDICTED: cysteine-rich receptor-like protein kinase 2-like [Solanum lycopersicum]
c1455.graph_c0	1.13174	0.336949	1.20747	1.05037	1.15981	0.759306	0.473304	0.453221	0.107995	0.93247	0.954647	-0.281129	inconsistently-regulated	--	--	--	--	--	--
c14551.graph_c0	62.503	70.7098	18.0602	18.982	18.8162	47.9284	50.9847	52.7728	8.76977e-13	-1.50942	0.672736	-0.258537	down-regulated	[R]	General function prediction only	Molecular Function: zinc ion binding (GO:0008270);;	--	Putative E3 ubiquitin-protein ligase XBAT31 OS=Arabidopsis thaliana GN=XBAT31 PE=2 SV=1	PREDICTED: putative E3 ubiquitin-protein ligase XBAT31-like [Fragaria vesca subsp. vesca]
c14560.graph_c0	38.6054	35.1226	61.0646	63.7437	59.8191	25.6914	18.6516	20.9781	3.59492e-05	1.0633	0.217258	-0.628614	inconsistently-regulated	--	--	--	--	--	PREDICTED: uncharacterized protein LOC101255929 [Solanum lycopersicum]
c14561.graph_c0	44.3578	45.566	13.8867	14.9874	14.3786	31.861	40.175	38.4744	2.19588e-09	-1.31379	0.852199	-0.149939	down-regulated	[Q]	Secondary metabolites biosynthesis, transport and catabolism	Biological Process: iron ion transport (GO:0006826);; Biological Process: cellular iron ion homeostasis (GO:0006879);; Molecular Function: ferric iron binding (GO:0008199);; Molecular Function: electron carrier activity (GO:0009055);; Biological Process: skotomorphogenesis (GO:0009647);; Molecular Function: steroid 22-alpha hydroxylase activity (GO:0010012);; Cellular Component: integral componen…	K12639|0.0|vvi:100257922|hypothetical protein LOC100257922	Cytochrome P450 724B1 OS=Oryza sativa subsp. japonica GN=CYP724B1 PE=1 SV=1	PREDICTED: cytochrome P450 724B1 [Vitis vinifera]
c14575.graph_c0	63.9208	80.1129	26.0292	23.9745	29.498	37.1381	50.0404	44.0883	5.0602e-05	-1.11063	0.20847	-0.57649	down-regulated	--	--	Cellular Component: cell wall (GO:0005618);; Cellular Component: cytosol (GO:0005829);; Biological Process: embryo sac egg cell differentiation (GO:0009560);; Cellular Component: chloroplast stroma (GO:0009570);; Molecular Function: transferase activity (GO:0016740);; Biological Process: nucleobase-containing small molecule metabolic process (GO:0055086);; Biological Process: purine-containing co…	K00764|7e-29|pop:POPTR_1076823|amidophosphoribosyltransferase (EC:2.4.2.14)	Amidophosphoribosyltransferase 1, chloroplastic OS=Arabidopsis thaliana GN=ASE1 PE=2 SV=1	amidophosphoribosyltransferase, partial [Genlisea aurea]
c14577.graph_c0	2.47171	0	2.05107	0.856424	0.472829	6.5169	6.57803	6.00497	-	-	0.0231527	2.45249	inconsistently-regulated	--	--	Molecular Function: methyltransferase activity (GO:0008168);;	--	Probable S-adenosylmethionine-dependent methyltransferase At5g37970 OS=Arabidopsis thaliana GN=At5g37970 PE=1 SV=1	unnamed protein product [Vitis vinifera]
c14589.graph_c1	17.3955	15.0113	10.5557	9.46486	9.04717	37.2204	22.4242	23.4676	0.323215	-0.419748	0.146174	0.901264	inconsistently-regulated	--	--	--	--	--	--
c14601.graph_c0	35.152	32.9092	17.0421	15.8061	17.241	50.9465	47.9715	47.8375	0.00615738	-0.702963	0.0852977	0.656764	inconsistently-regulated	--	--	--	--	--	PREDICTED: uncharacterized protein LOC101245485 [Solanum lycopersicum]
c14605.graph_c0	38.7725	59.3325	17.8195	17.474	17.4274	43.6968	69.5606	74.4861	0.000445069	-1.14428	0.612001	0.500947	inconsistently-regulated	[J]	Translation, ribosomal structure and biogenesis	Biological Process: RNA methylation (GO:0001510);; Molecular Function: RNA binding (GO:0003723);; Molecular Function: structural constituent of ribosome (GO:0003735);; Cellular Component: cell wall (GO:0005618);; Cellular Component: nucleolus (GO:0005730);; Cellular Component: plasma membrane (GO:0005886);; Biological Process: translation (GO:0006412);; Biological Process: pyrimidine ribonucleoti…	K02981|5e-33|pop:POPTR_560518|hypothetical protein	40S ribosomal protein S2-4 OS=Arabidopsis thaliana GN=RPS2D PE=2 SV=1	PREDICTED: 40S ribosomal protein S2-2-like [Solanum lycopersicum]
c14608.graph_c0	4.10052	2.86812	1.00682	1.051	1.1605	0.222152	0.298982	0.440895	0.00313123	-1.38196	2.39133e-07	-3.30978	down-regulated	--	--	--	--	--	unnamed protein product [Vitis vinifera]
c14617.graph_c0	0.59425	2.88976	0.986241	0.617706	0.909423	2.93774	4.42818	3.10955	-	-	0.367375	1.17175	inconsistently-regulated	--	--	Cellular Component: anchored component of plasma membrane (GO:0046658);;	--	Uncharacterized GPI-anchored protein At4g28100 OS=Arabidopsis thaliana GN=At4g28100 PE=1 SV=1	hypothetical protein PRUPE_ppa008626mg [Prunus persica]
c14636.graph_c0	3.17151	3.15797	6.9479	7.17946	7.19948	3.34479	2.92601	2.29178	6.83053e-05	1.49374	1	-0.0165315	inconsistently-regulated	--	--	Cellular Component: chloroplast (GO:0009507);;	--	--	PREDICTED: uncharacterized protein LOC100265230 [Vitis vinifera]
c14657.graph_c0	23.7945	21.4793	45.0006	43.2361	47.4235	38.2984	33.8224	34.4885	7.82752e-09	1.32183	0.0267123	0.782549	up-regulated	--	--	Molecular Function: DNA binding (GO:0003677);; Molecular Function: sequence-specific DNA binding transcription factor activity (GO:0003700);; Cellular Component: nucleus (GO:0005634);; Biological Process: glycolysis (GO:0006096);; Biological Process: chromatin assembly or disassembly (GO:0006333);; Biological Process: regulation of transcription, DNA-templated (GO:0006355);; Biological Process: f…	--	Lysine-specific demethylase phf2 OS=Danio rerio GN=phf2 PE=2 SV=3	PHD finger family protein / bromo-adjacent domain-containing protein isoform 1 [Theobroma cacao]
c14666.graph_c0	66.225	34.9082	15.9401	17.2433	17.4101	71.0304	50.1598	49.433	0.0713437	-1.27315	0.820414	0.286864	inconsistently-regulated	[TZDR]	--	Molecular Function: calcium ion binding (GO:0005509);; Biological Process: response to stress (GO:0006950);; Biological Process: response to abiotic stimulus (GO:0009628);; Biological Process: post-embryonic development (GO:0009791);; Biological Process: response to chemical (GO:0042221);; Biological Process: reproductive structure development (GO:0048608);; Biological Process: regulation of biol…	K13448|7e-59|vvi:100253496|hypothetical protein LOC100253496	Probable calcium-binding protein CML18 OS=Oryza sativa subsp. japonica GN=CML18 PE=2 SV=1	PREDICTED: calcium-binding protein CML24-like [Solanum lycopersicum]
c14667.graph_c0	22.0353	12.0276	92.3669	98.8188	90.3271	51.4583	24.3508	29.4144	8.05175e-25	2.77371	0.286318	1.15782	up-regulated	--	--	--	--	--	--
c14677.graph_c1	3.85668	1.21783	1.62927	1.09334	0.670699	3.58208	6.59377	4.84867	-	-	0.32327	1.09435	inconsistently-regulated	--	--	Molecular Function: DNA binding (GO:0003677);; Molecular Function: chromatin binding (GO:0003682);; Molecular Function: zinc ion binding (GO:0008270);;	--	Transcription factor MYB1R1 OS=Solanum tuberosum PE=2 SV=1	putative MYB transcription factor [Avicennia marina]
c14681.graph_c0	3.50644	3.85685	0.581943	1.21495	0.22359	1.73345	1.24424	3.71334	0.000270149	-2.11978	0.71852	-0.579852	down-regulated	--	--	--	--	--	--
c14681.graph_c1	8.44426	9.4409	1.31385	1.00576	2.01919	4.69633	4.12004	6.50962	2.23664e-08	-2.29967	0.340155	-0.667522	down-regulated	[GER]	--	Cellular Component: Golgi membrane (GO:0000139);; Molecular Function: nucleotide-sugar transmembrane transporter activity (GO:0005338);; Molecular Function: sugar:hydrogen symporter activity (GO:0005351);; Biological Process: carbohydrate transport (GO:0008643);; Cellular Component: chloroplast (GO:0009507);; Biological Process: nucleotide-sugar transport (GO:0015780);; Cellular Component: integr…	--	CMP-sialic acid transporter 3 OS=Arabidopsis thaliana GN=UTR6 PE=2 SV=1	hypothetical protein M569_09244, partial [Genlisea aurea]
c14688.graph_c0	1.06152	1.50839	0.672666	0.300933	0.77534	4.00738	2.56823	2.59698	-	-	0.116656	1.3904	inconsistently-regulated	--	--	--	--	--	--
c14712.graph_c0	3.70931	6.54121	5.32741	6.74751	4.74871	1.62215	2.96151	3.59935	0.292797	0.470529	0.39863	-0.755461	inconsistently-regulated	--	--	--	K13495|1e-104|vvi:100248679|hypothetical protein LOC100248679	Zeatin O-glucosyltransferase OS=Phaseolus lunatus GN=ZOG1 PE=2 SV=1	PREDICTED: zeatin O-glucosyltransferase-like [Solanum lycopersicum]
c14725.graph_c0	19.6736	32.8011	8.79859	8.89759	9.19082	42.9985	51.8067	47.9901	0.00319894	-1.21087	0.00270794	1.00777	inconsistently-regulated	[S]	Function unknown	Molecular Function: kinase activity (GO:0016301);; Biological Process: phosphorylation (GO:0016310);;	--	Radial spoke head 1 homolog OS=Cyprinus carpio GN=rsph1 PE=1 SV=1	unnamed protein product [Vitis vinifera]
c14725.graph_c1	37.0213	63.7144	18.8496	20.7214	15.5741	67.9075	80.4255	84.9022	0.0153028	-1.11457	0.047386	0.776174	inconsistently-regulated	[S]	Function unknown	Molecular Function: kinase activity (GO:0016301);; Biological Process: phosphorylation (GO:0016310);;	--	Phosphatidylinositol 4-phosphate 5-kinase 1 OS=Arabidopsis thaliana GN=PIP5K1 PE=1 SV=1	unnamed protein product [Vitis vinifera]
c14727.graph_c0	48.2893	87.94	74.4796	78.8556	69.4128	25.6044	21.5676	23.4009	0.148575	0.465342	0.023772	-1.38534	inconsistently-regulated	[C]	Energy production and conversion	Biological Process: pentose-phosphate shunt (GO:0006098);; Molecular Function: electron carrier activity (GO:0009055);; Cellular Component: chloroplast stroma (GO:0009570);; Biological Process: response to blue light (GO:0009637);; Biological Process: response to high light intensity (GO:0009644);; Biological Process: abscisic acid biosynthetic process (GO:0009688);; Biological Process: response …	K02639|3e-66|vvi:100249080|hypothetical protein LOC100249080	Ferredoxin, chloroplastic OS=Capsicum annuum GN=AP1 PE=1 SV=1	chloroplast ferredoxin I [Camellia sinensis]
c14763.graph_c0	48.4112	81.2914	44.4608	45.6735	42.448	3.29863	3.70268	5.96958	0.580105	-0.214323	3.81931e-09	-3.75488	down-regulated	--	--	Molecular Function: N-acetyltransferase activity (GO:0008080);;	--	Vegetative cell wall protein gp1 OS=Chlamydomonas reinhardtii GN=GP1 PE=2 SV=1	PREDICTED: uncharacterized protein LOC100256155 [Vitis vinifera]
c14767.graph_c0	32.1295	26.1013	55.13	54.4462	52.4615	34.0239	25.8546	26.1834	1.27005e-07	1.21246	0.916686	0.106626	up-regulated	--	--	--	--	--	transposase [Pisum sativum]
c14773.graph_c0	33.4137	34.8185	11.2246	10.0431	10.1654	21.8919	34.7128	27.9872	0.00118675	-1.3763	0.937633	-0.136269	down-regulated	[J]	Translation, ribosomal structure and biogenesis	Molecular Function: translation elongation factor activity (GO:0003746);; Molecular Function: GTPase activity (GO:0003924);; Molecular Function: GTP binding (GO:0005525);; Biological Process: GTP catabolic process (GO:0006184);; Biological Process: translational elongation (GO:0006414);;	--	Elongation factor 1-alpha OS=Triticum aestivum GN=TEF1 PE=2 SV=1	elongation factor 1-alpha [Lepidium sativum]
c14807.graph_c0	0.758573	0.632373	1.66182	2.52325	2.00255	0.375009	0.403762	0.255176	0.0011349	1.89127	-	-	inconsistently-regulated	--	--	--	--	--	--
c14841.graph_c0	50.8242	61.172	20.2374	23.4119	19.0681	43.4016	48.6516	50.1784	3.5928e-07	-1.09028	0.918434	-0.0992044	down-regulated	[R]	General function prediction only	Molecular Function: purine nucleobase transmembrane transporter activity (GO:0005345);; Biological Process: adenine transport (GO:0015853);; Biological Process: guanine transport (GO:0015854);; Biological Process: nucleobase-containing compound transport (GO:0015931);; Cellular Component: membrane (GO:0016020);; Biological Process: transmembrane transport (GO:0055085);;	K06901|0.0|pop:POPTR_596945|hypothetical protein	Adenine/guanine permease AZG1 OS=Arabidopsis thaliana GN=AZG1 PE=2 SV=1	PREDICTED: adenine/guanine permease AZG1-like [Solanum lycopersicum]
c14852.graph_c0	0.305985	0.956549	2.28521	4.29384	2.63402	1.3614	1.46579	0.686202	0.00186106	2.63647	-	-	up-regulated	--	--	--	--	--	--
c14894.graph_c0	106.702	116.134	219.238	207.093	208.819	153.266	133.73	138.674	6.50697e-10	1.25426	0.264284	0.485222	up-regulated	[K]	Transcription	Cellular Component: nucleolus (GO:0005730);; Cellular Component: cytoplasm (GO:0005737);; Molecular Function: sequence-specific DNA binding (GO:0043565);;	K03627|1e-79|pop:POPTR_834089|hypothetical protein	Multiprotein-bridging factor 1a OS=Arabidopsis thaliana GN=MBF1A PE=2 SV=1	multiprotein bridging factor 1 [Solanum tuberosum]
c14898.graph_c0	68.8801	81.1202	157.33	152.931	149.921	218.276	229.943	218.803	1.94421e-10	1.36243	5.20546e-09	1.70719	up-regulated	[R]	General function prediction only	--	--	Wound-induced protein 1 OS=Solanum tuberosum GN=WUN1 PE=2 SV=1	hypothetical protein M569_03336 [Genlisea aurea]
c14929.graph_c0	7.00831	11.4983	2.37575	3.56497	1.88263	3.09606	4.76206	4.68161	0.00303153	-1.48763	0.172111	-0.996135	down-regulated	[G]	Carbohydrate transport and metabolism	Molecular Function: hydrolase activity, hydrolyzing O-glycosyl compounds (GO:0004553);; Cellular Component: cell wall (GO:0005618);; Biological Process: metabolic process (GO:0008152);;	--	Probable beta-D-xylosidase 7 OS=Arabidopsis thaliana GN=BXL7 PE=2 SV=2	Glycosyl hydrolase family protein isoform 2 [Theobroma cacao]
c14931.graph_c0	1.62331	1.35325	4.00883	4.2522	5.58959	3.2742	1.93543	1.7474	7.64741e-06	1.95529	0.477753	0.765326	up-regulated	--	--	--	--	--	--
c14935.graph_c0	107.297	135.599	193.754	196.981	195.393	145.878	158.012	164.517	9.70913e-07	1.01798	0.251299	0.504372	up-regulated	--	--	Molecular Function: zinc ion binding (GO:0008270);;	--	Zinc finger A20 and AN1 domain-containing stress-associated protein 5 OS=Arabidopsis thaliana GN=SAP5 PE=2 SV=1	PREDICTED: zinc finger A20 and AN1 domain-containing stress-associated protein 5-like [Solanum lycopersicum]
c14937.graph_c0	187.41	231.651	124.92	118.69	122.072	67.5393	105.392	104.75	0.0364854	-0.45022	0.000318766	-1.03479	down-regulated	[U]	Intracellular trafficking, secretion, and vesicular transport	Cellular Component: nucleus (GO:0005634);; Biological Process: response to desiccation (GO:0009269);; Biological Process: response to cold (GO:0009409);; Cellular Component: plasmodesma (GO:0009506);; Biological Process: response to abscisic acid (GO:0009737);; Biological Process: hyperosmotic salinity response (GO:0042538);; Biological Process: defense response to bacterium (GO:0042742);;	--	HVA22-like protein a OS=Arabidopsis thaliana GN=HVA22A PE=2 SV=1	PREDICTED: HVA22-like protein c-like [Solanum lycopersicum]
c14958.graph_c0	0.356736	2.04454	0.621655	0.556225	1.02363	2.0281	3.60769	3.30006	-	-	0.135792	1.48427	inconsistently-regulated	[GEPR]	--	Molecular Function: inorganic phosphate transmembrane transporter activity (GO:0005315);; Molecular Function: sugar:hydrogen symporter activity (GO:0005351);; Cellular Component: extracellular region (GO:0005576);; Cellular Component: plasma membrane (GO:0005886);; Molecular Function: phosphate ion transmembrane transporter activity (GO:0015114);; Cellular Component: integral component of membran…	K08176|1e-123|ath:AT3G54700|carbohydrate transmembrane transporter/ phosphate transmembrane transporter/ sugar:hydrogen symporter	Probable inorganic phosphate transporter 1-7 OS=Arabidopsis thaliana GN=PHT1-7 PE=2 SV=2	phosphate transporter [Medicago sativa]
c14967.graph_c0	171.523	324.086	61.047	53.721	59.9238	143.258	252.625	273.636	0.00348495	-1.74806	1	0.00403962	inconsistently-regulated	--	--	Cellular Component: integral component of membrane (GO:0016021);;	--	--	PREDICTED: uncharacterized protein LOC100267335 [Vitis vinifera]
c14987.graph_c0	0.418634	1.04696	2.83471	3.56829	2.40249	3.64243	2.22824	2.1593	2.63094e-05	2.35033	0.0134079	2.02035	up-regulated	--	--	Cellular Component: nucleus (GO:0005634);;	--	--	conserved hypothetical protein [Ricinus communis]
c14989.graph_c0	116.673	174.491	262.908	266.585	256.136	72.1391	110.907	111.724	1.55205e-09	1.18322	0.512714	-0.418828	inconsistently-regulated	--	--	Cellular Component: intracellular non-membrane-bounded organelle (GO:0043232);;	K11275|3e-85|pop:POPTR_551082|HON903	Histone H1 OS=Solanum lycopersicum PE=3 SV=1	histone H1 [Populus trichocarpa]
c15004.graph_c0	35.591	11.5828	190.615	192.867	193.703	71.6474	91.363	95.2763	3.65667e-46	3.32901	1.33601e-06	1.98128	up-regulated	--	--	Biological Process: MAPK cascade (GO:0000165);; Molecular Function: protein binding (GO:0005515);; Cellular Component: cytoplasm (GO:0005737);; Biological Process: regulation of transcription, DNA-templated (GO:0006355);; Biological Process: protein targeting to membrane (GO:0006612);; Biological Process: response to cold (GO:0009409);; Biological Process: response to xenobiotic stimulus (GO:0009…	--	Monothiol glutaredoxin-S9 OS=Oryza sativa subsp. japonica GN=GRXS9 PE=2 SV=1	predicted protein [Hordeum vulgare subsp. vulgare]
c15028.graph_c0	161.282	270.113	70.6965	75.2218	68.6486	93.4431	135.237	134.77	0.00288058	-1.25353	0.255277	-0.68174	down-regulated	[A]	RNA processing and modification	Biological Process: immune system process (GO:0002376);; Molecular Function: ribonuclease activity (GO:0004540);; Biological Process: defense response (GO:0006952);; Molecular Function: 3'-5' exonuclease activity (GO:0008408);; Biological Process: hormone-mediated signaling pathway (GO:0009755);; Biological Process: RNA metabolic process (GO:0016070);; Biological Process: intracellular signal tra…	--	Probable CCR4-associated factor 1 homolog 11 OS=Arabidopsis thaliana GN=CAF1-11 PE=2 SV=1	hypothetical protein M569_03896, partial [Genlisea aurea]
c15059.graph_c0	208.169	170.353	75.7792	66.0436	69.4835	64.7956	78.1231	78.9272	4.23934e-06	-1.10525	1.92575e-05	-1.22362	down-regulated	--	--	Cellular Component: extracellular region (GO:0005576);; Cellular Component: cell wall (GO:0005618);; Biological Process: syncytium formation (GO:0006949);; Biological Process: plant-type cell wall organization (GO:0009664);; Cellular Component: membrane (GO:0016020);;	--	Expansin-A4 OS=Oryza sativa subsp. japonica GN=EXPA4 PE=2 SV=1	expansin [Breonia chinensis]
c15100.graph_c0	65.8899	103.269	161.787	164.758	157.388	48.6148	45.5962	51.1097	2.49027e-09	1.26878	0.100469	-0.657845	inconsistently-regulated	--	--	Cellular Component: mitochondrion (GO:0005739);;	--	--	conserved hypothetical protein [Ricinus communis]
c15125.graph_c0	251.164	216.478	415.891	420.206	420.963	218.86	211.638	219.011	1.07761e-09	1.16413	1	0.0207027	up-regulated	--	--	Molecular Function: protein binding (GO:0005515);;	--	--	Octicosapeptide/Phox/Bem1p family protein isoform 1 [Theobroma cacao]
c15153.graph_c0	220.454	71.8851	366.756	379.531	366.981	139.672	84.7517	81.4049	2.38508e-08	1.64521	0.891023	-0.413657	inconsistently-regulated	--	--	Cellular Component: extracellular region (GO:0005576);; Cellular Component: mitochondrion (GO:0005739);; Biological Process: protein targeting to membrane (GO:0006612);; Biological Process: membrane fusion (GO:0006944);; Biological Process: heat acclimation (GO:0010286);; Biological Process: regulation of plant-type hypersensitive response (GO:0010363);; Biological Process: endoplasmic reticulum …	--	--	Methionyl-tRNA synthetase [Theobroma cacao]
c15155.graph_c0	271.982	400.109	448.422	451.666	444.473	137.259	163.656	181.078	0.000387987	0.751202	0.00711106	-0.917915	inconsistently-regulated	[B]	Chromatin structure and dynamics	Cellular Component: nucleosome (GO:0000786);; Molecular Function: DNA binding (GO:0003677);; Cellular Component: nucleolus (GO:0005730);; Cellular Component: mitochondrion (GO:0005739);; Cellular Component: vacuolar membrane (GO:0005774);; Cellular Component: Golgi apparatus (GO:0005794);; Cellular Component: cytosol (GO:0005829);; Cellular Component: plasma membrane (GO:0005886);; Biological Pro…	K11254|3e-67|ppp:PHYPADRAFT_152862|HFO1503	Histone H4 OS=Glycine max PE=3 SV=1	PREDICTED: histone H4-like [Fragaria vesca subsp. vesca]
c15167.graph_c0	5.63309	5.50305	2.27879	1.75663	2.66703	5.67399	4.53493	5.44787	0.00345627	-0.992395	0.995622	0.0406654	inconsistently-regulated	--	--	Biological Process: rRNA processing (GO:0006364);; Biological Process: tRNA metabolic process (GO:0006399);; Biological Process: phosphatidylglycerol biosynthetic process (GO:0006655);; Cellular Component: chloroplast (GO:0009507);; Cellular Component: plastid chromosome (GO:0009508);; Biological Process: chloroplast organization (GO:0009658);; Biological Process: stomatal complex morphogenesis (…	--	--	PREDICTED: uncharacterized protein LOC101252349 [Solanum lycopersicum]
c15176.graph_c0	1.11097	0.826913	0.316081	0.329949	0.273246	1.25536	1.52056	1.69063	-	-	0.645853	0.750328	inconsistently-regulated	--	--	--	--	--	--
c15182.graph_c0	2.9442	5.96553	6.51508	5.61075	6.57084	4.20477	3.07615	1.83407	0.0245807	0.827204	0.827419	-0.406319	inconsistently-regulated	--	--	--	--	--	--
c15205.graph_c0	1565.28	368.511	2116.97	2143.56	2082.15	650.277	809.548	819.369	0.000585816	1.42428	0.949385	-0.240124	inconsistently-regulated	[O]	Posttranslational modification, protein turnover, chaperones	Biological Process: protein folding (GO:0006457);; Biological Process: hyperosmotic response (GO:0006972);; Biological Process: response to heat (GO:0009408);; Biological Process: response to high light intensity (GO:0009644);; Biological Process: response to hydrogen peroxide (GO:0042542);; Molecular Function: unfolded protein binding (GO:0051082);;	--	17.9 kDa class II heat shock protein OS=Glycine max GN=HSP17.9-D PE=3 SV=1	predicted protein [Populus trichocarpa]
c15217.graph_c0	1.78019	2.31879	0.221585	0.115653	0	0.880055	0.710649	0.623788	4.67032e-08	-3.85949	0.230117	-1.33434	down-regulated	--	--	--	--	--	--
c15224.graph_c0	2.23242	3.53594	2.93437	1.85643	2.76731	1.32435	1.23577	1.4018	0.882779	0.141191	0.33252	-0.980392	inconsistently-regulated	[Z]	Cytoskeleton	Biological Process: microtubule cytoskeleton organization (GO:0000226);; Biological Process: cytokinesis by cell plate formation (GO:0000911);; Molecular Function: microtubule motor activity (GO:0003777);; Molecular Function: ATP binding (GO:0005524);; Cellular Component: cytoplasm (GO:0005737);; Cellular Component: kinesin complex (GO:0005871);; Cellular Component: microtubule (GO:0005874);; Bio…	K10398|1e-143|vvi:100240753|hypothetical protein LOC100240753	125 kDa kinesin-related protein OS=Nicotiana tabacum GN=TKRP125 PE=1 SV=1	PREDICTED: 125 kDa kinesin-related protein-like [Vitis vinifera]
c15225.graph_c0	376.79	88.6249	709.401	706.466	713.581	431.807	459.169	446.846	2.73673e-10	1.90447	0.135444	1.04452	up-regulated	[O]	Posttranslational modification, protein turnover, chaperones	Biological Process: protein folding (GO:0006457);; Biological Process: response to high light intensity (GO:0009644);; Biological Process: heat acclimation (GO:0010286);; Biological Process: response to hydrogen peroxide (GO:0042542);;	--	26.5 kDa heat shock protein, mitochondrial OS=Arabidopsis thaliana GN=HSP26.5 PE=2 SV=1	unknown [Glycine max]
c15227.graph_c0	882.829	825.953	259.913	263.344	257.22	642.056	785.519	794.082	2.55598e-15	-1.39096	0.948971	-0.0708108	down-regulated	--	--	Molecular Function: enzyme inhibitor activity (GO:0004857);; Molecular Function: pectinesterase activity (GO:0030599);; Biological Process: negative regulation of catalytic activity (GO:0043086);;	--	21 kDa protein OS=Daucus carota PE=2 SV=1	predicted protein [Populus trichocarpa]
c15250.graph_c0	10.6559	10.9091	3.25774	2.52621	2.89671	15.5263	19.4033	18.8659	4.04292e-05	-1.57179	0.0697832	0.8714	inconsistently-regulated	--	--	--	--	LOB domain-containing protein 38 OS=Arabidopsis thaliana GN=LBD38 PE=2 SV=1	PREDICTED: LOB domain-containing protein 38 [Vitis vinifera]
c15275.graph_c0	630.601	563.669	800.431	815.032	797.52	994.02	1352.83	1411.16	2.96361e-05	0.753154	0.00102562	1.2043	up-regulated	[G]	Carbohydrate transport and metabolism	Cellular Component: protein storage vacuole (GO:0000326);; Cellular Component: Golgi apparatus (GO:0005794);; Cellular Component: plasma membrane (GO:0005886);; Biological Process: calcium ion transport (GO:0006816);; Biological Process: water transport (GO:0006833);; Biological Process: Golgi organization (GO:0007030);; Cellular Component: plant-type cell wall (GO:0009505);; Cellular Component: …	--	Aquaporin TIP2-1 OS=Arabidopsis thaliana GN=TIP2-1 PE=1 SV=2	aquaporin TIP2 [Malus prunifolia]
c15279.graph_c0	4.79215	5.73039	1.32989	1.22491	1.35254	4.11672	2.92703	3.34738	0.000244947	-1.68376	0.6815	-0.465586	down-regulated	--	--	--	--	--	--
c15285.graph_c0	5.11464	5.54721	1.52446	1.88067	1.79708	2.61448	2.14825	2.61393	0.000164	-1.29134	0.0502679	-0.979433	down-regulated	[E]	Amino acid transport and metabolism	Biological Process: amino acid transmembrane transport (GO:0003333);; Cellular Component: vacuolar membrane (GO:0005774);; Cellular Component: plasma membrane (GO:0005886);; Biological Process: cation transport (GO:0006812);; Biological Process: response to brassinosteroid (GO:0009741);; Molecular Function: basic amino acid transmembrane transporter activity (GO:0015174);; Molecular Function: L-a…	--	Cationic amino acid transporter 8, vacuolar OS=Arabidopsis thaliana GN=CAT8 PE=1 SV=1	hypothetical protein M569_00333 [Genlisea aurea]
c15309.graph_c1	16.3264	7.97476	3.81037	2.38652	5.12397	21.5651	20.7745	19.594	0.111106	-1.37874	0.0752979	0.882912	inconsistently-regulated	--	--	Molecular Function: sequence-specific DNA binding transcription factor activity (GO:0003700);; Cellular Component: nucleus (GO:0005634);; Biological Process: regulation of transcription, DNA-templated (GO:0006355);; Biological Process: auxin-activated signaling pathway (GO:0009734);; Molecular Function: protein dimerization activity (GO:0046983);;	--	Auxin-responsive protein IAA33 OS=Arabidopsis thaliana GN=IAA33 PE=2 SV=1	hypothetical protein PRUPE_ppa018956mg [Prunus persica]
c15310.graph_c0	51.3948	101.563	5.89101	5.38077	5.77167	21.8615	59.5921	62.8529	2.93836e-05	-3.4084	0.732246	-0.510559	down-regulated	--	--	--	--	--	PREDICTED: uncharacterized protein LOC100263337 [Vitis vinifera]
c15323.graph_c0	149.867	228.097	39.3255	38.3316	39.8073	113.552	162.413	168.897	1.18684e-07	-1.93448	0.819269	-0.201386	down-regulated	--	--	Biological Process: anaerobic respiration (GO:0009061);; Biological Process: determination of bilateral symmetry (GO:0009855);; Biological Process: polarity specification of adaxial/abaxial axis (GO:0009944);; Biological Process: meristem initiation (GO:0010014);; Biological Process: regulation of meristem growth (GO:0010075);;	--	--	hypothetical protein SORBIDRAFT_04g031700 [Sorghum bicolor]
c15360.graph_c0	355.538	315.395	160.897	152.328	152.84	143.584	133.664	136.068	0.000101111	-0.787597	6.226e-05	-1.15192	down-regulated	--	--	Cellular Component: chloroplast (GO:0009507);;	--	Uncharacterized protein At5g22580 OS=Arabidopsis thaliana GN=At5g22580 PE=1 SV=1	unknown [Lotus japonicus]
c15363.graph_c0	526.593	491.945	314.242	304.11	310.546	148.573	212.498	203.461	0.0714532	-0.39349	2.25695e-06	-1.30003	down-regulated	--	--	Biological Process: lipid transport (GO:0006869);; Molecular Function: lipid binding (GO:0008289);;	--	Non-specific lipid-transfer protein 2 OS=Solanum chilense PE=3 SV=1	lipid transfer protein 1 [Salvia miltiorrhiza]
c15366.graph_c0	58.6744	66.1698	470.543	457.666	449.788	56.5737	73.4688	72.6627	3.01689e-55	3.20849	0.729887	0.254595	up-regulated	--	--	--	--	--	hypothetical protein VITISV_001236 [Vitis vinifera]
c15376.graph_c0	204.906	163.16	426.542	419.117	429.141	272.305	184.68	177.45	8.70286e-17	1.52775	0.665545	0.32664	up-regulated	[R]	General function prediction only	Cellular Component: Golgi apparatus (GO:0005794);; Cellular Component: plasma membrane (GO:0005886);; Molecular Function: electron carrier activity (GO:0009055);; Biological Process: toxin catabolic process (GO:0009407);; Biological Process: response to chitin (GO:0010200);; Biological Process: response to cyclopentenone (GO:0010583);; Molecular Function: oxidoreductase activity (GO:0016491);; Bi…	--	Apoptosis-inducing factor homolog B OS=Dictyostelium discoideum GN=aifB PE=3 SV=1	hypothetical protein M569_02057, partial [Genlisea aurea]
c15389.graph_c1	0	0	4.62677	3.79481	5.71391	0.49221	0.17665	0.18607	1.65605e-12	Inf	-	-	up-regulated	--	--	Cellular Component: cell wall (GO:0005618);;	--	Dirigent protein 21 OS=Arabidopsis thaliana GN=DIR21 PE=1 SV=1	hypothetical protein [Nicotiana benthamiana]
c15407.graph_c0	280.732	351.387	184.541	172.683	177.725	54.6774	111.616	109.122	0.0111101	-0.494188	4.18256e-09	-1.63768	down-regulated	[G]	Carbohydrate transport and metabolism	Cellular Component: plasma membrane (GO:0005886);; Molecular Function: pectate lyase activity (GO:0030570);; Cellular Component: anchored component of membrane (GO:0031225);;	K01728|0.0|rcu:RCOM_1353560|Pectate lyase precursor, putative (EC:4.2.2.2)	Probable pectate lyase 12 OS=Arabidopsis thaliana GN=At3g53190 PE=2 SV=2	PREDICTED: probable pectate lyase 12-like [Fragaria vesca subsp. vesca]
c15440.graph_c0	2.04284	1.62785	4.66675	4.37185	4.55152	3.68316	2.55843	2.96435	0.00207023	1.62381	0.477733	0.869207	up-regulated	--	--	--	--	--	PREDICTED: uncharacterized protein LOC101311229 [Fragaria vesca subsp. vesca]
c15454.graph_c0	1.54104	1.87346	0.426261	0.177985	0.786119	2.28549	2.09617	1.63197	0.00625555	-1.55112	0.86261	0.369251	inconsistently-regulated	--	--	Biological Process: response to stress (GO:0006950);;	--	U-box domain-containing protein 54 OS=Arabidopsis thaliana GN=PUB54 PE=2 SV=1	PREDICTED: U-box domain-containing protein 54-like [Vitis vinifera]
c15482.graph_c0	3.54165	2.52512	1.90257	1.98604	1.87205	6.54267	8.73099	9.09207	0.530816	-0.341719	0.000334494	1.55081	inconsistently-regulated	[Q]	Secondary metabolites biosynthesis, transport and catabolism	Cellular Component: cytoplasmic membrane-bounded vesicle (GO:0016023);; Molecular Function: oxidoreductase activity (GO:0016491);; Molecular Function: metal ion binding (GO:0046872);;	--	Cytochrome P450 714C2 OS=Oryza sativa subsp. japonica GN=CYP714C2 PE=2 SV=1	hypothetical protein PRUPE_ppa004341mg [Prunus persica]
c15490.graph_c0	39.6963	35.1567	81.4882	78.982	78.8899	55.3597	38.9721	39.199	1.93637e-11	1.41513	0.44109	0.37937	up-regulated	[C]	Energy production and conversion	Molecular Function: D-lactate dehydrogenase (cytochrome) activity (GO:0004458);; Cellular Component: mitochondrion (GO:0005739);; Molecular Function: UDP-N-acetylmuramate dehydrogenase activity (GO:0008762);; Molecular Function: electron carrier activity (GO:0009055);; Molecular Function: flavin adenine dinucleotide binding (GO:0050660);; Molecular Function: (R)-2-hydroxyglutarate dehydrogenase a…	--	D-2-hydroxyglutarate dehydrogenase, mitochondrial OS=Arabidopsis thaliana GN=D2HGDH PE=1 SV=3	hypothetical protein M569_06288, partial [Genlisea aurea]
c15505.graph_c0	27.1973	26.7711	145.83	145.877	153.297	50.7198	44.0076	44.29	1.68009e-34	2.78448	0.00843787	0.913873	up-regulated	[M]	Cell wall/membrane/envelope biogenesis	--	--	Uncharacterized protein At4g00950 OS=Arabidopsis thaliana GN=At4g00950 PE=2 SV=1	PREDICTED: uncharacterized protein At4g00950 [Vitis vinifera]
c15509.graph_c0	0.505315	0.842496	4.6293	2.73135	4.17593	7.2944	6.77784	6.68599	6.18371e-07	2.84986	6.7466e-08	3.50673	up-regulated	--	--	Biological Process: MAPK cascade (GO:0000165);; Molecular Function: protein binding (GO:0005515);; Biological Process: regulation of transcription, DNA-templated (GO:0006355);; Biological Process: protein targeting to membrane (GO:0006612);; Biological Process: response to cold (GO:0009409);; Biological Process: response to xenobiotic stimulus (GO:0009410);; Biological Process: response to water …	--	Glutaredoxin-C9 OS=Arabidopsis thaliana GN=GRXC9 PE=1 SV=1	hypothetical protein M569_03223, partial [Genlisea aurea]
c15526.graph_c0	2.29115	1.27487	1.37332	1.52606	1.25104	0.79176	0.63935	0.399078	0.958457	-0.0537668	0.12238	-1.43042	down-regulated	--	--	Molecular Function: catalase activity (GO:0004096);; Biological Process: response to oxidative stress (GO:0006979);; Cellular Component: membrane (GO:0016020);; Molecular Function: heme binding (GO:0020037);; Biological Process: oxidation-reduction process (GO:0055114);;	--	Linolenate 9R-lipoxygenase OS=Nostoc sp. (strain PCC 7120 / UTEX 2576) GN=all8020 PE=1 SV=1	conserved hypothetical protein [Ricinus communis]
c15529.graph_c0	21.1647	27.2238	54.2242	53.9231	56.0765	21.0228	25.6052	24.903	1.08469e-13	1.51043	0.921356	0.121776	up-regulated	[S]	Function unknown	--	--	Disease resistance RPP13-like protein 4 OS=Arabidopsis thaliana GN=RPP13L4 PE=2 SV=2	predicted protein [Populus trichocarpa]
c15550.graph_c0	30.3199	49.317	104.767	107.778	107.565	46.9094	59.3712	63.2606	6.60113e-16	1.76035	0.147338	0.654396	up-regulated	[F]	Nucleotide transport and metabolism	Molecular Function: cytidine deaminase activity (GO:0004126);; Cellular Component: cytosol (GO:0005829);; Biological Process: cytidine deamination (GO:0009972);; Molecular Function: metal ion binding (GO:0046872);;	K01489|1e-117|rcu:RCOM_1047720|cytidine deaminase 1, 2, 7, putative (EC:3.5.4.5)	Cytidine deaminase OS=Serratia proteamaculans (strain 568) GN=cdd PE=3 SV=1	PREDICTED: cytidine deaminase-like [Solanum lycopersicum]
c15564.graph_c0	18.2633	31.8442	20.347	24.9989	20.7547	5.36356	8.46972	6.48827	0.75376	0.155071	0.00354942	-1.73657	inconsistently-regulated	[B]	Chromatin structure and dynamics	Cellular Component: nucleosome (GO:0000786);; Molecular Function: DNA binding (GO:0003677);; Cellular Component: nucleolus (GO:0005730);; Cellular Component: vacuolar membrane (GO:0005774);; Cellular Component: cytosol (GO:0005829);; Cellular Component: plasma membrane (GO:0005886);; Biological Process: nucleosome assembly (GO:0006334);; Biological Process: response to water deprivation (GO:00094…	K11254|4e-28|cfa:611344|similar to germinal histone H4 gene	Histone H4 OS=Xenopus tropicalis GN=TGas006m08.1 PE=3 SV=1	Histone superfamily protein isoform 2, partial [Theobroma cacao]
c15566.graph_c0	46.1269	24.8835	4.75578	3.64477	4.30208	117.932	194.419	181.061	0.00141065	-2.75737	3.61493e-05	2.33619	inconsistently-regulated	[P]	Inorganic ion transport and metabolism	Cellular Component: nucleus (GO:0005634);; Biological Process: phosphate ion transport (GO:0006817);; Biological Process: galactolipid biosynthetic process (GO:0019375);; Biological Process: negative regulation of transcription, DNA-templated (GO:0045892);; Biological Process: positive regulation of cellular response to phosphate starvation (GO:0080040);;	--	SPX domain-containing protein 2 OS=Arabidopsis thaliana GN=SPX2 PE=2 SV=1	xenotropic and polytropic murine leukemia virus receptor ids-4, putative [Ricinus communis]
c15568.graph_c0	110.158	118.315	47.596	45.6013	47.5091	31.187	58.6654	62.4036	7.85977e-06	-0.956453	0.00135424	-1.02828	down-regulated	--	--	--	--	Serine/arginine repetitive matrix protein 2 OS=Mus musculus GN=Srrm2 PE=1 SV=3	PREDICTED: uncharacterized protein LOC101310691 [Fragaria vesca subsp. vesca]
c15587.graph_c0	2.13027	1.95867	0.748689	0.781536	0.431484	4.21249	2.93472	3.93427	0.0294501	-1.32066	0.364107	0.98557	inconsistently-regulated	--	--	--	--	--	--
c15588.graph_c0	183.093	38.3063	22.7741	25.7879	25.8795	85.0846	59.4904	63.8219	0.290348	-1.86318	0.86115	-0.570823	down-regulated	--	--	--	K13464|6e-41|vvi:100254231|hypothetical protein LOC100254231	Protein TIFY 10A OS=Arabidopsis thaliana GN=TIFY10A PE=1 SV=1	PnFL-2 [Ipomoea batatas]
c15601.graph_c1	1.05868	0.265583	0.839469	0.937435	1.12512	0.42645	0.125222	0.153883	0.235147	0.843914	0.645876	-1.39674	inconsistently-regulated	--	--	Molecular Function: nucleic acid binding (GO:0003676);; Molecular Function: catalytic activity (GO:0003824);;	--	Transposon TX1 uncharacterized 149 kDa protein OS=Xenopus laevis PE=4 SV=1	RNA-directed DNA polymerase (Reverse transcriptase); Ribonuclease H; Endonuclease/exonuclease/phosphatase [Medicago truncatula]
c15610.graph_c0	6.21286	10.0658	1.69498	1.94627	1.95369	3.28177	4.03169	4.05583	3.55086e-05	-1.78723	0.0349817	-0.954284	down-regulated	--	--	Molecular Function: calcium ion binding (GO:0005509);; Cellular Component: Golgi apparatus (GO:0005794);; Molecular Function: transferase activity, transferring glycosyl groups (GO:0016757);; Cellular Component: nuclear outer membrane-endoplasmic reticulum membrane network (GO:0042175);;	--	Putative protein TPRXL OS=Homo sapiens GN=TPRXL PE=5 SV=2	PREDICTED: uncharacterized protein LOC101256797 [Solanum lycopersicum]
c15625.graph_c0	10.4435	14.3394	34.2746	34.264	33.6437	54.5268	45.6656	47.2348	8.70459e-17	1.79281	2.01677e-13	2.12922	up-regulated	[V]	Defense mechanisms	Molecular Function: ATP binding (GO:0005524);; Cellular Component: plasma membrane (GO:0005886);; Biological Process: ATP catabolic process (GO:0006200);; Biological Process: vernalization response (GO:0010048);; Biological Process: auxin efflux (GO:0010315);; Molecular Function: auxin efflux transmembrane transporter activity (GO:0010329);; Biological Process: basipetal auxin transport (GO:00105…	--	ABC transporter B family member 15 OS=Arabidopsis thaliana GN=ABCB15 PE=1 SV=1	PREDICTED: ABC transporter B family member 15-like [Solanum lycopersicum]
c15630.graph_c0	97.565	96.0922	59.5021	55.1378	54.2222	32.902	40.637	43.3124	0.070434	-0.457098	5.05854e-05	-1.17664	down-regulated	--	--	--	--	--	PREDICTED: uncharacterized protein LOC101248846 [Solanum lycopersicum]
c15644.graph_c0	0.952399	2.64651	7.58706	4.94995	9.4739	1.56943	1.68976	1.4239	0.000794291	2.3767	-	-	inconsistently-regulated	--	--	--	--	--	--
c15646.graph_c1	3.24205	5.48983	1.61419	1.05313	0.697716	2.8048	3.66697	3.18089	0.00527211	-1.62343	0.904479	-0.291261	down-regulated	--	--	--	--	--	--
c15650.graph_c0	4.60577	3.81994	2.43357	2.34493	3.88389	9.38647	6.50396	5.16445	0.711475	-0.223241	0.216486	0.86235	inconsistently-regulated	[MG]	--	Molecular Function: nucleotide binding (GO:0000166);; Cellular Component: plasma membrane (GO:0005886);; Biological Process: nucleotide-sugar metabolic process (GO:0009225);; Biological Process: D-xylose metabolic process (GO:0042732);; Molecular Function: UDP-glucuronate decarboxylase activity (GO:0048040);; Molecular Function: coenzyme binding (GO:0050662);;	--	UDP-glucuronic acid decarboxylase 6 OS=Arabidopsis thaliana GN=UXS6 PE=2 SV=1	UDP-glucuronate decarboxylase 1 [Nicotiana tabacum]
c15658.graph_c0	4.25323	1.62148	5.4749	6.36209	5.47711	1.84622	1.76691	1.74481	0.00543204	1.27877	0.754494	-0.60433	inconsistently-regulated	--	--	Molecular Function: sequence-specific DNA binding transcription factor activity (GO:0003700);; Biological Process: regulation of transcription, DNA-templated (GO:0006355);; Biological Process: jasmonic acid mediated signaling pathway (GO:0009867);; Molecular Function: sequence-specific DNA binding (GO:0043565);; Biological Process: defense response to fungus (GO:0050832);;	--	Probable WRKY transcription factor 50 OS=Arabidopsis thaliana GN=WRKY50 PE=2 SV=1	PREDICTED: probable WRKY transcription factor 50-like [Glycine max]
c15661.graph_c0	17.1995	10.5773	23.8655	37.8085	32.3627	42.0958	28.8149	24.0282	0.000932775	1.49009	0.037714	1.30743	up-regulated	--	--	Molecular Function: ATP binding (GO:0005524);; Cellular Component: plastid (GO:0009536);; Biological Process: ATP synthesis coupled proton transport (GO:0015986);; Biological Process: ATP hydrolysis coupled proton transport (GO:0015991);; Cellular Component: integral component of membrane (GO:0016021);; Biological Process: electron transport chain (GO:0022900);; Cellular Component: proton-transpo…	--	--	ORF64d [Pinus koraiensis]
c15662.graph_c0	71.9654	118.641	30.9201	32.8463	32.8444	104.263	165.857	166.237	0.00216223	-1.22662	0.283184	0.760783	inconsistently-regulated	--	--	Biological Process: transcription, DNA-templated (GO:0006351);;	K09286|8e-77|pop:POPTR_798748|DREB19	Ethylene-responsive transcription factor RAP2-4 OS=Arabidopsis thaliana GN=RAP2-4 PE=1 SV=1	dehydration-responsive element-binding protein DREB4 [Solanum tuberosum]
c15675.graph_c0	146.916	180.532	195.642	220.891	203.199	70.9001	80.784	88.4695	0.00271634	0.667105	0.00376567	-0.890264	inconsistently-regulated	--	--	Biological Process: polysaccharide metabolic process (GO:0005976);; Biological Process: steroid biosynthetic process (GO:0006694);; Biological Process: plant-type cell wall organization (GO:0009664);; Cellular Component: membrane (GO:0016020);; Biological Process: cellular metabolic process (GO:0044237);; Biological Process: alcohol biosynthetic process (GO:0046165);;	--	Classical arabinogalactan protein 4 OS=Arabidopsis thaliana GN=AGP4 PE=1 SV=1	putative arabinagalactan protein [Lotus japonicus]
c15687.graph_c0	102.309	130.098	13.1173	10.8021	13.1036	95.9455	110.469	114.063	7.04565e-41	-2.90348	1	0.0211096	inconsistently-regulated	--	--	--	--	Homeobox-leucine zipper protein ATHB-6 OS=Arabidopsis thaliana GN=ATHB-6 PE=1 SV=1	unnamed protein product [Vitis vinifera]
c15687.graph_c1	63.4693	82.5258	9.78787	6.71421	9.67017	59.6991	80.1213	70.5382	2.2666e-18	-2.73304	0.967367	0.0851857	inconsistently-regulated	[K]	Transcription	Molecular Function: transcription regulatory region sequence-specific DNA binding (GO:0000976);; Molecular Function: sequence-specific DNA binding transcription factor activity (GO:0003700);; Cellular Component: nucleus (GO:0005634);; Biological Process: regulation of transcription, DNA-templated (GO:0006355);; Biological Process: response to stress (GO:0006950);; Biological Process: response to …	--	Homeobox-leucine zipper protein ATHB-6 OS=Arabidopsis thaliana GN=ATHB-6 PE=1 SV=1	DNA-binding protein [Daucus carota]
c15721.graph_c0	12.3429	10.2589	2.9264	3.513	1.85519	8.57165	5.7876	7.74386	0.000122869	-1.70923	0.634005	-0.487689	down-regulated	--	--	--	--	--	--
c15728.graph_c0	179.779	198.929	139.532	144.215	133.374	73.1749	72.5268	75.3603	0.683081	-0.116807	1.56592e-05	-1.22363	down-regulated	[R]	General function prediction only	Molecular Function: copper ion binding (GO:0005507);; Cellular Component: cell wall (GO:0005618);; Cellular Component: plasma membrane (GO:0005886);; Biological Process: response to fungus (GO:0009620);; Biological Process: response to salt stress (GO:0009651);; Biological Process: ethylene biosynthetic process (GO:0009693);; Biological Process: detection of ethylene stimulus (GO:0009727);; Molec…	K05933|0.0|vvi:100232928|ACO1	1-aminocyclopropane-1-carboxylate oxidase 3 OS=Petunia hybrida GN=ACO3 PE=3 SV=1	1-aminocyclopropane-1-carboxylic acid oxidase [Salvia miltiorrhiza]
c15774.graph_c0	200.236	110.829	17.8063	17.941	16.6425	132.831	90.7918	89.3566	0.000643943	-2.84296	0.725434	-0.4581	down-regulated	[V]	Defense mechanisms	Biological Process: drug transmembrane transport (GO:0006855);; Molecular Function: drug transmembrane transporter activity (GO:0015238);; Molecular Function: antiporter activity (GO:0015297);; Cellular Component: membrane (GO:0016020);;	--	MATE efflux family protein 5 OS=Arabidopsis thaliana GN=DTXL1 PE=3 SV=1	PREDICTED: multidrug and toxin extrusion protein 1-like [Vitis vinifera]
c15810.graph_c0	77.3632	154.124	151.066	151.718	142.028	11.5603	14.1062	15.4047	0.0193453	0.700132	0.000660149	-2.92606	inconsistently-regulated	[B]	Chromatin structure and dynamics	Cellular Component: nucleosome (GO:0000786);; Molecular Function: DNA binding (GO:0003677);; Cellular Component: nucleolus (GO:0005730);; Biological Process: nucleosome assembly (GO:0006334);; Molecular Function: protein heterodimerization activity (GO:0046982);;	K11251|5e-74|vvi:100254490|hypothetical protein LOC100254490	Histone H2AX OS=Cicer arietinum GN=HIS2A PE=2 SV=1	PREDICTED: probable histone H2AXb-like [Cicer arietinum]
c15823.graph_c0	1.72841	2.25134	0.645419	0.112289	0.247978	2.67018	2.29993	2.78596	0.000128009	-2.24187	0.773315	0.519408	inconsistently-regulated	--	--	--	--	--	--
c15824.graph_c0	0.361733	1.38212	0.360208	0.376011	0.691982	2.38436	3.59404	3.9209	-	-	0.0195003	2.08769	inconsistently-regulated	--	--	--	--	--	Uncharacterized protein TCM_037131 [Theobroma cacao]
c15851.graph_c0	72.2846	49.6396	83.1505	82.7747	81.4252	31.7121	36.3301	37.5588	0.00127189	0.752506	0.196581	-0.664527	inconsistently-regulated	--	--	--	--	E3 ubiquitin-protein ligase RING1 OS=Gossypium hirsutum GN=RING1 PE=2 SV=1	predicted protein [Populus trichocarpa]
c15878.graph_c0	4.13366	3.08507	1.00124	1.1613	1.21819	5.79918	3.92469	3.63289	0.00319894	-1.35992	0.662764	0.42709	inconsistently-regulated	--	--	--	--	--	--
c15879.graph_c0	9.17153	3.76185	6.70391	5.57813	5.82338	2.31526	2.07732	2.07869	0.793258	0.205164	0.303716	-1.46954	inconsistently-regulated	--	--	--	--	Zinc finger protein ZAT9 OS=Arabidopsis thaliana GN=ZAT9 PE=2 SV=1	hypothetical protein PRUPE_ppa021208mg [Prunus persica]
c15880.graph_c0	1.0309	0.214849	3.6956	5.14365	4.73299	0.815421	0.658457	0.46238	2.97084e-06	3.15543	-	-	inconsistently-regulated	--	--	Molecular Function: DNA binding (GO:0003677);; Molecular Function: chromatin binding (GO:0003682);; Molecular Function: sequence-specific DNA binding transcription factor activity (GO:0003700);; Cellular Component: nucleus (GO:0005634);; Biological Process: regulation of transcription, DNA-templated (GO:0006355);;	K09422|6e-32|pop:POPTR_408761|MYB112	Transcription factor RAX3 OS=Arabidopsis thaliana GN=RAX3 PE=2 SV=1	predicted protein [Populus trichocarpa]
c15897.graph_c0	116.35	112.687	119.806	124.18	125.746	57.0993	66.6003	75.2308	0.129329	0.431442	0.107676	-0.651599	inconsistently-regulated	--	--	--	--	Ethylene-responsive transcription factor 1 OS=Solanum lycopersicum GN=ERF1 PE=2 SV=1	ERF1 [Salvia miltiorrhiza]
c15897.graph_c1	108.847	108.864	128.602	129.878	122.522	57.6162	64.8281	67.6965	0.0296864	0.5486	0.0865222	-0.64368	inconsistently-regulated	--	--	Biological Process: respiratory burst involved in defense response (GO:0002679);; Molecular Function: DNA binding (GO:0003677);; Molecular Function: sequence-specific DNA binding transcription factor activity (GO:0003700);; Cellular Component: nuclear pore (GO:0005643);; Biological Process: response to water deprivation (GO:0009414);; Biological Process: abscisic acid-activated signaling pathway …	--	Ethylene-responsive transcription factor 2 OS=Arabidopsis thaliana GN=ERF2 PE=2 SV=1	ERF1 [Salvia miltiorrhiza]
c15898.graph_c0	20.7889	15.402	259.902	252.193	245.231	66.1782	47.3309	46.2169	6.35691e-65	4.12089	7.39459e-06	1.68195	up-regulated	--	--	Molecular Function: oxidoreductase activity (GO:0016491);; Molecular Function: metal ion binding (GO:0046872);;	--	Isoflavone 2&apos;-hydroxylase OS=Glycyrrhiza echinata GN=CYP81E1 PE=1 SV=2	PREDICTED: cytochrome P450 81D1-like [Solanum lycopersicum]
c15902.graph_c0	43.43	41.88	147.266	139.255	147.634	32.7246	49.495	48.4035	4.03344e-21	2.08758	0.888552	0.167267	up-regulated	--	--	--	--	--	unnamed protein product [Vitis vinifera]
c15912.graph_c0	87.0416	56.3983	152.821	143.471	155.265	70.2068	67.7173	64.357	4.26733e-11	1.38487	0.989971	0.0353949	up-regulated	--	--	Molecular Function: iron ion binding (GO:0005506);; Biological Process: fatty acid biosynthetic process (GO:0006633);; Cellular Component: integral component of membrane (GO:0016021);; Biological Process: carotenoid biosynthetic process (GO:0016117);; Molecular Function: oxidoreductase activity (GO:0016491);; Molecular Function: hydrolase activity (GO:0016787);; Cellular Component: chloroplast me…	K02294|1e-153|vvi:100268009|hypothetical protein LOC100268009	Beta-carotene hydroxylase 2, chloroplastic (Fragment) OS=Capsicum annuum GN=CA2 PE=2 SV=1	beta-carotene hydroxylase [Scutellaria baicalensis]
c15940.graph_c0	5.03738	3.80112	2.42158	1.44447	1.59498	4.12185	4.99262	4.09022	0.114112	-0.962169	0.985158	0.123155	inconsistently-regulated	--	--	--	--	--	--
c15948.graph_c1	1.85652	1.70242	6.0637	5.09466	6.05167	1.46846	1.10674	0.915952	1.91243e-06	2.01231	0.797541	-0.483233	inconsistently-regulated	--	--	--	--	--	--
c15965.graph_c0	2.86883	2.38049	1.21676	0.883576	1.3415	0.682857	0.735213	0.536137	0.0905823	-0.873118	0.00624924	-1.88102	down-regulated	--	--	Cellular Component: intracellular (GO:0005622);;	--	Patellin-4 OS=Arabidopsis thaliana GN=PATL4 PE=1 SV=2	Sec14p-like phosphatidylinositol transfer family protein, putative isoform 1 [Theobroma cacao]
c15980.graph_c0	5.46562	7.14718	7.8437	7.35233	6.76534	4.13245	3.3655	2.94413	0.126397	0.5477	0.277831	-0.718385	inconsistently-regulated	--	--	Cellular Component: cytoskeleton (GO:0005856);; Biological Process: phagocytosis (GO:0006909);;	--	ELMO domain-containing protein A OS=Dictyostelium discoideum GN=elmoA PE=1 SV=1	unnamed protein product [Vitis vinifera]
c15998.graph_c0	13.3474	20.4647	8.47183	7.4402	7.54299	3.87847	6.18243	6.11225	0.0117879	-0.776306	0.000399193	-1.49981	down-regulated	[L]	Replication, recombination and repair	Molecular Function: methyltransferase activity (GO:0008168);; Biological Process: DNA methylation on cytosine (GO:0032776);; Biological Process: single-organism cellular process (GO:0044763);; Biological Process: negative regulation of gene expression, epigenetic (GO:0045814);;	K00558|0.0|pop:POPTR_750484|DMT903	DNA (cytosine-5)-methyltransferase 1 OS=Zea mays GN=MET2A PE=1 SV=1	PREDICTED: DNA (cytosine-5)-methyltransferase 3-like [Solanum lycopersicum]
c16006.graph_c0	52.7816	16.9435	9.22654	9.44395	11.9591	26.9487	21.5309	21.4663	0.242875	-1.47078	0.849202	-0.471605	down-regulated	--	--	Cellular Component: extracellular region (GO:0005576);;	--	Uncharacterized protein C4orf29 homolog OS=Mus musculus PE=2 SV=1	PREDICTED: uncharacterized protein C4orf29 homolog [Vitis vinifera]
c16016.graph_c0	30.8426	33.6527	12.6479	12.2695	13.0024	20.5996	18.6372	18.269	3.78589e-06	-1.02291	0.100342	-0.614019	down-regulated	--	--	Cellular Component: mitochondrion (GO:0005739);; Cellular Component: endosome (GO:0005768);; Cellular Component: Golgi apparatus (GO:0005794);; Cellular Component: trans-Golgi network (GO:0005802);; Biological Process: vegetative to reproductive phase transition of meristem (GO:0010228);; Molecular Function: transferase activity, transferring glycosyl groups (GO:0016757);; Biological Process: pro…	K13648|0.0|vvi:100245003|hypothetical protein LOC100245003	Probable galacturonosyltransferase 7 OS=Arabidopsis thaliana GN=GAUT7 PE=1 SV=2	PREDICTED: probable galacturonosyltransferase 7-like [Glycine max]
c16018.graph_c0	11.8989	14.9726	22.1884	22.5201	22.7407	35.1276	24.6762	24.4188	3.62275e-05	1.07473	0.00117529	1.20076	up-regulated	[TZDR]	--	Molecular Function: calcium ion binding (GO:0005509);; Cellular Component: vacuole (GO:0005773);; Biological Process: actin filament-based movement (GO:0030048);; Biological Process: Golgi localization (GO:0051645);; Biological Process: mitochondrion localization (GO:0051646);; Biological Process: peroxisome localization (GO:0060151);;	K06268|6e-97|vvi:100244675|hypothetical protein LOC100244675	Calcineurin subunit B OS=Naegleria gruberi GN=CNB1 PE=3 SV=1	PREDICTED: calcineurin subunit B isoform 1 [Vitis vinifera]
c16038.graph_c0	29.8613	76.5669	5.03395	5.49921	6.07219	15.5759	14.142	13.0506	0.00957089	-2.91648	0.155548	-1.74498	down-regulated	--	--	--	--	--	--
c16070.graph_c0	0.830163	0	0.763073	0.531034	0.952843	3.22007	2.6512	1.5037	-	-	0.00506139	2.64905	inconsistently-regulated	--	--	--	--	--	PREDICTED: uncharacterized protein LOC101262187 [Solanum lycopersicum]
c16075.graph_c0	6.04761	3.99927	8.14529	7.97879	8.54316	5.0595	3.79669	4.43385	0.000579699	1.02688	0.990695	-0.0572786	inconsistently-regulated	[R]	General function prediction only	Cellular Component: membrane (GO:0016020);;	--	Rhomboid protease GluP OS=Bacillus subtilis (strain 168) GN=gluP PE=1 SV=2	predicted protein [Populus trichocarpa]
c16087.graph_c0	10.6476	15.1599	5.24888	5.15041	4.71904	9.06829	9.65136	8.62931	0.00647402	-1.02163	0.700289	-0.357696	down-regulated	--	--	--	--	--	--
c16098.graph_c0	6.21252	10.8591	2.8936	2.70808	2.87524	6.93504	7.3601	6.85374	0.00746617	-1.25529	0.948971	-0.12745	down-regulated	--	--	Molecular Function: protein binding (GO:0005515);; Biological Process: intracellular protein transport (GO:0006886);; Cellular Component: chloroplast thylakoid membrane (GO:0009535);; Biological Process: single-organism transport (GO:0044765);;	--	Preprotein translocase subunit SECE1 OS=Arabidopsis thaliana GN=SECE1 PE=1 SV=1	hypothetical protein M569_03401 [Genlisea aurea]
c16104.graph_c0	1.61912	5.24906	7.88234	8.41516	9.91144	2.66811	5.36234	7.06036	0.000596505	1.70026	0.775482	0.718589	up-regulated	--	--	--	--	--	--
c16136.graph_c0	5.56639	6.52547	24.2503	28.2072	23.4262	8.25542	12.345	11.963	4.55541e-10	2.39536	0.269932	0.986418	up-regulated	--	--	Cellular Component: nucleus (GO:0005634);; Biological Process: heat acclimation (GO:0010286);;	--	--	hypothetical protein M569_00718, partial [Genlisea aurea]
c16137.graph_c0	6.15044	9.41932	8.16601	7.07127	7.38022	2.11916	2.18244	2.82129	0.546966	0.289976	0.00592867	-1.56564	inconsistently-regulated	[C]	Energy production and conversion	Molecular Function: glutathione-disulfide reductase activity (GO:0004362);; Cellular Component: peroxisome (GO:0005777);; Biological Process: glutathione metabolic process (GO:0006749);; Molecular Function: electron carrier activity (GO:0009055);; Biological Process: toxin catabolic process (GO:0009407);; Biological Process: cell redox homeostasis (GO:0045454);; Molecular Function: flavin adenine…	K00383|5e-93|pop:POPTR_639962|PtrcGR2	Glutathione reductase, cytosolic OS=Oryza sativa subsp. japonica GN=GRC2 PE=2 SV=2	hypothetical protein VITISV_026403 [Vitis vinifera]
c16144.graph_c0	7.21754	1.43082	0.490827	0.439166	0.282873	5.6741	5.32209	4.34259	0.157717	-3.12655	0.902647	0.343325	inconsistently-regulated	--	--	--	--	Striatin homolog OS=Dictyostelium discoideum GN=strn PE=3 SV=1	PREDICTED: uncharacterized protein LOC100259352 [Vitis vinifera]
c16164.graph_c0	4.80101	1.55261	1.48369	2.06504	1.1401	6.87477	5.46329	6.86843	-	-	0.205378	1.12151	inconsistently-regulated	--	--	--	--	--	--
c16175.graph_c0	31.406	19.222	7.81002	7.27791	7.37942	24.5952	17.2359	16.4943	0.0103752	-1.44311	0.860674	-0.260484	down-regulated	[RTKL]	--	Molecular Function: protein serine/threonine kinase activity (GO:0004674);; Molecular Function: non-membrane spanning protein tyrosine kinase activity (GO:0004715);; Molecular Function: protein binding (GO:0005515);; Molecular Function: ATP binding (GO:0005524);; Cellular Component: plasma membrane (GO:0005886);; Biological Process: defense response to bacterium, incompatible interaction (GO:0009…	K13430|0.0|vvi:100254113|hypothetical protein LOC100254113	Serine/threonine-protein kinase PBS1 OS=Arabidopsis thaliana GN=PBS1 PE=1 SV=1	PREDICTED: serine/threonine-protein kinase PBS1-like [Solanum lycopersicum]
c16176.graph_c1	7.8764	1.93119	1.38409	0.481605	3.19071	12.3685	6.90502	8.83179	-	-	0.393323	1.03674	inconsistently-regulated	--	--	Molecular Function: iron ion binding (GO:0005506);; Molecular Function: electron carrier activity (GO:0009055);; Molecular Function: heme binding (GO:0020037);; Molecular Function: taxane 13-alpha-hydroxylase activity (GO:0050598);; Biological Process: oxidation-reduction process (GO:0055114);;	--	Taxane 13-alpha-hydroxylase OS=Taxus cuspidata GN=CYP725A2 PE=1 SV=1	cytochrome P450 [Catharanthus roseus]
c16179.graph_c0	42.6143	43.7121	22.8749	29.0694	28.6592	10.3688	14.5307	13.8124	0.275175	-0.356328	1.45769e-05	-1.60364	down-regulated	[C]	Energy production and conversion	Molecular Function: magnesium ion binding (GO:0000287);; Molecular Function: inorganic diphosphatase activity (GO:0004427);; Cellular Component: cytosol (GO:0005829);; Biological Process: phosphate-containing compound metabolic process (GO:0006796);; Cellular Component: membrane (GO:0016020);; Biological Process: response to cadmium ion (GO:0046686);;	K01507|1e-28|zma:100216827|gpm642	Soluble inorganic pyrophosphatase OS=Oryza sativa subsp. japonica GN=IPP PE=2 SV=1	Soluble inorganic pyrophosphatase [Zea mays]
c16216.graph_c0	20.7452	15.6203	5.99741	2.64334	3.22599	7.80752	5.27165	5.70284	5.89069e-05	-1.88426	0.00359792	-1.41263	down-regulated	[O]	Posttranslational modification, protein turnover, chaperones	Molecular Function: ATP binding (GO:0005524);; Cellular Component: endoplasmic reticulum lumen (GO:0005788);;	K09490|2e-71|pop:POPTR_829431|hypothetical protein	Luminal-binding protein 8 (Fragment) OS=Nicotiana tabacum GN=BIP8 PE=2 SV=1	RecName: Full=Luminal-binding protein 8; Short=BiP 8; AltName: Full=78 kDa glucose-regulated protein homolog 8; Short=GRP-78-8
c16216.graph_c1	14.5438	8.36151	2.24728	1.47703	1.8228	4.04947	2.58038	2.53054	0.00198992	-2.31939	0.0305309	-1.78901	down-regulated	[O]	Posttranslational modification, protein turnover, chaperones	Molecular Function: ATP binding (GO:0005524);; Cellular Component: cell wall (GO:0005618);; Cellular Component: nucleolus (GO:0005730);; Cellular Component: vacuolar membrane (GO:0005774);; Cellular Component: endoplasmic reticulum lumen (GO:0005788);; Cellular Component: Golgi apparatus (GO:0005794);; Cellular Component: cytosol (GO:0005829);; Cellular Component: plasma membrane (GO:0005886);; B…	K09490|0.0|pop:POPTR_829431|hypothetical protein	Luminal-binding protein 4 OS=Nicotiana tabacum GN=BIP4 PE=1 SV=1	luminal-binding protein 5, partial [Genlisea aurea]
c16223.graph_c0	12.3038	7.90633	3.57347	3.09078	3.64819	17.5379	19.21	19.7746	0.012915	-1.24069	0.0247395	1.02466	inconsistently-regulated	--	--	Cellular Component: plasma membrane (GO:0005886);; Biological Process: systemic acquired resistance (GO:0009627);; Biological Process: regulation of defense response (GO:0031347);; Biological Process: regulation of cellular process (GO:0050794);; Biological Process: cellular response to stimulus (GO:0051716);;	--	--	conserved hypothetical protein [Ricinus communis]
c16224.graph_c0	13.7555	8.83553	39.7593	39.3206	37.8134	11.6537	9.22182	9.06602	4.1135e-21	2.10168	0.9902	-0.0558651	inconsistently-regulated	[RTKL]	--	Molecular Function: nucleotide binding (GO:0000166);; Molecular Function: protein kinase activity (GO:0004672);; Biological Process: cellular protein modification process (GO:0006464);; Biological Process: phosphorylation (GO:0016310);;	--	U-box domain-containing protein 33 OS=Arabidopsis thaliana GN=PUB33 PE=2 SV=2	PREDICTED: U-box domain-containing protein 33-like [Vitis vinifera]
c16227.graph_c0	4.44304	3.42347	1.71364	1.4961	1.50834	1.454	0.799394	0.806939	0.00719052	-1.00324	0.000191255	-1.82336	down-regulated	[S]	Function unknown	Biological Process: metabolic process (GO:0008152);; Molecular Function: oxidoreductase activity (GO:0016491);;	--	Probable leucine-rich repeat receptor-like protein kinase At1g35710 OS=Arabidopsis thaliana GN=At1g35710 PE=2 SV=1	Leucine-rich repeat receptor protein kinase family protein [Theobroma cacao]
c16233.graph_c1	9.44672	13.9127	5.14243	6.15361	7.22849	10.8346	15.2856	15.677	0.167742	-0.58309	0.690926	0.40195	inconsistently-regulated	--	--	--	--	--	PREDICTED: uncharacterized protein LOC100245337 [Vitis vinifera]
c16247.graph_c0	5.8972	7.20725	6.37982	7.94625	6.9358	1.36769	0.852534	1.46945	0.29153	0.4451	2.92991e-05	-2.2735	inconsistently-regulated	--	--	--	--	LOB domain-containing protein 11 OS=Arabidopsis thaliana GN=LBD11 PE=2 SV=2	PREDICTED: LOB domain-containing protein 1-like [Glycine max]
c16272.graph_c1	46.2345	52.1634	1.90407	1.5799	1.80079	39.5566	43.8943	49.1488	2.81895e-68	-4.47503	0.995622	-0.0146894	down-regulated	--	--	Cellular Component: endosome (GO:0005768);; Cellular Component: Golgi apparatus (GO:0005794);; Cellular Component: trans-Golgi network (GO:0005802);; Cellular Component: plant-type cell wall (GO:0009505);; Molecular Function: transferase activity, transferring glycosyl groups (GO:0016757);;	--	Uncharacterized protein At1g04910 OS=Arabidopsis thaliana GN=At1g04910 PE=1 SV=1	PREDICTED: uncharacterized protein LOC101263823 [Solanum lycopersicum]
c16274.graph_c0	0.516228	0.657472	0.456935	0.476981	1.1192	2.43861	1.5265	1.86517	-	-	0.0211026	1.86583	inconsistently-regulated	--	--	--	--	Probable WRKY transcription factor 61 OS=Arabidopsis thaliana GN=WRKY61 PE=2 SV=1	unnamed protein product [Vitis vinifera]
c16292.graph_c0	12.2425	15.0694	2.20959	2.78374	2.19557	6.27915	8.63402	8.92284	1.38761e-10	-2.17862	0.239482	-0.638222	down-regulated	--	--	Cellular Component: mitochondrion (GO:0005739);;	--	--	PREDICTED: uncharacterized protein LOC101263095 [Solanum lycopersicum]
c16300.graph_c0	41.2938	34.2764	32.3788	33.2106	31.3626	9.8454	16.5786	16.616	0.773222	0.0960887	0.000206206	-1.26217	inconsistently-regulated	--	--	--	--	--	conserved hypothetical protein [Ricinus communis]
c16339.graph_c0	0.849431	1.97856	1.79121	1.76592	1.94992	0.543433	1.06382	0.672329	0.205621	0.72284	0.614742	-0.738883	inconsistently-regulated	[E]	Amino acid transport and metabolism	Molecular Function: transaminase activity (GO:0008483);; Biological Process: aromatic amino acid family catabolic process (GO:0009074);; Molecular Function: pyridoxal phosphate binding (GO:0030170);; Biological Process: cellular biosynthetic process (GO:0044249);; Biological Process: small molecule biosynthetic process (GO:0044283);; Cellular Component: cytoplasmic part (GO:0044444);; Biological …	K00815|0.0|pop:POPTR_594645|AMT6	Tyrosine aminotransferase OS=Arabidopsis thaliana GN=TAT PE=2 SV=1	PREDICTED: probable aminotransferase TAT2-like [Solanum lycopersicum]
c16394.graph_c0	0.169867	0.472023	0.902136	1.236	1.10483	0.223935	0.301381	0.126981	0.000938135	2.10284	-	-	inconsistently-regulated	--	--	--	--	Serine/threonine-protein kinase ATM OS=Arabidopsis thaliana GN=ATM PE=2 SV=1	PREDICTED: uncharacterized protein LOC101252451 isoform 2 [Solanum lycopersicum]
c16410.graph_c0	3.99923	0.43867	5.23996	5.25105	6.28136	1.6649	2.01662	0.472035	0.00501666	1.61991	-	-	inconsistently-regulated	--	--	--	--	--	--
c16421.graph_c0	3.72728	6.12476	0.999268	1.19212	1.31634	0.14174	0.152608	0.803731	0.00114088	-1.73582	5.7289e-06	-3.59105	down-regulated	--	--	Cellular Component: plasma membrane (GO:0005886);; Molecular Function: auxin:hydrogen symporter activity (GO:0009672);; Biological Process: determination of bilateral symmetry (GO:0009855);; Biological Process: auxin polar transport (GO:0009926);; Biological Process: meristem initiation (GO:0010014);; Biological Process: meristem maintenance (GO:0010073);; Biological Process: proton transport (GO…	K13947|7e-75|pop:POPTR_831533|PIN4	Probable auxin efflux carrier component 6 OS=Arabidopsis thaliana GN=PIN6 PE=2 SV=2	Auxin efflux carrier component isoform 1 [Theobroma cacao]
c16430.graph_c0	16.9541	19.9222	7.36368	9.37408	9.10871	20.6861	18.6241	21.2352	0.0569979	-0.766703	0.822603	0.269582	inconsistently-regulated	--	--	Molecular Function: structural constituent of ribosome (GO:0003735);; Cellular Component: plasma membrane (GO:0005886);; Biological Process: translation (GO:0006412);; Cellular Component: plasmodesma (GO:0009506);; Cellular Component: cytosolic large ribosomal subunit (GO:0022625);; Biological Process: ribosome biogenesis (GO:0042254);;	--	60S ribosomal protein L18a-3 OS=Arabidopsis thaliana GN=RPL18AC PE=2 SV=1	60S ribosomal protein L18a [Solanum tuberosum]
c16433.graph_c0	1.69096	2.07301	1.48574	1.44752	1.37001	0.524516	0.741211	0.743559	0.94422	-0.0606457	0.0502679	-1.3475	down-regulated	--	--	--	--	--	--
c16445.graph_c0	6.23949	4.94704	1.7559	3.80686	2.33529	8.04669	7.79729	8.66937	0.166884	-0.764438	0.471562	0.677095	inconsistently-regulated	--	--	--	--	--	--
c16462.graph_c0	6.22214	8.93704	15.0711	14.5961	16.7925	13.8835	8.50334	6.41118	1.12665e-05	1.36597	0.718634	0.478495	up-regulated	[HC]	--	Biological Process: metabolic process (GO:0008152);;	--	FAD-dependent urate hydroxylase OS=Klebsiella oxytoca GN=hpxO PE=3 SV=1	hypothetical protein PRUPE_ppa006387mg [Prunus persica]
c16462.graph_c1	3.78429	4.06289	8.67858	8.70173	7.50245	7.36984	5.12717	2.95746	0.000789876	1.40781	0.704249	0.523258	up-regulated	[HC]	--	Biological Process: metabolic process (GO:0008152);;	--	3-hydroxybenzoate 6-hydroxylase 1 OS=Pseudomonas alcaligenes GN=xlnD PE=1 SV=1	PREDICTED: 3-hydroxybenzoate 6-hydroxylase 1-like [Glycine max]
c16463.graph_c0	11.6825	6.26073	3.21298	1.61914	3.32029	1.76011	1.18441	0.99806	0.0680753	-1.41356	0.00860579	-2.65505	down-regulated	--	--	Molecular Function: beta-1,4-mannosylglycoprotein 4-beta-N-acetylglucosaminyltransferase activity (GO:0003830);; Cellular Component: Golgi apparatus (GO:0005794);; Biological Process: protein N-linked glycosylation (GO:0006487);; Cellular Component: membrane (GO:0016020);;	K00737|5e-44|vvi:100254142|hypothetical protein LOC100254142	--	hypothetical protein M569_02914 [Genlisea aurea]
c16478.graph_c0	24.4933	33.8877	26.3029	23.3205	22.8367	66.6138	52.3668	52.8514	0.88141	0.060542	0.00044615	1.11349	up-regulated	--	--	Molecular Function: transporter activity (GO:0005215);; Cellular Component: plasma membrane (GO:0005886);; Biological Process: transport (GO:0006810);;	--	SEC14 cytosolic factor OS=Saccharomyces cerevisiae (strain ATCC 204508 / S288c) GN=SEC14 PE=1 SV=3	hypothetical protein PRUPE_ppa010607mg [Prunus persica]
c16484.graph_c0	12.1457	8.39702	19.0721	18.9377	17.6938	35.5644	40.6534	35.488	0.000256039	1.1712	1.68977e-08	1.98486	up-regulated	--	--	Molecular Function: DNA binding (GO:0003677);;	--	Probable WRKY transcription factor 71 OS=Arabidopsis thaliana GN=WRKY71 PE=2 SV=1	WRKY transcription factor, putative [Ricinus communis]
c16500.graph_c0	0.151607	0.157981	1.96258	1.49712	1.65311	0.449692	0.484171	0.169997	1.49376e-07	3.78706	-	-	up-regulated	--	--	--	--	--	--
c16515.graph_c0	1.22497	1.09411	0.174257	1.27332	0.200855	4.67158	2.60803	3.33577	-	-	0.0834321	1.73857	inconsistently-regulated	[I]	Lipid transport and metabolism	Cellular Component: vacuole (GO:0005773);; Biological Process: unsaturated fatty acid biosynthetic process (GO:0006636);; Biological Process: phosphatidylglycerol biosynthetic process (GO:0006655);; Biological Process: pollen development (GO:0009555);; Biological Process: thylakoid membrane organization (GO:0010027);; Biological Process: tetracyclic triterpenoid biosynthetic process (GO:0010686);…	K01853|9e-57|vvi:100243389|hypothetical protein LOC100243389	Cycloartenol synthase 2 OS=Betula platyphylla GN=CASBPX2 PE=1 SV=1	unknown [Picea sitchensis]
c16518.graph_c0	8.13614	11.9564	3.32383	6.50559	5.02841	11.9634	14.8794	13.3337	0.195312	-0.68268	0.595224	0.560342	inconsistently-regulated	[Z]	Cytoskeleton	--	--	Actin (Fragment) OS=Dictyocaulus viviparus PE=3 SV=1	actin [Picea mariana]
c16529.graph_c0	5.54149	4.37785	3.15688	2.97388	3.01749	8.07833	6.25577	6.44487	0.294419	-0.381582	0.201084	0.609474	inconsistently-regulated	[RTKL]	--	Biological Process: response to molecule of fungal origin (GO:0002238);; Molecular Function: protein kinase activity (GO:0004672);; Molecular Function: protein binding (GO:0005515);; Cellular Component: nucleus (GO:0005634);; Biological Process: cellular protein modification process (GO:0006464);; Biological Process: phosphorylation (GO:0016310);;	--	U-box domain-containing protein 35 OS=Arabidopsis thaliana GN=PUB35 PE=1 SV=2	PREDICTED: U-box domain-containing protein 35-like [Solanum lycopersicum]
c16540.graph_c0	6.72535	7.85758	0.608818	0.211843	0.701747	4.23151	9.32885	11.1974	3.48398e-09	-3.51681	0.909589	0.324552	inconsistently-regulated	--	--	--	--	--	Dof-type zinc finger DNA-binding family protein, putative [Theobroma cacao]
c16542.graph_c0	26.9043	32.3486	11.7093	11.4408	12.4169	26.1824	31.6448	31.3281	4.14762e-05	-0.990558	0.896438	0.145749	inconsistently-regulated	[P]	Inorganic ion transport and metabolism	Cellular Component: nucleus (GO:0005634);; Cellular Component: plasma membrane (GO:0005886);; Biological Process: cation transport (GO:0006812);; Molecular Function: cation transmembrane transporter activity (GO:0008324);; Biological Process: anthocyanin-containing compound biosynthetic process (GO:0009718);; Biological Process: response to sucrose (GO:0009744);; Biological Process: response to U…	--	Metal tolerance protein 10 OS=Arabidopsis thaliana GN=MTP10 PE=2 SV=1	PREDICTED: metal tolerance protein 10-like [Glycine max]
c16550.graph_c0	59.1032	99.6394	198.529	184.386	180.612	131.985	126.235	127.733	4.06758e-14	1.58157	0.0131691	0.844153	up-regulated	--	--	--	--	--	Uncharacterized protein TCM_019359 [Theobroma cacao]
c16558.graph_c0	13.754	46.037	3.83903	3.57422	3.58785	10.5082	25.6227	25.7039	0.0630307	-2.67405	0.88597	-0.368585	down-regulated	--	--	Cellular Component: extracellular region (GO:0005576);; Biological Process: unidimensional cell growth (GO:0009826);; Biological Process: plant-type cell wall loosening (GO:0009828);; Biological Process: plant-type cell wall modification involved in multidimensional cell growth (GO:0009831);; Cellular Component: membrane (GO:0016020);;	--	Expansin-A8 OS=Arabidopsis thaliana GN=EXPA8 PE=2 SV=1	uncharacterized protein LOC100777044 precursor [Glycine max]
c16611.graph_c0	7.62292	12.8418	3.28934	2.68529	3.64559	3.60099	6.26645	5.79335	0.00287628	-1.33543	0.205271	-0.819506	down-regulated	[RTKL]	--	Molecular Function: protein serine/threonine kinase activity (GO:0004674);; Molecular Function: ATP binding (GO:0005524);; Cellular Component: extracellular region (GO:0005576);; Biological Process: protein phosphorylation (GO:0006468);; Biological Process: transmembrane receptor protein tyrosine kinase signaling pathway (GO:0007169);;	--	Probable leucine-rich repeat receptor-like protein kinase At1g68400 OS=Arabidopsis thaliana GN=At1g68400 PE=2 SV=1	hypothetical protein M569_15521, partial [Genlisea aurea]
c16617.graph_c0	6.69333	5.6047	9.2042	9.52518	8.96286	2.59987	3.43539	3.79729	0.00195777	0.907932	0.146174	-0.773728	inconsistently-regulated	--	--	--	--	PHD finger protein 3 OS=Homo sapiens GN=PHF3 PE=1 SV=3	PREDICTED: uncharacterized protein LOC101249111 [Solanum lycopersicum]
c16626.graph_c0	20.0062	22.1302	11.0336	7.99839	10.9514	19.1719	28.5054	24.1585	0.113059	-0.748011	0.809716	0.324568	inconsistently-regulated	--	--	Biological Process: response to stimulus (GO:0050896);;	--	Glutathione S-transferase U16 OS=Arabidopsis thaliana GN=GSTU16 PE=2 SV=1	Glutathione S-transferase family protein [Theobroma cacao]
c16642.graph_c0	3.78108	3.42613	0.163702	0.341767	1.13213	1.30033	2.10004	2.21203	2.30074e-05	-2.39708	0.533705	-0.808737	down-regulated	--	--	--	--	--	PREDICTED: uncharacterized protein LOC101305161 [Fragaria vesca subsp. vesca]
c16657.graph_c1	1.4598	1.90147	4.17924	4.17291	5.23603	2.88668	1.35975	1.63688	0.0030269	1.76322	-	-	up-regulated	--	--	--	--	--	--
c16667.graph_c0	7.60192	8.44097	5.08794	3.10897	6.4367	11.4591	12.205	10.6201	0.442218	-0.389767	0.399796	0.648134	inconsistently-regulated	--	--	--	--	E2F-associated phosphoprotein OS=Mus musculus GN=Eapp PE=1 SV=2	hypothetical protein M569_17422, partial [Genlisea aurea]
c16670.graph_c0	7.10103	8.24044	9.16027	9.22664	7.22422	3.67004	3.77963	4.34311	0.343236	0.484149	0.375852	-0.824363	inconsistently-regulated	--	--	Molecular Function: inositol hexakisphosphate binding (GO:0000822);; Biological Process: response to molecule of bacterial origin (GO:0002237);; Molecular Function: ubiquitin-protein ligase activity (GO:0004842);; Biological Process: ubiquitin-dependent protein catabolic process (GO:0006511);; Biological Process: auxin-activated signaling pathway (GO:0009734);; Molecular Function: auxin binding (…	K14485|6e-73|rcu:RCOM_0556140|TRANSPORT INHIBITOR RESPONSE 1 protein, putative	Protein TRANSPORT INHIBITOR RESPONSE 1 OS=Arabidopsis thaliana GN=TIR1 PE=1 SV=2	unnamed protein product [Vitis vinifera]
c16673.graph_c0	0.328155	0.244251	0.793588	0.828405	0.807106	1.66862	1.89637	2.10263	0.00404196	1.81934	0.00019339	2.85275	up-regulated	--	--	--	--	--	PREDICTED: uncharacterized protein LOC101252852 isoform 2 [Solanum lycopersicum]
c16689.graph_c0	40.9371	38.9112	8.74508	7.87085	9.0878	11.247	27.6784	25.704	3.97013e-18	-1.89559	0.201806	-0.749987	down-regulated	[E]	Amino acid transport and metabolism	Biological Process: amino acid transmembrane transport (GO:0003333);; Molecular Function: amino acid transmembrane transporter activity (GO:0015171);; Cellular Component: integral component of membrane (GO:0016021);;	--	Probable polyamine transporter At1g31830 OS=Arabidopsis thaliana GN=At1g31830 PE=2 SV=1	PREDICTED: probable polyamine transporter At1g31830-like isoform 2 [Solanum lycopersicum]
c16700.graph_c0	39.6135	62.0828	15.8729	15.667	12.5896	52.7424	70.1429	68.7514	0.000127265	-1.45233	0.366355	0.477354	inconsistently-regulated	[J]	Translation, ribosomal structure and biogenesis	Molecular Function: RNA binding (GO:0003723);; Molecular Function: structural constituent of ribosome (GO:0003735);; Cellular Component: cell wall (GO:0005618);; Cellular Component: nucleolus (GO:0005730);; Cellular Component: plasma membrane (GO:0005886);; Biological Process: translation (GO:0006412);; Cellular Component: chloroplast (GO:0009507);; Cellular Component: cytosolic small ribosomal s…	--	40S ribosomal protein S2-4 OS=Arabidopsis thaliana GN=RPS2D PE=2 SV=1	PREDICTED: 40S ribosomal protein S2-4-like [Glycine max]
c16707.graph_c0	20.3686	19.2596	3.50565	3.79014	2.02037	4.4753	6.55843	5.21637	7.44437e-11	-2.34895	8.04131e-05	-1.73542	down-regulated	--	--	Molecular Function: structural constituent of cell wall (GO:0005199);; Cellular Component: extracellular region (GO:0005576);; Cellular Component: cell wall (GO:0005618);; Cellular Component: nucleus (GO:0005634);; Cellular Component: cytoplasm (GO:0005737);; Cellular Component: plasmodesma (GO:0009506);; Biological Process: metal ion transport (GO:0030001);; Molecular Function: metal ion binding…	--	Copper transport protein ATX1 OS=Arabidopsis thaliana GN=ATX1 PE=1 SV=1	PREDICTED: uncharacterized protein LOC101291515 [Fragaria vesca subsp. vesca]
c16710.graph_c0	0.615062	2.16927	1.74318	2.06556	1.84634	0.748462	0.45329	0.954925	0.181634	0.792128	0.725765	-0.789827	inconsistently-regulated	--	--	Cellular Component: intracellular organelle (GO:0043229);;	--	--	PREDICTED: gamma-tubulin complex component 2-like [Solanum lycopersicum]
c16742.graph_c0	12.3454	10.8029	8.78661	8.14384	9.44654	5.28153	4.7598	4.96925	0.853269	-0.0738928	0.00482949	-1.07836	down-regulated	--	--	Molecular Function: DNA binding (GO:0003677);; Molecular Function: sequence-specific DNA binding transcription factor activity (GO:0003700);; Cellular Component: nucleus (GO:0005634);; Biological Process: regulation of transcription, DNA-templated (GO:0006355);; Molecular Function: oxidoreductase activity (GO:0016491);;	K09285|0.0|vvi:100248718|hypothetical protein LOC100248718	AP2-like ethylene-responsive transcription factor At2g41710 OS=Arabidopsis thaliana GN=At2g41710 PE=2 SV=2	PREDICTED: AP2-like ethylene-responsive transcription factor At2g41710-like [Vitis vinifera]
c16755.graph_c0	1.8155	1.89183	1.54958	1.5277	1.88533	0.940251	1.10437	0.484694	0.884368	0.163059	0.416287	-1.00357	inconsistently-regulated	--	--	--	--	--	--
c16758.graph_c0	0	0	2.46702	4.46378	4.17059	1.30641	0.527468	1.29639	4.09654e-09	Inf	-	-	up-regulated	--	--	--	--	--	--
c16760.graph_c0	29.6198	33.1442	9.27161	8.76899	7.67442	29.0386	39.8464	44.0733	7.46719e-10	-1.54358	0.514541	0.404092	inconsistently-regulated	--	--	--	--	Probable membrane-associated kinase regulator 2 OS=Arabidopsis thaliana GN=MAKR2 PE=2 SV=1	PREDICTED: probable membrane-associated kinase regulator 2-like [Vitis vinifera]
c16765.graph_c0	0.792721	1.87238	2.10501	1.20855	1.88039	0.992789	1.01265	0.888877	0.266504	0.722737	0.889533	-0.311647	inconsistently-regulated	[K]	Transcription	Molecular Function: double-stranded RNA binding (GO:0003725);; Molecular Function: protein binding (GO:0005515);; Biological Process: response to stimulus (GO:0050896);;	--	Double-stranded RNA-binding protein 3 OS=Arabidopsis thaliana GN=DRB3 PE=2 SV=1	hypothetical protein VITISV_038619 [Vitis vinifera]
c16774.graph_c1	28.7958	16.1872	7.60447	7.43471	9.57759	34.9167	28.473	28.6547	0.0705907	-1.14238	0.2701	0.568133	inconsistently-regulated	--	--	Molecular Function: zinc ion binding (GO:0008270);; Molecular Function: ubiquitin binding (GO:0043130);; Biological Process: negative regulation of organ growth (GO:0046621);; Biological Process: seed morphogenesis (GO:0048317);; Biological Process: ovule morphogenesis (GO:0048482);;	--	Protein DA1-related 1 OS=Arabidopsis thaliana GN=DAR1 PE=2 SV=3	PREDICTED: protein DA1-related 1-like [Solanum lycopersicum]
c16778.graph_c0	2.5752	4.91969	0.712316	1.18971	0.821042	3.53633	2.89367	2.08546	0.0105714	-1.70219	0.928016	-0.254186	down-regulated	--	--	--	--	--	Disulfide bond formation protein B 2, putative [Theobroma cacao]
c16783.graph_c0	4.04073	3.54578	3.45897	4.12653	3.90557	1.4719	2.41487	1.90773	0.543764	0.33752	0.330784	-0.83909	inconsistently-regulated	--	--	Cellular Component: cytoplasmic part (GO:0044444);;	--	Rho-N domain-containing protein 1, chloroplastic OS=Arabidopsis thaliana GN=RHON1 PE=1 SV=1	PREDICTED: uncharacterized protein LOC100256599 [Vitis vinifera]
c16784.graph_c0	0.143357	1.34446	5.1391	4.02342	4.11355	0.283481	0	0	1.41191e-06	2.93887	-	-	inconsistently-regulated	--	--	--	--	--	--
c16806.graph_c0	0.0918069	0.1435	0.548519	0.620299	0.474183	1.04387	1.90576	1.18384	-	-	0.000134005	3.69756	inconsistently-regulated	[P]	Inorganic ion transport and metabolism	Molecular Function: secondary active sulfate transmembrane transporter activity (GO:0008271);; Biological Process: sulfate transport (GO:0008272);; Cellular Component: integral component of membrane (GO:0016021);; Biological Process: transmembrane transport (GO:0055085);;	--	Low affinity sulfate transporter 3 OS=Stylosanthes hamata GN=ST3 PE=2 SV=1	PREDICTED: low affinity sulfate transporter 3-like [Glycine max]
c16814.graph_c0	1.17369	2.44606	0.93499	0.732008	1.21242	1.97277	2.74874	2.63211	-	-	0.748268	0.592358	inconsistently-regulated	--	--	--	--	Putative late blight resistance protein homolog R1B-11 OS=Solanum demissum GN=R1B-11 PE=5 SV=1	disease resistance protein RGH3 [Solanum x edinense]
c16825.graph_c0	31.5634	35.1458	5.20846	5.24948	4.14032	17.4762	34.3683	39.6391	9.15264e-13	-2.4483	1	0.0145142	inconsistently-regulated	--	--	--	--	--	--
c16841.graph_c1	8.71699	18.4973	2.99863	3.62442	4.5478	2.03714	2.19334	1.59944	0.0350033	-1.52459	0.00661903	-2.65641	down-regulated	--	--	--	--	--	PREDICTED: uncharacterized protein LOC101262477 [Solanum lycopersicum]
c16843.graph_c0	16.8671	17.2532	39.5592	38.7172	38.9268	83.9206	60.3833	58.1583	4.62568e-12	1.52202	1.09494e-08	2.11665	up-regulated	--	--	Cellular Component: nucleus (GO:0005634);; Biological Process: defense response to bacterium, incompatible interaction (GO:0009816);; Biological Process: defense response to fungus, incompatible interaction (GO:0009817);;	--	Regulatory protein NPR3 OS=Arabidopsis thaliana GN=NPR3 PE=1 SV=1	PREDICTED: regulatory protein NPR3 isoform 1 [Vitis vinifera]
c16846.graph_c0	5.00818	7.09748	1.19689	1.04117	1.60952	1.58454	4.90485	7.18805	0.000480262	-1.90392	0.914127	-0.255551	down-regulated	--	--	--	--	--	--
c16864.graph_c1	9.07254	17.93	4.2835	4.14623	4.1294	17.0898	10.8236	11.5762	0.0263751	-1.34676	0.962715	0.110926	inconsistently-regulated	--	--	--	--	--	--
c16883.graph_c0	0.320236	2.42489	1.38184	1.0652	1.2497	0.37995	0.159087	0.215448	0.910984	0.208675	0.520818	-2.28159	inconsistently-regulated	--	--	--	--	--	PREDICTED: uncharacterized protein LOC101262187 [Solanum lycopersicum]
c16890.graph_c0	0.635533	0.473038	1.62734	2.45372	2.60518	0.897665	0.579895	0.712622	0.000151382	2.32771	-	-	up-regulated	--	--	--	--	--	--
c16904.graph_c0	4.70731	6.98994	2.10936	1.89608	2.02611	1.80351	2.94401	2.90307	0.00265731	-1.20488	0.0682409	-1.04899	down-regulated	[R]	General function prediction only	Cellular Component: nucleus (GO:0005634);; Biological Process: response to salt stress (GO:0009651);; Biological Process: positive regulation of abscisic acid-activated signaling pathway (GO:0009789);; Biological Process: cell redox homeostasis (GO:0045454);;	--	TPR repeat-containing thioredoxin TTL1 OS=Arabidopsis thaliana GN=TTL1 PE=1 SV=1	Tetratricopetide-repeat thioredoxin-like 1 isoform 1 [Theobroma cacao]
c16912.graph_c0	18.6486	16.2915	14.9577	14.7111	14.6019	29.5518	35.8424	33.5143	0.842535	0.0792578	0.00160646	1.04951	up-regulated	[S]	Function unknown	Biological Process: phosphatidylinositol biosynthetic process (GO:0006661);;	--	Uncharacterized membrane protein At4g09580 OS=Arabidopsis thaliana GN=At4g09580 PE=1 SV=1	SNARE associated Golgi protein family [Theobroma cacao]
c16933.graph_c0	0.615189	0.427369	50.437	51.7972	50.1331	2.63576	3.38359	2.98918	1.34247e-71	6.92359	0.00188009	2.65415	up-regulated	--	--	--	--	--	--
c16936.graph_c0	190.498	131.454	33.0529	34.15	33.6159	108.444	113.415	108.421	3.64198e-05	-1.9429	0.456943	-0.421495	down-regulated	--	--	--	--	Uncharacterized protein At4g14450, chloroplastic OS=Arabidopsis thaliana GN=At4g14450 PE=2 SV=1	PREDICTED: uncharacterized protein At4g14450, chloroplastic-like [Solanum lycopersicum]
c16976.graph_c0	0.168719	1.23069	4.03218	3.15681	3.09843	2.00179	2.15528	1.1351	4.46465e-05	2.65678	-	-	up-regulated	--	--	--	--	--	--
c16992.graph_c0	0.962156	1.04818	0.3484	0.181842	0.351381	0.7351	1.02425	1.02983	0.011496	-1.44742	1	0.0275517	inconsistently-regulated	[E]	Amino acid transport and metabolism	Biological Process: amino acid transmembrane transport (GO:0003333);; Cellular Component: mitochondrion (GO:0005739);; Cellular Component: membrane (GO:0016020);;	--	Tyrosine-specific transport protein OS=Shigella flexneri GN=tyrP PE=3 SV=1	PREDICTED: tyrosine-specific transport protein-like [Vitis vinifera]
c16995.graph_c0	7.95749	14.8139	2.49292	1.30115	1.3341	4.33168	9.23243	6.41634	0.000530723	-2.39672	0.576816	-0.620227	down-regulated	--	--	Cellular Component: plasma membrane (GO:0005886);;	--	--	Uncharacterized protein TCM_034930 [Theobroma cacao]
c17008.graph_c1	23.166	27.0305	8.58528	9.50745	9.20733	13.9356	15.7223	15.4679	3.43125e-05	-1.13328	0.184174	-0.598637	down-regulated	[O]	Posttranslational modification, protein turnover, chaperones	Molecular Function: ATP binding (GO:0005524);; Cellular Component: nucleolus (GO:0005730);; Cellular Component: cytosol (GO:0005829);; Cellular Component: plasma membrane (GO:0005886);; Molecular Function: microtubule-severing ATPase activity (GO:0008568);; Biological Process: response to cadmium ion (GO:0046686);;	K13525|1e-145|rcu:RCOM_1355090|Transitional endoplasmic reticulum ATPase, putative (EC:3.6.4.3)	Cell division control protein 48 homolog E OS=Arabidopsis thaliana GN=CDC48E PE=1 SV=2	ATPase, AAA-type, CDC48 protein isoform 2 [Theobroma cacao]
c17013.graph_c0	9.11206	12.9918	3.3126	3.21738	3.05458	2.43108	5.41972	4.18425	6.68921e-08	-1.45563	0.00276307	-1.31389	down-regulated	--	--	Cellular Component: nucleus (GO:0005634);; Biological Process: DNA methylation (GO:0006306);; Biological Process: methylation-dependent chromatin silencing (GO:0006346);; Biological Process: asymmetric cell division (GO:0008356);; Biological Process: regulation of flower development (GO:0009909);; Biological Process: chromatin silencing by small RNA (GO:0031048);; Biological Process: floral organ…	--	Protein diaphanous homolog 2 OS=Mus musculus GN=Diaph2 PE=1 SV=2	PREDICTED: uncharacterized protein LOC101255018 [Solanum lycopersicum]
c17018.graph_c0	13.8861	7.98342	28.5807	28.4586	28.1909	18.7423	12.5034	12.4122	1.25233e-13	1.6902	0.530122	0.531035	up-regulated	[S]	Function unknown	Cellular Component: mitochondrion (GO:0005739);; Cellular Component: chloroplast (GO:0009507);; Molecular Function: purine ribonucleoside binding (GO:0032550);; Molecular Function: purine ribonucleotide binding (GO:0032555);; Molecular Function: purine ribonucleoside triphosphate binding (GO:0035639);;	--	Uncharacterized protein ycf45 OS=Porphyra purpurea GN=ycf45 PE=3 SV=1	PREDICTED: uncharacterized protein ycf45-like [Solanum lycopersicum]
c17019.graph_c0	0.101645	0	3.34015	1.90183	2.33333	0	0.108205	0.113975	4.72788e-09	5.90991	-	-	inconsistently-regulated	--	--	Biological Process: protein folding (GO:0006457);; Biological Process: response to heat (GO:0009408);; Biological Process: response to high light intensity (GO:0009644);; Biological Process: response to endoplasmic reticulum stress (GO:0034976);; Biological Process: response to hydrogen peroxide (GO:0042542);;	--	E3 ubiquitin-protein ligase RNF181 OS=Homo sapiens GN=RNF181 PE=1 SV=1	hypothetical protein PRUPE_ppa025345mg [Prunus persica]
c17023.graph_c0	2.45602	5.48417	0.524071	0.729418	1.00677	5.377	5.78927	5.50787	-	-	0.646304	0.639515	inconsistently-regulated	[J]	Translation, ribosomal structure and biogenesis	Biological Process: RNA methylation (GO:0001510);; Molecular Function: structural constituent of ribosome (GO:0003735);; Cellular Component: cell wall (GO:0005618);; Biological Process: translation (GO:0006412);; Biological Process: regulation of flower development (GO:0009909);; Cellular Component: membrane (GO:0016020);; Cellular Component: cytosolic small ribosomal subunit (GO:0022627);; Biolo…	K02949|5e-50|rcu:RCOM_0510080|40S ribosomal protein S11, putative	40S ribosomal protein S11-3 OS=Arabidopsis thaliana GN=RPS11C PE=2 SV=2	Ribosomal protein S11-beta [Theobroma cacao]
c17023.graph_c1	6.26349	7.15845	1.20718	1.47016	1.39144	6.79216	10.7543	7.2498	0.000258442	-1.97675	0.775482	0.440373	inconsistently-regulated	[J]	Translation, ribosomal structure and biogenesis	Molecular Function: structural constituent of ribosome (GO:0003735);; Cellular Component: cell wall (GO:0005618);; Biological Process: translation (GO:0006412);; Cellular Component: chloroplast (GO:0009507);; Cellular Component: membrane (GO:0016020);; Molecular Function: rRNA binding (GO:0019843);; Cellular Component: cytosolic small ribosomal subunit (GO:0022627);;	K02949|1e-49|vvi:100244095|hypothetical protein LOC100244095	40S ribosomal protein S11 OS=Zea mays GN=RPS11 PE=2 SV=1	PREDICTED: 40S ribosomal protein S11-like [Cicer arietinum]
c17039.graph_c0	3.59415	4.44205	10.2376	10.9474	12.3759	20.9911	20.732	18.651	1.87239e-07	1.80899	1.89862e-10	2.464	up-regulated	--	--	--	--	--	PRp27-like protein [Olea europaea subsp. europaea]
c17041.graph_c0	20.6434	17.478	13.847	12.0703	12.0116	28.915	33.116	32.7922	0.538909	-0.270717	0.0578789	0.862102	inconsistently-regulated	--	--	--	--	--	translation initiation factor 5 [Guillardia theta CCMP2712]
c17058.graph_c0	19.273	39.1321	9.65404	9.16696	7.84295	37.7649	55.0222	56.3846	0.0334218	-1.37316	0.137788	0.922813	inconsistently-regulated	--	--	--	--	Uncharacterized protein At1g08160 OS=Arabidopsis thaliana GN=At1g08160 PE=2 SV=1	conserved hypothetical protein [Ricinus communis]
c17084.graph_c0	2.46046	1.85171	8.84753	8.95151	9.09975	0.946054	2.47372	1.83927	2.31899e-07	2.37528	0.964237	-0.164976	inconsistently-regulated	[P]	Inorganic ion transport and metabolism	Molecular Function: L-glutamate transmembrane transporter activity (GO:0005313);; Biological Process: sodium ion transport (GO:0006814);; Cellular Component: chloroplast thylakoid (GO:0009534);; Biological Process: response to nematode (GO:0009624);; Cellular Component: chloroplast envelope (GO:0009941);; Molecular Function: oxaloacetate transmembrane transporter activity (GO:0015131);; Molecular…	--	Dicarboxylate transporter 2, chloroplastic OS=Spinacia oleracea GN=DIT2 PE=1 SV=1	PREDICTED: 2-oxoglutarate/malate translocator, chloroplastic-like [Glycine max]
c17093.graph_c0	5.31634	0	1.25382	0.872555	0	2.35154	2.8297	4.70622	-	-	0.957664	0.403296	inconsistently-regulated	--	--	--	--	--	PREDICTED: uncharacterized protein LOC101266775 [Solanum lycopersicum]
c17108.graph_c0	3.10496	1.9413	8.34803	5.80952	11.0478	2.45595	6.94118	6.96317	0.00200299	2.04954	0.464329	1.24332	up-regulated	--	--	--	--	--	--
c17113.graph_c0	3.09796	1.98659	0	0	0.13676	3.18083	1.5221	1.87048	5.81336e-07	-5.48418	1	-0.0950245	down-regulated	--	--	--	--	--	--
c17114.graph_c0	0.631602	0.658157	0.31447	0.19696	0.144988	0.999167	1.00854	0.991501	-	-	0.651677	0.768817	inconsistently-regulated	--	--	Molecular Function: binding (GO:0005488);;	--	Putative AC transposase OS=Zea mays PE=2 SV=2	Os05g0583100 [Oryza sativa Japonica Group]
c17125.graph_c0	4.4303	3.28755	5.28057	5.93089	5.85545	3.84939	1.71498	1.8817	0.0293396	0.879146	0.721518	-0.515406	inconsistently-regulated	--	--	Molecular Function: cytochrome-c oxidase activity (GO:0004129);; Cellular Component: mitochondrial respiratory chain complex IV (GO:0005751);; Biological Process: mitochondrial electron transport, cytochrome c to oxygen (GO:0006123);; Biological Process: aerobic respiration (GO:0009060);; Cellular Component: integral component of membrane (GO:0016021);;	--	Cytochrome c oxidase subunit 5C OS=Ipomoea batatas GN=COX5C PE=1 SV=3	RecName: Full=Cytochrome c oxidase subunit 5C; AltName: Full=Cytochrome c oxidase polypeptide Vc
c17132.graph_c0	5.10469	4.36456	2.02023	1.36056	2.02813	5.82361	4.38908	5.13682	0.0170402	-1.07161	0.867184	0.242071	inconsistently-regulated	--	--	Cellular Component: nucleus (GO:0005634);; Biological Process: response to karrikin (GO:0080167);;	--	--	PREDICTED: uncharacterized protein LOC101263299 [Solanum lycopersicum]
c17150.graph_c0	47.3331	42.6472	45.4823	50.2199	47.4936	30.5537	24.0705	25.7766	0.130575	0.409226	0.123779	-0.616173	inconsistently-regulated	[G]	Carbohydrate transport and metabolism	Cellular Component: nucleus (GO:0005634);; Cellular Component: cytosol (GO:0005829);; Biological Process: systemic acquired resistance (GO:0009627);; Biological Process: response to endoplasmic reticulum stress (GO:0034976);;	--	--	hypothetical protein M569_04108, partial [Genlisea aurea]
c17156.graph_c0	5.47038	6.92568	3.51275	4.35772	3.34477	8.69433	8.1092	8.88559	0.344324	-0.396721	0.311819	0.607345	inconsistently-regulated	--	--	Biological Process: rRNA processing (GO:0006364);; Biological Process: tRNA metabolic process (GO:0006399);; Biological Process: aromatic amino acid family biosynthetic process (GO:0009073);; Biological Process: chloroplast organization (GO:0009658);; Cellular Component: chloroplast inner membrane (GO:0009706);; Biological Process: embryo development ending in seed dormancy (GO:0009793);; Biologi…	--	--	PREDICTED: uncharacterized protein LOC101249520 [Solanum lycopersicum]
c17175.graph_c0	0.926919	1.60982	0.153835	0.321168	0.354632	2.29116	2.9602	2.94483	-	-	0.312313	1.25744	inconsistently-regulated	--	--	--	--	--	--
c17180.graph_c0	13.5475	17.056	53.9365	54.6276	52.169	37.2962	23.9112	22.8145	3.69511e-23	2.13987	0.0730521	1.00859	up-regulated	[I]	Lipid transport and metabolism	Biological Process: mitotic cell cycle (GO:0000278);; Biological Process: long-chain fatty acid metabolic process (GO:0001676);; Biological Process: defense response to insect (GO:0002213);; Molecular Function: long-chain fatty acid-CoA ligase activity (GO:0004467);; Cellular Component: peroxisome (GO:0005777);; Biological Process: RNA processing (GO:0006396);; Biological Process: fatty acid bios…	K01897|0.0|vvi:100244213|hypothetical protein LOC100244213	Long chain acyl-CoA synthetase 6, peroxisomal OS=Arabidopsis thaliana GN=LACS6 PE=1 SV=1	PREDICTED: long chain acyl-CoA synthetase 7, peroxisomal-like [Solanum lycopersicum]
c17181.graph_c0	0.111809	0.349529	1.28038	1.22033	0.577494	0.110548	0.29756	0.188057	0.00475977	2.50481	-	-	inconsistently-regulated	[QR]	--	Molecular Function: methyltransferase activity (GO:0008168);; Cellular Component: plastid (GO:0009536);; Biological Process: methylation (GO:0032259);;	--	Methyltransferase-like protein 7A OS=Homo sapiens GN=METTL7A PE=1 SV=1	PREDICTED: methyltransferase-like protein 7B-like [Solanum lycopersicum]
c17206.graph_c0	9.49289	19.6041	9.7966	9.50876	9.11279	3.75433	3.85845	2.51594	0.641532	-0.275491	0.0265732	-1.95765	down-regulated	[B]	Chromatin structure and dynamics	Cellular Component: nucleosome (GO:0000786);; Molecular Function: DNA binding (GO:0003677);; Cellular Component: nucleolus (GO:0005730);; Cellular Component: vacuole (GO:0005773);; Biological Process: nucleosome assembly (GO:0006334);; Cellular Component: thylakoid (GO:0009579);; Molecular Function: protein heterodimerization activity (GO:0046982);;	K11254|2e-14|ath:AT1G07660|histone H4	Histone H4 OS=Volvox carteri GN=H4-I PE=3 SV=2	histone h4 [Oryza sativa Indica Group]
c17212.graph_c1	9.46981	6.30452	2.09553	1.09373	3.01923	1.5605	2.2402	3.83445	0.00796232	-1.61511	0.0753408	-1.49957	down-regulated	--	--	Biological Process: polysaccharide catabolic process (GO:0000272);; Biological Process: cytokinesis (GO:0000910);; Biological Process: microtubule bundle formation (GO:0001578);; Cellular Component: spindle (GO:0005819);; Cellular Component: cytosol (GO:0005829);; Biological Process: starch metabolic process (GO:0005982);; Biological Process: microtubule nucleation (GO:0007020);; Molecular Functi…	--	65-kDa microtubule-associated protein 1 OS=Arabidopsis thaliana GN=MAP65-1 PE=1 SV=1	hypothetical protein PRUPE_ppa005914mg [Prunus persica]
c17232.graph_c0	4.61035	4.29226	6.73584	8.20979	7.20012	2.46599	3.13781	2.8814	0.000553645	1.05476	0.493411	-0.519188	inconsistently-regulated	--	--	--	--	--	putative transposase [Ipomoea tricolor]
c17252.graph_c0	0.995798	0.726365	2.28068	1.75967	2.28591	1.77222	1.48408	1.67488	0.00798915	1.60986	0.437829	1.05986	up-regulated	--	--	Cellular Component: cytoplasmic membrane-bounded vesicle (GO:0016023);;	--	--	predicted protein [Populus trichocarpa]
c17257.graph_c0	6.04698	8.77669	2.00716	1.87073	1.65252	6.33467	7.51007	7.34551	2.97269e-05	-1.67232	0.988123	0.0760402	inconsistently-regulated	--	--	Molecular Function: DNA binding (GO:0003677);; Molecular Function: nuclease activity (GO:0004518);; Cellular Component: nucleus (GO:0005634);; Biological Process: nucleotide-excision repair (GO:0006289);; Cellular Component: chloroplast (GO:0009507);; Biological Process: nucleic acid phosphodiester bond hydrolysis (GO:0090305);;	--	F-box protein SKIP8 OS=Arabidopsis thaliana GN=SKIP8 PE=1 SV=1	PREDICTED: uncharacterized protein LOC100244272 [Vitis vinifera]
c17260.graph_c0	0.624012	0.433498	3.93541	4.97292	3.81988	0.205658	0.221427	0	1.87986e-06	3.32219	-	-	inconsistently-regulated	--	--	--	--	--	--
c17265.graph_c2	11.6541	12.7749	6.32997	6.92233	8.85963	16.6106	17.0786	16.8013	0.390103	-0.399817	0.413883	0.600135	inconsistently-regulated	[IQ]	--	Molecular Function: acetate-CoA ligase activity (GO:0003987);; Cellular Component: mitochondrion (GO:0005739);; Cellular Component: peroxisome (GO:0005777);; Biological Process: acetate metabolic process (GO:0006083);; Biological Process: glyoxylate cycle (GO:0006097);; Molecular Function: o-succinylbenzoate-CoA ligase activity (GO:0008756);; Molecular Function: AMP binding (GO:0016208);; Biologi…	--	Acetate/butyrate--CoA ligase AAE7, peroxisomal OS=Arabidopsis thaliana GN=AAE7 PE=1 SV=1	unknown [Glycine max]
c17278.graph_c0	0.73165	0.152482	2.03998	3.34633	2.85522	0.868078	0	0.16408	1.68895e-05	2.93092	-	-	inconsistently-regulated	--	--	Molecular Function: glycerol-3-phosphate dehydrogenase [NAD+] activity (GO:0004367);; Cellular Component: cytosol (GO:0005829);; Biological Process: carbohydrate metabolic process (GO:0005975);; Cellular Component: glycerol-3-phosphate dehydrogenase complex (GO:0009331);; Biological Process: systemic acquired resistance (GO:0009627);; Biological Process: glycerol-3-phosphate catabolic process (GO…	--	Probable glycerol-3-phosphate dehydrogenase [NAD(+)] 1, cytosolic OS=Oryza sativa subsp. japonica GN=Os01g0939600 PE=2 SV=1	PREDICTED: probable glycerol-3-phosphate dehydrogenase [NAD(+)] 1, cytosolic-like [Solanum lycopersicum]
c17297.graph_c0	0.874353	0.303705	3.33756	1.66625	2.84343	0.720411	0.465388	0.326804	0.00121191	2.45107	-	-	inconsistently-regulated	--	--	--	--	--	predicted protein [Populus trichocarpa]
c17300.graph_c0	6.03668	7.45539	5.34331	5.57774	5.90229	2.32112	1.66606	3.38446	0.951978	0.0650159	0.0517407	-1.31416	inconsistently-regulated	--	--	--	--	HVA22-like protein i OS=Arabidopsis thaliana GN=HVA22I PE=2 SV=2	hypothetical protein VITISV_039338 [Vitis vinifera]
c17305.graph_c0	0.835602	2.6122	0.499247	0.868584	0.767268	3.80042	3.91391	3.74784	-	-	0.22355	1.30849	inconsistently-regulated	--	--	--	--	--	--
c1734.graph_c0	0.458978	0.797124	1.82817	2.70353	2.28282	0.151267	0.488596	0.686202	0.000983727	2.1956	-	-	inconsistently-regulated	--	--	Cellular Component: extracellular region (GO:0005576);; Biological Process: lipid transport (GO:0006869);; Molecular Function: lipid binding (GO:0008289);;	--	--	hypothetical protein [Plantago major]
c17345.graph_c0	0.334312	0	2.33032	2.54839	2.55811	0.330542	0.237257	0.624773	4.0337e-08	4.16778	-	-	up-regulated	--	--	--	--	--	--
c17367.graph_c0	0	0	2.9731	4.2972	3.95412	0.908312	1.22244	0.515053	1.51973e-09	Inf	-	-	up-regulated	--	--	--	K06630|6e-08|osa:4333880|Os03g0710800	14-3-3-like protein GF14-F OS=Oryza sativa subsp. japonica GN=GF14F PE=1 SV=2	hypothetical protein [Zea mays]
c17371.graph_c0	9.00596	4.97764	6.57451	6.48343	5.6224	3.2489	2.29961	1.87639	0.792557	0.144531	0.128052	-1.38117	inconsistently-regulated	--	--	Biological Process: response to stress (GO:0006950);; Biological Process: signal transduction (GO:0007165);; Biological Process: response to abiotic stimulus (GO:0009628);; Biological Process: response to abscisic acid (GO:0009737);; Biological Process: dephosphorylation (GO:0016311);; Molecular Function: oxidoreductase activity (GO:0016491);; Biological Process: lipid modification (GO:0030258);;…	--	Type I inositol 1,4,5-trisphosphate 5-phosphatase 2 OS=Arabidopsis thaliana GN=IP5P2 PE=1 SV=2	Type I inositol polyphosphate 5-phosphatase, putative isoform 1 [Theobroma cacao]
c17388.graph_c0	44.2927	82.737	58.0456	59.1144	61.3824	11.0294	15.6006	19.253	0.555976	0.247616	0.00667699	-1.89993	inconsistently-regulated	--	--	Cellular Component: nucleosome (GO:0000786);; Molecular Function: DNA binding (GO:0003677);; Cellular Component: nucleus (GO:0005634);; Biological Process: nucleosome assembly (GO:0006334);; Molecular Function: protein heterodimerization activity (GO:0046982);;	K11251|1e-93|vvi:100265411|hypothetical protein LOC100265411	Histone H2A OS=Euphorbia esula PE=2 SV=1	histone H2A [Citrus trifoliata]
c17401.graph_c0	18.9251	14.4619	26.155	28.1371	27.646	45.7019	34.3099	32.4098	0.000385487	1.03003	0.000266282	1.29256	up-regulated	--	--	--	--	--	Uncharacterized protein isoform 1 [Theobroma cacao]
c17412.graph_c0	3.80056	4.5066	5.08954	5.99396	6.16724	2.98024	1.81364	2.93901	0.129641	0.800261	0.700289	-0.549806	inconsistently-regulated	--	--	--	--	--	--
c17439.graph_c0	2.40544	1.18732	3.48788	2.98291	4.55307	1.91934	2.02157	2.60257	0.00445907	1.34163	0.781686	0.401326	up-regulated	--	--	--	--	--	mariner transposase [Glycine max]
c17498.graph_c0	7.20027	1.64539	0.817621	0.919145	1.44988	14.4879	13.111	13.881	0.293447	-1.76214	7.45575e-06	1.74936	inconsistently-regulated	[RTKL]	--	Molecular Function: protein serine/threonine kinase activity (GO:0004674);; Molecular Function: ATP binding (GO:0005524);; Biological Process: protein phosphorylation (GO:0006468);;	--	Phosphoenolpyruvate carboxylase kinase 1 OS=Arabidopsis thaliana GN=PPCK1 PE=1 SV=1	phosphoenolpyruvate carboxylase kinase 2 [Solanum lycopersicum]
c17513.graph_c0	9.94259	6.82435	4.32784	3.77507	4.37342	2.70779	1.64784	2.0695	0.078057	-0.694842	0.000715373	-1.84529	down-regulated	--	--	Molecular Function: protein binding (GO:0005515);; Biological Process: glycerol ether metabolic process (GO:0006662);; Biological Process: response to oxidative stress (GO:0006979);; Molecular Function: electron carrier activity (GO:0009055);; Biological Process: response to water deprivation (GO:0009414);; Cellular Component: chloroplast thylakoid (GO:0009534);; Cellular Component: chloroplast s…	--	Thioredoxin-like protein CDSP32, chloroplastic OS=Arabidopsis thaliana GN=CDSP32 PE=1 SV=1	conserved hypothetical protein [Ricinus communis]
c17516.graph_c0	14.0086	13.2553	1.28272	1.67374	1.47851	4.29848	5.4851	4.6943	3.66684e-10	-2.87934	0.0198248	-1.36309	down-regulated	--	--	Molecular Function: enzyme inhibitor activity (GO:0004857);;	--	21 kDa protein OS=Daucus carota PE=2 SV=1	Plant invertase/pectin methylesterase inhibitor superfamily protein, partial [Theobroma cacao]
c17516.graph_c1	12.7731	8.43599	2.86631	2.05704	2.06488	3.3796	4.7878	4.63967	0.000660638	-1.87184	0.09402	-1.18457	down-regulated	--	--	Cellular Component: extracellular region (GO:0005576);; Molecular Function: pectinesterase activity (GO:0030599);; Biological Process: negative regulation of catalytic activity (GO:0043086);; Molecular Function: pectinesterase inhibitor activity (GO:0046910);;	--	21 kDa protein OS=Daucus carota PE=2 SV=1	hypothetical protein VITISV_026597 [Vitis vinifera]
c17532.graph_c0	1.22483	2.23357	0.365901	0.127318	0.281167	0.484408	0.977904	0.755372	0.00068332	-2.40589	0.280746	-1.07287	down-regulated	--	--	Cellular Component: mitochondrion (GO:0005739);; Cellular Component: peroxisomal membrane (GO:0005778);; Cellular Component: integral component of membrane (GO:0016021);;	K13348|9e-87|vvi:100247188|hypothetical protein LOC100247188	PXMP2/4 family protein 4 OS=Dictyostelium discoideum GN=DDB_G0290631 PE=3 SV=1	PREDICTED: PXMP2/4 family protein 4-like [Solanum lycopersicum]
c17533.graph_c1	19.005	16.747	28.4507	33.8091	27.9622	18.5384	10.4551	10.4406	0.000208805	1.07401	0.787135	-0.316539	inconsistently-regulated	[RTKL]	--	Molecular Function: calmodulin-dependent protein kinase activity (GO:0004683);; Molecular Function: ATP binding (GO:0005524);; Cellular Component: plasma membrane (GO:0005886);; Biological Process: protein phosphorylation (GO:0006468);; Biological Process: response to pH (GO:0009268);; Biological Process: response to wounding (GO:0009611);; Biological Process: response to fungus (GO:0009620);; Bi…	--	CBL-interacting serine/threonine-protein kinase 11 OS=Arabidopsis thaliana GN=CIPK11 PE=1 SV=1	hypothetical protein M569_05348, partial [Genlisea aurea]
c17533.graph_c2	19.0927	9.04338	18.6665	22.3722	18.7267	17.1613	5.54313	7.78496	0.0819711	0.810875	0.927021	-0.359185	inconsistently-regulated	[RTKL]	--	Biological Process: mRNA splicing, via spliceosome (GO:0000398);; Biological Process: nuclear-transcribed mRNA catabolic process (GO:0000956);; Molecular Function: RNA binding (GO:0003723);; Molecular Function: calmodulin-dependent protein kinase activity (GO:0004683);; Molecular Function: calmodulin binding (GO:0005516);; Molecular Function: ATP binding (GO:0005524);; Cellular Component: vacuole…	--	CBL-interacting serine/threonine-protein kinase 14 OS=Arabidopsis thaliana GN=CIPK14 PE=1 SV=1	SOS3-interacting protein 4 [Theobroma cacao]
c17537.graph_c1	2.84137	2.45686	1.0234	1.3825	0.832662	0.597728	0.643558	0.542302	0.0698402	-0.971752	0.00428607	-2.02433	down-regulated	--	--	Biological Process: RNA splicing, via endonucleolytic cleavage and ligation (GO:0000394);; Cellular Component: extracellular region (GO:0005576);; Cellular Component: nucleus (GO:0005634);; Cellular Component: endosome (GO:0005768);; Cellular Component: vacuolar membrane (GO:0005774);; Cellular Component: Golgi apparatus (GO:0005794);; Cellular Component: trans-Golgi network (GO:0005802);; Cellul…	--	Transmembrane 9 superfamily member 4 OS=Bos taurus GN=TM9SF4 PE=2 SV=2	PREDICTED: transmembrane 9 superfamily member 4 isoform 1 [Vitis vinifera]
c17545.graph_c0	2.53944	7.32796	8.75331	8.12207	7.17468	1.73825	1.45563	2.62844	0.0428773	1.05064	-	-	inconsistently-regulated	--	--	--	--	--	--
c17566.graph_c0	5.1406	5.51905	1.39607	0.647697	0.893979	5.6987	5.63815	3.49342	0.000102644	-2.11884	1	0.0254292	inconsistently-regulated	--	--	Molecular Function: binding (GO:0005488);;	--	--	hypothetical protein SORBIDRAFT_03g013560 [Sorghum bicolor]
c17606.graph_c0	2.31251	3.46399	1.72707	1.50236	0.995341	5.28736	4.15418	2.91714	0.300248	-0.700874	0.629082	0.652859	inconsistently-regulated	--	--	--	--	--	predicted protein [Populus trichocarpa]
c17617.graph_c0	3.23866	2.53111	0.403125	0.315608	0.464657	1.501	2.58574	1.70227	6.82501e-06	-2.55101	0.785904	-0.448977	down-regulated	--	--	--	--	--	--
c17631.graph_c0	1.53225	0.638669	5.798	6.05237	7.38647	7.27186	2.93603	1.37449	1.51613e-05	2.86854	-	-	up-regulated	--	--	Molecular Function: binding (GO:0005488);; Biological Process: cellular process (GO:0009987);; Molecular Function: oxidoreductase activity (GO:0016491);; Biological Process: single-organism metabolic process (GO:0044710);; Biological Process: response to stimulus (GO:0050896);;	--	Cytochrome P450 71A9 OS=Glycine max GN=CYP71A9 PE=2 SV=1	PREDICTED: cytochrome P450 83B1-like [Glycine max]
c17636.graph_c0	0.810949	0.950675	2.11977	1.79129	2.38515	0.501127	0.593505	0.568323	0.00216765	1.58241	0.781772	-0.527829	inconsistently-regulated	--	--	--	--	--	--
c17643.graph_c0	12.4614	14.8472	30.0185	34.7167	30.4463	24.5965	25.8483	28.2028	7.97918e-11	1.54734	0.00130061	1.08166	up-regulated	--	--	Biological Process: plant-type cell wall modification (GO:0009827);; Biological Process: pollen tube growth (GO:0009860);;	--	Probable carboxylesterase 9 OS=Arabidopsis thaliana GN=CXE9 PE=2 SV=1	hypothetical protein M569_14952, partial [Genlisea aurea]
c17651.graph_c0	4.37747	5.40624	3.06745	2.52792	3.16349	0.1603	0.172591	0.908973	0.532813	-0.413647	2.86899e-05	-3.41017	down-regulated	--	--	--	--	--	--
c17656.graph_c0	5.06914	12.9415	7.23513	7.11345	5.33339	5.26257	1.97863	2.17887	0.906897	-0.108972	0.382764	-1.37206	down-regulated	--	--	Cellular Component: anchored component of membrane (GO:0031225);;	--	Early nodulin-like protein 1 OS=Arabidopsis thaliana GN=At2g25060 PE=1 SV=2	PREDICTED: early nodulin-like protein 2-like [Solanum lycopersicum]
c1767.graph_c0	0.604873	0.0900434	0.731392	0.80839	0.74385	0.21359	0.55192	0.290676	0.0222786	1.42135	-	-	inconsistently-regulated	--	--	--	--	Protein FAR1-RELATED SEQUENCE 5 OS=Arabidopsis thaliana GN=FRS5 PE=2 SV=1	PREDICTED: protein FAR1-RELATED SEQUENCE 5-like [Fragaria vesca subsp. vesca]
c17692.graph_c0	62.484	37.6734	12.906	11.0614	10.9612	53.4162	45.0218	46.6578	0.00400017	-1.79145	0.966915	0.0719801	inconsistently-regulated	--	--	Biological Process: guard cell differentiation (GO:0010052);;	--	EPIDERMAL PATTERNING FACTOR-like protein 4 OS=Arabidopsis thaliana GN=EPFL4 PE=3 SV=1	Uncharacterized protein TCM_020696 [Theobroma cacao]
c17698.graph_c0	9.23047	18.8523	18.1993	17.4625	16.9512	1.82527	2.75131	3.10503	0.0980314	0.664023	0.00920354	-2.2992	inconsistently-regulated	[B]	Chromatin structure and dynamics	Cellular Component: nucleosome (GO:0000786);; Molecular Function: DNA binding (GO:0003677);; Cellular Component: nucleolus (GO:0005730);; Cellular Component: vacuolar membrane (GO:0005774);; Cellular Component: Golgi apparatus (GO:0005794);; Cellular Component: cytosol (GO:0005829);; Cellular Component: plasma membrane (GO:0005886);; Biological Process: nucleosome assembly (GO:0006334);; Cellular…	K11254|8e-22|ath:AT1G07660|histone H4	Histone H4 OS=Glycine max PE=3 SV=1	Histone H4 [Aegilops tauschii]
c17722.graph_c0	2.58159	1.07605	6.1697	4.61561	5.09653	1.53149	3.51768	3.82105	0.000125082	1.83823	0.671616	0.815215	up-regulated	[E]	Amino acid transport and metabolism	Biological Process: metabolic process (GO:0008152);; Molecular Function: transaminase activity (GO:0008483);; Biological Process: post-embryonic development (GO:0009791);; Molecular Function: carbon-sulfur lyase activity (GO:0016846);; Biological Process: root development (GO:0048364);; Biological Process: shoot system development (GO:0048367);; Biological Process: reproductive structure developm…	--	Tryptophan aminotransferase-related protein 1 OS=Arabidopsis thaliana GN=TAR1 PE=2 SV=2	Alliin lyase precursor, putative [Ricinus communis]
c17733.graph_c1	6.83067	7.62627	17.7334	16.4828	19.0402	15.1957	16.1011	12.583	0.000130043	1.62502	0.107326	1.15373	up-regulated	[O]	Posttranslational modification, protein turnover, chaperones	Cellular Component: cell wall (GO:0005618);; Cellular Component: mitochondrial respiratory chain complex I (GO:0005747);; Cellular Component: vacuole (GO:0005773);; Cellular Component: plasma membrane (GO:0005886);; Biological Process: response to stress (GO:0006950);; Cellular Component: chloroplast (GO:0009507);;	--	Prohibitin-6, mitochondrial OS=Arabidopsis thaliana GN=PHB6 PE=1 SV=1	PREDICTED: prohibitin-2, mitochondrial-like isoform 1 [Solanum lycopersicum]
c17743.graph_c0	29.6721	25.2318	60.2504	61.9883	61.0493	22.5054	26.6417	25.7185	7.87497e-11	1.4764	1	-0.00493717	inconsistently-regulated	--	--	Molecular Function: zinc ion binding (GO:0008270);; Biological Process: hormone-mediated signaling pathway (GO:0009755);; Biological Process: photoperiodism, flowering (GO:0048573);;	--	RING finger protein B OS=Dictyostelium discoideum GN=rngB PE=2 SV=2	CONSTANS interacting protein 4 [Solanum lycopersicum]
c17748.graph_c0	13.1343	9.77606	4.00374	1.95039	1.53829	12.9862	9.98703	13.5252	0.000352731	-1.8815	0.924547	0.215027	inconsistently-regulated	--	--	Cellular Component: nucleus (GO:0005634);;	--	F-box protein At1g67340 OS=Arabidopsis thaliana GN=At1g67340 PE=1 SV=1	PREDICTED: F-box protein At1g67340-like [Solanum lycopersicum]
c17748.graph_c1	21.56	21.66	2.75245	2.75828	3.42639	13.774	16.1248	14.0092	5.08232e-14	-2.53234	0.534308	-0.426322	down-regulated	--	--	Cellular Component: nucleus (GO:0005634);;	--	F-box protein At1g67340 OS=Arabidopsis thaliana GN=At1g67340 PE=1 SV=1	predicted protein [Populus trichocarpa]
c17748.graph_c2	47.5138	44.6254	7.88558	8.66478	8.61084	30.0824	33.0544	32.2467	2.90693e-16	-2.13265	0.449651	-0.400572	down-regulated	--	--	Cellular Component: nucleus (GO:0005634);;	--	F-box protein At1g67340 OS=Arabidopsis thaliana GN=At1g67340 PE=1 SV=1	conserved hypothetical protein [Ricinus communis]
c17754.graph_c0	33.9678	50.0399	7.38373	9.46943	6.07912	33.1657	41.4221	34.4455	5.40293e-09	-2.12167	0.960856	-0.0635526	down-regulated	--	--	--	--	--	--
c17761.graph_c0	0.672491	2.67565	0.182633	0.254194	0.35085	1.39026	1.82226	1.43957	-	-	1	0.0547129	inconsistently-regulated	--	--	--	--	Zinc finger CCCH domain-containing protein 28 OS=Arabidopsis thaliana GN=At2g35430 PE=2 SV=1	predicted protein [Populus trichocarpa]
c17774.graph_c0	7.50813	6.84582	3.73823	3.70713	3.6625	12.0631	12.988	11.9969	0.281288	-0.63099	0.226488	0.91621	inconsistently-regulated	--	--	--	--	--	--
c17787.graph_c0	24.8278	25.2034	8.94047	10.666	8.20204	18.3882	18.6278	21.4702	0.000143026	-1.10524	0.791618	-0.222897	down-regulated	[R]	General function prediction only	Molecular Function: GTP binding (GO:0005525);; Cellular Component: nucleus (GO:0005634);; Cellular Component: endosome (GO:0005768);; Biological Process: small GTPase mediated signal transduction (GO:0007264);; Cellular Component: cell plate (GO:0009504);; Biological Process: protein transport (GO:0015031);; Molecular Function: hydrolase activity (GO:0016787);;	--	Ras-related protein RABA3 OS=Arabidopsis thaliana GN=RABA3 PE=2 SV=1	PREDICTED: ras-related protein RABA3-like [Glycine max]
c17793.graph_c0	0.669347	0.348744	1.79962	2.22645	2.22796	0.529439	0.0712541	0	4.98621e-05	2.34517	-	-	inconsistently-regulated	[C]	Energy production and conversion	Molecular Function: glycerol-3-phosphate dehydrogenase [NAD+] activity (GO:0004367);; Cellular Component: cytosol (GO:0005829);; Biological Process: carbohydrate metabolic process (GO:0005975);; Cellular Component: glycerol-3-phosphate dehydrogenase complex (GO:0009331);; Biological Process: glycerol-3-phosphate catabolic process (GO:0046168);; Molecular Function: glycerol-3-phosphate dehydrogena…	--	Probable glycerol-3-phosphate dehydrogenase [NAD(+)] 1, cytosolic OS=Oryza sativa subsp. japonica GN=Os01g0939600 PE=2 SV=1	PREDICTED: probable glycerol-3-phosphate dehydrogenase [NAD(+)] 1, cytosolic-like [Solanum lycopersicum]
c17802.graph_c0	25.6625	51.0829	2.42438	2.18875	2.86996	13.5323	24.4465	23.5367	1.9821e-05	-3.60065	0.44109	-0.748448	down-regulated	--	--	--	--	GATA transcription factor 5 OS=Arabidopsis thaliana GN=GATA5 PE=2 SV=1	PREDICTED: GATA transcription factor 5-like [Solanum lycopersicum]
c17807.graph_c0	0	0.168606	1.28897	1.17733	1.48571	1.99973	1.20571	0.725719	2.17352e-07	4.34282	0.0107693	4.13485	up-regulated	[O]	Posttranslational modification, protein turnover, chaperones	Cellular Component: cell wall (GO:0005618);; Cellular Component: mitochondrial respiratory chain complex I (GO:0005747);; Cellular Component: vacuolar membrane (GO:0005774);; Cellular Component: plasma membrane (GO:0005886);; Biological Process: response to stress (GO:0006950);; Cellular Component: chloroplast (GO:0009507);;	--	Prohibitin-1, mitochondrial OS=Arabidopsis thaliana GN=PHB1 PE=1 SV=1	prohibitin 1 [Arabidopsis thaliana]
c1781.graph_c0	0.112075	0	1.11603	0.931993	0.900464	0.941898	0.178962	0.12567	8.72045e-08	4.40883	-	-	up-regulated	[L]	Replication, recombination and repair	Molecular Function: RNA binding (GO:0003723);; Molecular Function: RNA-directed DNA polymerase activity (GO:0003964);; Biological Process: RNA-dependent DNA replication (GO:0006278);; Biological Process: DNA integration (GO:0015074);; Molecular Function: metal ion binding (GO:0046872);;	--	Transposon Ty3-I Gag-Pol polyprotein OS=Saccharomyces cerevisiae (strain ATCC 204508 / S288c) GN=TY3B-I PE=3 SV=2	hypothetical protein VITISV_009489 [Vitis vinifera]
c17810.graph_c0	0.899475	0.410065	0.279901	0.175308	0.258099	1.38958	1.37643	1.26072	-	-	0.291125	1.15239	inconsistently-regulated	--	--	--	--	--	--
c17812.graph_c1	241.133	152.085	73.2519	79.6416	89.0188	208.438	214.162	203.182	0.0483669	-0.970566	0.79367	0.20973	inconsistently-regulated	[MG]	--	Molecular Function: nucleotide binding (GO:0000166);; Cellular Component: endosome (GO:0005768);; Cellular Component: Golgi apparatus (GO:0005794);; Cellular Component: trans-Golgi network (GO:0005802);; Biological Process: carbohydrate metabolic process (GO:0005975);; Biological Process: nucleotide-sugar metabolic process (GO:0009225);; Molecular Function: UDP-glucuronate 4-epimerase activity (G…	K08679|1e-36|rcu:RCOM_0782170|UDP-glucuronate 5-epimerase, putative (EC:5.1.3.12)	UDP-glucuronate 4-epimerase 1 OS=Arabidopsis thaliana GN=GAE1 PE=1 SV=1	PREDICTED: UDP-glucuronate 4-epimerase 1-like [Solanum lycopersicum]
c17812.graph_c2	304.317	180.641	89.9071	100.569	97.3034	228.154	219.545	212.07	0.064757	-1.02402	1	-0.0183075	down-regulated	[MG]	--	Molecular Function: nucleotide binding (GO:0000166);; Cellular Component: endosome (GO:0005768);; Cellular Component: Golgi apparatus (GO:0005794);; Cellular Component: trans-Golgi network (GO:0005802);; Biological Process: carbohydrate metabolic process (GO:0005975);; Biological Process: nucleotide-sugar metabolic process (GO:0009225);; Molecular Function: UDP-glucuronate 4-epimerase activity (G…	K08679|6e-90|rcu:RCOM_0782170|UDP-glucuronate 5-epimerase, putative (EC:5.1.3.12)	UDP-glucuronate 4-epimerase 1 OS=Arabidopsis thaliana GN=GAE1 PE=1 SV=1	PREDICTED: UDP-glucuronate 4-epimerase 1-like [Glycine max]
c17820.graph_c0	11.9385	8.26462	25.1065	24.2988	23.7642	6.27338	6.0434	5.80399	8.23076e-09	1.58869	0.381797	-0.615876	inconsistently-regulated	[H]	Coenzyme transport and metabolism	Biological Process: pentose-phosphate shunt (GO:0006098);; Biological Process: rRNA processing (GO:0006364);; Biological Process: tetrahydrobiopterin biosynthetic process (GO:0006729);; Molecular Function: 4-alpha-hydroxytetrahydrobiopterin dehydratase activity (GO:0008124);; Biological Process: aromatic amino acid family biosynthetic process (GO:0009073);; Cellular Component: chloroplast (GO:000…	--	Putative pterin-4-alpha-carbinolamine dehydratase OS=Shewanella pealeana (strain ATCC 700345 / ANG-SQ1) GN=Spea_1449 PE=3 SV=1	hypothetical protein M569_05336, partial [Genlisea aurea]
c17833.graph_c0	163.842	186.1	142.794	128.871	138.276	75.944	71.5072	73.3555	0.942356	-0.027607	0.000173889	-1.11124	down-regulated	[TZDR]	--	Molecular Function: calcium ion binding (GO:0005509);; Biological Process: detection of calcium ion (GO:0005513);; Molecular Function: protein binding (GO:0005515);; Cellular Component: vacuole (GO:0005773);; Cellular Component: cytosol (GO:0005829);; Cellular Component: plasma membrane (GO:0005886);; Biological Process: acetyl-CoA metabolic process (GO:0006084);; Biological Process: response to …	K02183|1e-69|zma:542465|calmodulin (EC:2.7.11.19)	Calmodulin OS=Medicago sativa GN=CAL1 PE=2 SV=2	hypothetical protein CARUB_v10024180mg [Capsella rubella]
c17835.graph_c0	102.832	179.841	246.993	250.981	242.062	72.1081	96.2378	95.6073	4.06548e-09	1.1434	0.441414	-0.532991	inconsistently-regulated	[R]	General function prediction only	Molecular Function: carboxylic ester hydrolase activity (GO:0004091);; Cellular Component: cytoplasm (GO:0005737);; Biological Process: response to wounding (GO:0009611);; Biological Process: coumarin biosynthetic process (GO:0009805);; Biological Process: secondary shoot formation (GO:0010223);; Biological Process: proline transport (GO:0015824);; Molecular Function: retinyl-palmitate esterase a…	--	Probable strigolactone esterase DAD2 OS=Petunia hybrida GN=DAD2 PE=1 SV=1	hypothetical protein M569_09023, partial [Genlisea aurea]
c17843.graph_c0	0.951286	0.743461	0.710456	0.494417	0.363955	1.64598	1.26584	1.33334	-	-	0.553706	0.867252	inconsistently-regulated	--	--	--	--	--	--
c17844.graph_c0	71.0413	228.541	125.498	137.298	132.451	16.9161	58.9865	56.132	0.876585	0.167837	0.36812	-1.59837	inconsistently-regulated	[O]	Posttranslational modification, protein turnover, chaperones	Cellular Component: nucleus (GO:0005634);; Cellular Component: plastid (GO:0009536);; Biological Process: response to carbohydrate (GO:0009743);;	--	Chaperone protein dnaJ 11, chloroplastic OS=Arabidopsis thaliana GN=ATJ11 PE=1 SV=2	Chaperone protein dnaJ 11, chloroplast precursor, putative [Ricinus communis]
c17847.graph_c1	2.32924	3.97173	9.27767	6.3831	11.1799	15.9114	9.24195	9.73479	0.000663231	1.84432	0.00311495	2.02742	up-regulated	--	--	Molecular Function: sequence-specific DNA binding transcription factor activity (GO:0003700);; Biological Process: regulation of transcription, DNA-templated (GO:0006355);; Molecular Function: sequence-specific DNA binding (GO:0043565);;	--	Probable WRKY transcription factor 75 OS=Arabidopsis thaliana GN=WRKY75 PE=2 SV=1	hypothetical protein PRUPE_ppa016153mg [Prunus persica]
c17851.graph_c0	36.6007	60.937	5.64198	6.83527	6.7405	26.7423	36.9374	37.6551	6.58943e-07	-2.58915	0.614742	-0.379727	down-regulated	--	--	--	--	Serine/arginine repetitive matrix protein 2 OS=Homo sapiens GN=SRRM2 PE=1 SV=2	PREDICTED: uncharacterized protein LOC101265729 [Solanum lycopersicum]
c17861.graph_c0	0.719813	0.107154	2.04794	1.60334	2.00645	2.13508	1.31359	0.576518	0.000141574	2.47829	-	-	up-regulated	--	--	--	--	--	--
c17863.graph_c0	64.1268	132.313	133.716	142.811	140.706	16.9799	24.3109	19.0518	0.0034494	0.84566	0.0135049	-2.13429	inconsistently-regulated	--	--	Cellular Component: plasma membrane (GO:0005886);; Biological Process: polyamine catabolic process (GO:0006598);; Biological Process: phenylpropanoid metabolic process (GO:0009698);; Biological Process: cysteine biosynthetic process (GO:0019344);; Cellular Component: anchored component of membrane (GO:0031225);; Biological Process: cellular modified amino acid biosynthetic process (GO:0042398);;	--	Arabinogalactan peptide 12 OS=Arabidopsis thaliana GN=AGP12 PE=1 SV=1	arabinogalactan protein 12 [Arabidopsis thaliana]
c17893.graph_c0	27.7471	31.462	50.3898	53.4805	59.1608	38.5939	36.5466	39.6556	8.84398e-07	1.20587	0.295901	0.508676	up-regulated	--	--	Biological Process: cellular macromolecule biosynthetic process (GO:0034645);; Biological Process: single-organism process (GO:0044699);; Biological Process: regulation of cellular process (GO:0050794);; Biological Process: nucleic acid metabolic process (GO:0090304);;	--	--	hypothetical protein M569_05157 [Genlisea aurea]
c17900.graph_c0	56.12	60.9487	21.0066	19.4951	20.2991	54.4299	47.0672	44.3278	9.22884e-09	-1.20214	0.898077	-0.132437	down-regulated	[RTKL]	--	Molecular Function: nucleotide binding (GO:0000166);; Molecular Function: protein kinase activity (GO:0004672);; Biological Process: phosphorylation (GO:0016310);;	--	Wall-associated receptor kinase-like 14 OS=Arabidopsis thaliana GN=WAKL14 PE=2 SV=2	PREDICTED: wall-associated receptor kinase-like 14-like [Solanum lycopersicum]
c17901.graph_c0	4.95445	3.78117	0.347434	0.435212	0.320372	2.62177	2.3028	3.12981	3.43378e-10	-3.25032	0.568345	-0.57214	down-regulated	--	--	--	--	--	--
c17916.graph_c0	1.65801	1.31068	1.30943	1.42631	1.04995	0.84792	0.426035	0.769293	0.93929	0.0862316	0.378213	-0.996118	inconsistently-regulated	--	--	Molecular Function: acetylglucosaminyltransferase activity (GO:0008375);; Cellular Component: membrane (GO:0016020);;	--	--	PREDICTED: uncharacterized protein LOC101263427 [Solanum lycopersicum]
c17918.graph_c0	12.2198	12.7336	7.90938	5.71596	5.37649	22.3517	13.0084	14.1588	0.204253	-0.652066	0.536609	0.535712	inconsistently-regulated	--	--	--	--	--	unnamed protein product [Vitis vinifera]
c17919.graph_c0	10.661	14.4073	53.329	58.4391	56.4024	9.22316	7.53641	7.28456	9.40605e-24	2.49499	0.481636	-0.504609	inconsistently-regulated	--	--	--	--	--	unnamed protein product [Vitis vinifera]
c17936.graph_c0	1.16942	2.2747	3.3382	4.05193	3.26611	3.23745	3.07072	2.49141	0.00035659	1.38739	0.191435	0.917383	up-regulated	[P]	Inorganic ion transport and metabolism	Molecular Function: nucleotide binding (GO:0000166);; Molecular Function: monooxygenase activity (GO:0004497);; Molecular Function: coenzyme binding (GO:0050662);;	--	Probable flavin-containing monooxygenase 1 OS=Arabidopsis thaliana GN=FMO1 PE=2 SV=1	PREDICTED: probable flavin-containing monooxygenase 1-like [Solanum lycopersicum]
c17940.graph_c0	62.2059	54.0029	340.478	349.931	345.076	27.0922	38.4095	37.118	2.23014e-43	2.89329	0.0887231	-0.629837	inconsistently-regulated	[O]	Posttranslational modification, protein turnover, chaperones	Cellular Component: nucleus (GO:0005634);; Biological Process: protein folding (GO:0006457);; Cellular Component: chloroplast (GO:0009507);; Biological Process: chlorophyll catabolic process (GO:0015996);;	--	Chaperone protein dnaJ 20, chloroplastic OS=Arabidopsis thaliana GN=ATJ20 PE=2 SV=2	Chaperone protein dnaJ 20 [Theobroma cacao]
c17943.graph_c0	0.545823	0.487518	1.8635	2.43157	2.05845	0.308381	0.332026	0.786897	7.85821e-05	2.35944	-	-	inconsistently-regulated	--	--	--	--	Proline-rich receptor-like protein kinase PERK2 OS=Arabidopsis thaliana GN=PERK2 PE=2 SV=3	unnamed protein product [Vitis vinifera]
c17954.graph_c0	21.1149	14.6902	1.55978	1.8236	1.43829	32.1515	29.1473	29.7181	1.79333e-08	-3.15988	0.0130252	0.887015	inconsistently-regulated	--	--	--	--	Putative ribonuclease H protein At1g65750 OS=Arabidopsis thaliana GN=At1g65750 PE=3 SV=1	PREDICTED: uncharacterized protein LOC100813631 [Glycine max]
c17962.graph_c3	4.29017	2.62973	4.02078	3.27905	3.91037	1.74662	2.41783	1.98082	0.513515	0.424685	0.652317	-0.631025	inconsistently-regulated	[P]	Inorganic ion transport and metabolism	Molecular Function: magnesium ion binding (GO:0000287);; Molecular Function: phospholipid-translocating ATPase activity (GO:0004012);; Molecular Function: ATP binding (GO:0005524);; Cellular Component: plasma membrane (GO:0005886);; Biological Process: cation transport (GO:0006812);; Biological Process: metabolic process (GO:0008152);; Cellular Component: chloroplast envelope (GO:0009941);; Molec…	K01530|1e-106|ath:AT1G68710|haloacid dehalogenase-like hydrolase family protein	Putative phospholipid-transporting ATPase 9 OS=Arabidopsis thaliana GN=ALA9 PE=3 SV=1	ATPase E1-E2 type family protein / haloacid dehalogenase-like hydrolase family protein [Theobroma cacao]
c17973.graph_c0	38.183	13.5495	13.1536	12.4434	14.6875	9.28505	3.84499	5.20718	0.523578	-0.643323	0.279833	-1.97481	down-regulated	[TZDR]	--	Molecular Function: calcium ion binding (GO:0005509);; Molecular Function: 2-alkenal reductase [NAD(P)] activity (GO:0032440);; Biological Process: oxidation-reduction process (GO:0055114);;	--	Calmodulin OS=Triticum aestivum PE=1 SV=3	hypothetical protein PRUPE_ppa012929mg [Prunus persica]
c17978.graph_c0	25.1271	31.1238	57.1238	58.0619	55.8503	25.3125	27.1156	27.4501	1.29376e-09	1.35094	0.977394	0.0621126	up-regulated	--	--	--	--	Putative DNA-binding protein ESCAROLA OS=Arabidopsis thaliana GN=ESC PE=2 SV=1	hypothetical protein VITISV_028561 [Vitis vinifera]
c17990.graph_c0	28.8838	22.4767	10.616	6.44289	9.53303	29.7837	18.8709	22.1012	0.000600188	-1.21607	1	0.00352412	inconsistently-regulated	--	--	--	--	Amyloid beta A4 precursor protein-binding family B member 1-interacting protein OS=Danio rerio GN=apbb1ip PE=2 SV=1	hypothetical protein M569_02450 [Genlisea aurea]
c17994.graph_c0	56.6087	43.531	56.1794	54.8638	58.0539	113.786	104.121	105.166	0.045712	0.490496	4.96949e-05	1.23325	up-regulated	--	--	Molecular Function: ubiquitin-protein ligase activity (GO:0004842);; Molecular Function: ATP binding (GO:0005524);; Cellular Component: cytoplasm (GO:0005737);; Biological Process: protein ubiquitination (GO:0016567);; Biological Process: protein deubiquitination (GO:0016579);; Molecular Function: ubiquitin protein ligase binding (GO:0031625);; Biological Process: DNA endoreduplication (GO:004202…	K06689|7e-69|osa:4327162|Os01g0658400	Ubiquitin-conjugating enzyme E2 10 OS=Arabidopsis thaliana GN=UBC10 PE=1 SV=1	Ubiquitin-conjugating enzyme [Plantago major]
c17995.graph_c0	18.4143	6.39618	3.87395	4.22364	4.76295	16.2407	17.578	13.7653	0.27936	-1.23045	0.725434	0.465873	inconsistently-regulated	--	--	--	--	--	PREDICTED: uncharacterized protein LOC101248137 [Solanum lycopersicum]
c18001.graph_c0	118.576	62.4709	232.854	225.648	232.965	219.61	124.747	131.771	1.95301e-16	1.65901	0.298415	0.925678	up-regulated	--	--	--	--	Pathogen-related protein OS=Hordeum vulgare PE=2 SV=2	hypothetical protein PRUPE_ppa010660mg [Prunus persica]
c18016.graph_c0	77.4469	42.7543	25.3754	25.4014	22.0456	91.0045	60.4797	60.7728	0.11726	-0.996223	0.756216	0.353229	inconsistently-regulated	--	--	--	--	U-box domain-containing protein 28 OS=Arabidopsis thaliana GN=PUB28 PE=1 SV=1	photoperiod responsive protein [Solanum tuberosum subsp. andigenum]
c18023.graph_c0	3.5086	2.92489	0.17469	1.27648	0	0.520355	0	0.19671	0.00276967	-2.4056	0.000282384	-3.63261	down-regulated	--	--	Molecular Function: ATP binding (GO:0005524);; Cellular Component: cell wall (GO:0005618);; Cellular Component: nucleus (GO:0005634);; Biological Process: response to cold (GO:0009409);; Biological Process: response to light stimulus (GO:0009416);; Cellular Component: chloroplast thylakoid membrane (GO:0009535);; Cellular Component: chloroplast envelope (GO:0009941);; Cellular Component: plastogl…	--	Ribulose bisphosphate carboxylase/oxygenase activase, chloroplastic OS=Malus domestica GN=RCA PE=2 SV=1	rubisco activase, partial [Medicago sativa]
c18024.graph_c0	74.3034	73.4233	128.25	136.378	128.112	74.9302	64.5107	61.6177	2.41568e-08	1.15173	1	-0.00685135	inconsistently-regulated	--	--	--	--	Transcription factor bHLH51 OS=Arabidopsis thaliana GN=BHLH51 PE=2 SV=1	predicted protein [Populus trichocarpa]
c18030.graph_c0	83.7411	112.241	29.2331	27.4421	28.3622	88.9569	109.605	110.121	9.12223e-11	-1.45624	0.797415	0.214556	inconsistently-regulated	[J]	Translation, ribosomal structure and biogenesis	Molecular Function: translation elongation factor activity (GO:0003746);; Molecular Function: GTPase activity (GO:0003924);; Molecular Function: sulfate adenylyltransferase (ATP) activity (GO:0004781);; Molecular Function: GTP binding (GO:0005525);; Cellular Component: nucleolus (GO:0005730);; Cellular Component: mitochondrion (GO:0005739);; Cellular Component: vacuole (GO:0005773);; Cellular Com…	--	Elongation factor 1-alpha OS=Oryza sativa subsp. japonica GN=REFA1 PE=2 SV=2	elongation factor 1-alpha, putative [Ricinus communis]
c18032.graph_c0	79.714	83.5887	21.1258	20.6825	21.7568	37.1113	51.1821	51.8704	5.56154e-14	-1.61888	0.0523616	-0.666225	down-regulated	--	--	Molecular Function: protein binding (GO:0005515);; Cellular Component: endosome (GO:0005768);; Cellular Component: Golgi apparatus (GO:0005794);; Cellular Component: trans-Golgi network (GO:0005802);; Biological Process: oligopeptide transport (GO:0006857);;	--	Glucuronoxylan 4-O-methyltransferase 1 OS=Arabidopsis thaliana GN=GXM1 PE=1 SV=1	PREDICTED: uncharacterized protein LOC100253955 [Vitis vinifera]
c18044.graph_c1	5.35726	4.53578	1.42893	1.59106	1.31763	4.77662	4.53182	3.80806	0.000253193	-1.45218	0.996424	-0.048316	down-regulated	--	--	Cellular Component: ubiquitin ligase complex (GO:0000151);; Molecular Function: ubiquitin-protein ligase activity (GO:0004842);; Cellular Component: nucleus (GO:0005634);; Biological Process: protein ubiquitination (GO:0016567);;	--	U-box domain-containing protein 30 OS=Arabidopsis thaliana GN=PUB30 PE=2 SV=1	PREDICTED: U-box domain-containing protein 30-like [Glycine max]
c18045.graph_c0	14.9282	56.1983	21.1464	20.1071	22.5642	7.48388	7.61005	6.6013	0.711237	-0.385999	0.292772	-2.13522	down-regulated	--	--	Cellular Component: mitochondrion (GO:0005739);; Biological Process: pentose-phosphate shunt (GO:0006098);; Biological Process: rRNA processing (GO:0006364);; Cellular Component: chloroplast (GO:0009507);; Cellular Component: photosystem I (GO:0009522);; Biological Process: plastid organization (GO:0009657);; Biological Process: photosynthesis, light harvesting in photosystem I (GO:0009768);; Bio…	K14332|9e-80|vvi:100244962|hypothetical protein LOC100244962	--	PREDICTED: uncharacterized protein LOC100244962 isoform 1 [Vitis vinifera]
c18046.graph_c0	933.977	905.302	79.7778	79.7163	82.1233	645.753	708.46	667.593	3.04241e-67	-3.18789	0.561415	-0.313476	down-regulated	--	--	--	--	--	PREDICTED: uncharacterized protein LOC101497455 [Cicer arietinum]
c18051.graph_c0	9.8637	11.6488	3.76514	2.90502	2.64164	12.3531	15.7503	16.5902	0.00165877	-1.46367	0.462091	0.611612	inconsistently-regulated	--	--	--	--	--	--
c18054.graph_c0	1.22283	1.27424	0.264712	0.386856	0.427164	0.420536	0.22639	0.238463	0.0095251	-1.46743	0.030359	-1.94987	down-regulated	--	--	Molecular Function: inward rectifier potassium channel activity (GO:0005242);; Cellular Component: nucleus (GO:0005634);; Biological Process: potassium ion transport (GO:0006813);; Biological Process: response to cold (GO:0009409);; Biological Process: response to water deprivation (GO:0009414);; Biological Process: response to abscisic acid (GO:0009737);; Biological Process: response to jasmonic…	--	Potassium channel SKOR OS=Arabidopsis thaliana GN=SKOR PE=1 SV=1	predicted protein [Populus trichocarpa]
c18057.graph_c0	130.936	24.5266	17.7741	13.0821	17.5009	89.9754	51.6576	51.2236	0.297365	-1.9782	0.980228	-0.176411	down-regulated	--	--	--	--	Uncharacterized protein At1g76070 OS=Arabidopsis thaliana GN=At1g76070 PE=1 SV=1	Uncharacterized protein TCM_034301 [Theobroma cacao]
c18061.graph_c0	1.59988	2.93735	2.04832	2.21738	1.92375	0.225977	0.64881	0.42713	0.804555	0.204219	0.00491172	-2.23163	inconsistently-regulated	[IQR]	--	Molecular Function: tropine dehydrogenase activity (GO:0050356);; Biological Process: oxidation-reduction process (GO:0055114);;	K08081|1e-117|vvi:100258048|hypothetical protein LOC100258048	Tropinone reductase 1 OS=Datura stramonium GN=TR1 PE=1 SV=1	PREDICTED: tropinone reductase homolog [Solanum lycopersicum]
c18066.graph_c0	0.342656	0.238042	2.16101	2.01836	1.96647	1.35517	2.06702	1.40881	7.45135e-06	3.13573	-	-	up-regulated	--	--	--	--	--	--
c18073.graph_c0	771.048	709.052	845.35	817.056	826.587	493.607	362.779	369.128	0.0173005	0.488882	0.0329561	-0.726592	inconsistently-regulated	--	--	--	--	--	--
c18077.graph_c0	32.1981	69.5527	24.8074	23.697	29.4032	4.1827	5.00378	4.21649	0.320716	-0.62552	0.00137978	-3.35587	down-regulated	--	--	Cellular Component: nucleosome (GO:0000786);; Molecular Function: DNA binding (GO:0003677);; Cellular Component: nucleolus (GO:0005730);; Biological Process: nucleosome assembly (GO:0006334);; Cellular Component: chloroplast (GO:0009507);; Molecular Function: protein heterodimerization activity (GO:0046982);;	--	Histone H2B.3 (Fragment) OS=Solanum lycopersicum GN=H2B-3 PE=2 SV=1	PREDICTED: probable histone H2B.1-like [Glycine max]
c18078.graph_c0	317.036	176.372	409.089	400.174	418.832	316.685	283.168	301.194	1.87201e-05	1.04256	0.535471	0.404993	up-regulated	[K]	Transcription	Cellular Component: nucleolus (GO:0005730);; Cellular Component: cytoplasm (GO:0005737);; Molecular Function: sequence-specific DNA binding (GO:0043565);;	K03627|3e-72|pop:POPTR_746459|hypothetical protein	Multiprotein-bridging factor 1b OS=Arabidopsis thaliana GN=MBF1B PE=2 SV=1	hypothetical protein M569_02928 [Genlisea aurea]
c18079.graph_c0	690.151	330.513	512.329	501.491	517.434	220.738	266.436	257.405	0.575074	0.308859	0.421195	-0.920157	inconsistently-regulated	[O]	Posttranslational modification, protein turnover, chaperones	Molecular Function: ATP binding (GO:0005524);; Biological Process: response to stress (GO:0006950);; Molecular Function: 2-alkenal reductase [NAD(P)] activity (GO:0032440);; Biological Process: oxidation-reduction process (GO:0055114);;	K03283|0.0|pop:POPTR_563887|hypothetical protein	Heat shock cognate 70 kDa protein 2 OS=Solanum lycopersicum GN=HSC-2 PE=1 SV=1	PREDICTED: heat shock cognate 70 kDa protein 2-like [Solanum lycopersicum]
c18089.graph_c0	247.769	375.248	964.539	919.975	940.305	399.187	466.742	489.487	3.55839e-27	1.93215	0.0646467	0.683279	up-regulated	[O]	Posttranslational modification, protein turnover, chaperones	Cellular Component: cell wall (GO:0005618);; Cellular Component: nucleolus (GO:0005730);; Cellular Component: vacuolar membrane (GO:0005774);; Biological Process: cellular protein modification process (GO:0006464);; Biological Process: ubiquitin-dependent protein catabolic process (GO:0006511);; Biological Process: protein targeting to vacuole (GO:0006623);; Biological Process: aging (GO:0007568)…	--	Polyubiquitin 3 OS=Arabidopsis thaliana GN=UBQ3 PE=1 SV=1	polyubiquitin 3 [Arabidopsis thaliana]
c18092.graph_c0	19.1486	31.0529	27.9463	28.737	28.4345	6.33061	17.1355	16.5732	0.0605281	0.514942	0.406262	-0.757814	inconsistently-regulated	--	--	Molecular Function: binding (GO:0005488);;	--	Probable transcription factor GLK2 OS=Oryza sativa subsp. japonica GN=GLK2 PE=2 SV=1	unnamed protein product [Vitis vinifera]
c18092.graph_c1	5.22514	7.69377	4.63755	5.66753	5.86692	1.01078	2.53932	3.56631	0.948785	0.0754931	0.0554065	-1.29221	inconsistently-regulated	--	--	Biological Process: transition metal ion transport (GO:0000041);; Molecular Function: DNA binding (GO:0003677);; Molecular Function: chromatin binding (GO:0003682);; Molecular Function: sequence-specific DNA binding transcription factor activity (GO:0003700);; Molecular Function: histidine-tRNA ligase activity (GO:0004821);; Cellular Component: nucleus (GO:0005634);; Cellular Component: mitochond…	--	--	predicted protein [Populus trichocarpa]
c18094.graph_c0	4.43384	0.144383	1.79365	2.88053	2.06743	7.12374	7.52244	6.52531	0.918809	0.25484	0.0129641	1.71477	up-regulated	--	--	--	--	--	--
c18097.graph_c0	25.9384	33.8237	7.10298	7.15247	7.77367	22.262	24.199	21.248	1.09054e-13	-1.69191	0.678993	-0.263284	down-regulated	--	--	--	--	Putative DNA-binding protein ESCAROLA OS=Arabidopsis thaliana GN=ESC PE=2 SV=1	PREDICTED: uncharacterized protein LOC101253210 [Solanum lycopersicum]
c18099.graph_c0	604.497	837.351	274.402	270.764	269.838	650.78	847.751	890.516	8.73114e-07	-1.07377	0.663972	0.289178	inconsistently-regulated	[O]	Posttranslational modification, protein turnover, chaperones	Biological Process: protein peptidyl-prolyl isomerization (GO:0000413);; Molecular Function: peptidyl-prolyl cis-trans isomerase activity (GO:0003755);; Cellular Component: plasma membrane (GO:0005886);; Biological Process: protein folding (GO:0006457);; Biological Process: response to cadmium ion (GO:0046686);; Cellular Component: apoplast (GO:0048046);;	--	Peptidyl-prolyl cis-trans isomerase 1 OS=Glycine max GN=Cyp1 PE=1 SV=1	unknown [Populus trichocarpa x Populus deltoides]
c18110.graph_c0	18.0951	19.2034	22.9179	21.583	24.9804	6.92555	10.5634	10.7527	0.0294501	0.640107	0.0537078	-0.846021	inconsistently-regulated	[I]	Lipid transport and metabolism	Molecular Function: hydroxymethylglutaryl-CoA reductase (NADPH) activity (GO:0004420);; Molecular Function: protein binding (GO:0005515);; Cellular Component: peroxisome (GO:0005777);; Cellular Component: endoplasmic reticulum membrane (GO:0005789);; Biological Process: calcium ion transport (GO:0006816);; Biological Process: Golgi organization (GO:0007030);; Biological Process: vacuole organizat…	K00021|1e-103|vvi:100265082|hypothetical protein LOC100265082	3-hydroxy-3-methylglutaryl-coenzyme A reductase 1 OS=Arabidopsis thaliana GN=HMG1 PE=1 SV=1	3-hydroxy-3-methylglutaryl-coenzyme A reductase [Salvia miltiorrhiza]
c18118.graph_c0	208.452	150.289	440.15	465.625	428.692	204.978	121.16	125.924	6.20551e-16	1.62852	0.960825	-0.1284	inconsistently-regulated	--	--	--	--	CYSTM1 family protein B OS=Arabidopsis thaliana GN=At3g57160 PE=3 SV=2	predicted protein [Populus trichocarpa]
c18127.graph_c0	342.04	467.952	39.4188	42.6587	38.5915	161.363	259.189	267.897	1.76501e-24	-2.99763	0.120287	-0.67276	down-regulated	--	--	Cellular Component: extracellular region (GO:0005576);; Biological Process: syncytium formation (GO:0006949);; Cellular Component: plant-type cell wall (GO:0009505);; Biological Process: plant-type cell wall organization (GO:0009664);; Biological Process: response to red light (GO:0010114);; Biological Process: regulation of stomatal movement (GO:0010119);; Cellular Component: membrane (GO:001602…	--	Expansin-A15 OS=Arabidopsis thaliana GN=EXPA15 PE=2 SV=2	expansin 2 [Betula platyphylla]
c1813.graph_c0	1.55662	1.68105	0.39456	0.323612	0.4223	0.027983	0.150643	0.253881	0.00024365	-1.76266	3.42761e-07	-3.33981	down-regulated	--	--	Molecular Function: transferase activity, transferring phosphorus-containing groups (GO:0016772);;	--	Probable phosphatidylinositol 4-kinase type 2-beta At1g26270 OS=Arabidopsis thaliana GN=At1g26270 PE=1 SV=1	Phosphoinositide 4-kinase gamma 4, gamma 4,ubdk gamma 4,pi4k gamma 4 [Theobroma cacao]
c18134.graph_c0	99.568	145.818	795.14	824.604	776.667	207.323	203.497	212.353	1.85498e-58	3.03851	0.00598417	0.904189	up-regulated	--	--	--	--	Leucine-rich repeat extensin-like protein 3 OS=Arabidopsis thaliana GN=LRX3 PE=1 SV=1	hypothetical protein PDIG_54330 [Penicillium digitatum PHI26]
c18150.graph_c0	36.8813	10.0871	15.6157	14.9927	14.1105	46.8977	27.926	30.9348	0.76734	-0.358016	0.638479	0.690138	inconsistently-regulated	--	--	--	--	RING-H2 finger protein ATL40 OS=Arabidopsis thaliana GN=ATL40 PE=2 SV=1	PREDICTED: E3 ubiquitin-protein ligase ATL41-like [Solanum lycopersicum]
c18157.graph_c1	31.258	29.6334	11.2335	9.77197	8.90188	9.75964	19.2646	16.3389	0.000465027	-1.28641	0.109134	-0.871534	down-regulated	--	--	--	--	--	hypothetical protein M569_04252, partial [Genlisea aurea]
c18158.graph_c0	12.974	4.93826	16.1685	19.2198	18.2798	17.206	8.43562	9.40814	0.000360251	1.30262	0.807806	0.491501	up-regulated	--	--	Cellular Component: nucleus (GO:0005634);; Biological Process: response to chitin (GO:0010200);; Biological Process: cellular response to hypoxia (GO:0071456);;	--	--	Uncharacterized protein TCM_039000 [Theobroma cacao]
c18162.graph_c0	11.4514	7.15968	26.8411	32.2306	30.3314	9.40614	10.5024	11.4576	8.05341e-10	1.99448	0.85582	0.293894	up-regulated	--	--	--	--	--	--
c18165.graph_c0	132.04	160.557	67.3743	66.0693	66.5325	238.119	212.176	214.514	0.000107037	-0.803049	0.0336546	0.73817	inconsistently-regulated	[R]	General function prediction only	Molecular Function: oxidoreductase activity (GO:0016491);;	--	Protein SRG1 OS=Arabidopsis thaliana GN=SRG1 PE=2 SV=1	predicted protein [Populus trichocarpa]
c18167.graph_c0	16.0633	14.4953	5.85403	5.85266	5.98729	20.3848	11.8112	13.1838	0.00122006	-1.04965	0.938366	0.114122	inconsistently-regulated	--	--	--	--	--	PREDICTED: uncharacterized protein LOC101261732 [Solanum lycopersicum]
c18185.graph_c0	11.3628	28.5677	13.2906	12.3738	14.9052	2.67493	3.45603	2.42688	0.773102	-0.214287	0.0386886	-2.651	down-regulated	[B]	Chromatin structure and dynamics	Cellular Component: nucleosome (GO:0000786);; Molecular Function: DNA binding (GO:0003677);; Biological Process: glucose catabolic process (GO:0006007);; Biological Process: nucleosome assembly (GO:0006334);; Biological Process: protein targeting (GO:0006605);; Biological Process: plant-type cell wall modification (GO:0009827);; Biological Process: pollen tube growth (GO:0009860);; Molecular Func…	K11253|2e-16|spu:755915|similar to histone H3	Histone H3.3 (Fragment) OS=Hordeum vulgare PE=3 SV=1	hypothetical protein F775_43755 [Aegilops tauschii]
c18218.graph_c0	372.787	299.33	1065.14	1054.27	1062.35	1638.29	1539.71	1513.16	5.85268e-32	1.97877	1.17914e-16	2.34763	up-regulated	[O]	Posttranslational modification, protein turnover, chaperones	Molecular Function: glutathione transferase activity (GO:0004364);; Cellular Component: cytoplasm (GO:0005737);; Biological Process: protein glutathionylation (GO:0010731);; Biological Process: response to cadmium ion (GO:0046686);;	K00799|1e-126|vvi:100246597|hypothetical protein LOC100246597	Glutathione S-transferase L3 OS=Arabidopsis thaliana GN=GSTL3 PE=2 SV=1	PREDICTED: glutathione S-transferase L3 [Vitis vinifera]
c18222.graph_c0	124.564	96.2662	804.358	821.963	806.762	137.628	171.927	174.359	3.59382e-64	3.19666	0.0696341	0.677967	up-regulated	[E]	Amino acid transport and metabolism	Molecular Function: lactoylglutathione lyase activity (GO:0004462);; Cellular Component: cytoplasm (GO:0005737);; Biological Process: carbohydrate metabolic process (GO:0005975);; Biological Process: response to water deprivation (GO:0009414);; Biological Process: response to sucrose (GO:0009744);; Biological Process: response to fructose (GO:0009750);; Biological Process: hyperosmotic salinity r…	--	Metallothiol transferase FosB OS=Bacillus licheniformis (strain DSM 13 / ATCC 14580) GN=fosB PE=3 SV=1	PREDICTED: uncharacterized protein YwkD-like [Solanum lycopersicum]
c18223.graph_c1	9.96805	15.5807	21.2858	21.9894	20.4033	14.1812	15.4453	14.1577	4.4747e-05	1.06986	0.643332	0.338298	up-regulated	[G]	Carbohydrate transport and metabolism	Biological Process: defense response, incompatible interaction (GO:0009814);; Molecular Function: pectate lyase activity (GO:0030570);; Biological Process: cell wall modification involved in multidimensional cell growth (GO:0042547);;	K01728|1e-157|rcu:RCOM_1010900|Pectate lyase precursor, putative (EC:4.2.2.2)	Probable pectate lyase 12 OS=Arabidopsis thaliana GN=At3g53190 PE=2 SV=2	PREDICTED: probable pectate lyase 12-like [Solanum lycopersicum]
c18229.graph_c0	6.89121	1.51178	8.03594	10.1793	9.99104	10.8478	10.8108	13.4208	0.00342226	1.45736	0.00301983	1.58303	up-regulated	--	--	--	--	--	--
c18236.graph_c0	209.855	215.459	543.153	552.324	541.899	190.183	217.488	228.484	4.0119e-21	1.68671	0.903951	0.133321	up-regulated	--	--	Molecular Function: sequence-specific DNA binding transcription factor activity (GO:0003700);; Biological Process: protein targeting to vacuole (GO:0006623);; Biological Process: cellular response to starvation (GO:0009267);; Biological Process: vesicle-mediated transport (GO:0016192);; Molecular Function: sequence-specific DNA binding (GO:0043565);; Biological Process: positive regulation of tra…	--	Ocs element-binding factor 1 OS=Zea mays GN=OBF1 PE=2 SV=2	ocs element-binding factor 1, partial [Genlisea aurea]
c18239.graph_c0	26.231	22.7782	30.2845	35.1696	35.3434	11.2762	18.6158	23.0187	0.0157093	0.778535	0.713205	-0.337241	inconsistently-regulated	--	--	--	--	Dof zinc finger protein DOF2.4 OS=Arabidopsis thaliana GN=DOF2.4 PE=2 SV=1	unnamed protein product [Vitis vinifera]
c18247.graph_c0	22.6375	28.8008	6.46555	6.29318	4.93472	31.578	35.0266	35.0252	4.35062e-10	-1.79265	0.263181	0.539441	inconsistently-regulated	--	--	Biological Process: determination of bilateral symmetry (GO:0009855);; Biological Process: polarity specification of adaxial/abaxial axis (GO:0009944);; Biological Process: meristem initiation (GO:0010014);; Biological Process: regulation of meristem growth (GO:0010075);; Biological Process: floral whorl development (GO:0048438);; Biological Process: flower morphogenesis (GO:0048439);;	--	--	hypothetical protein VITISV_036348 [Vitis vinifera]
c18250.graph_c0	925.769	945.745	368.289	358.27	367.54	805.69	818.119	816.933	4.40994e-10	-1.03279	0.95921	-0.0658704	down-regulated	[G]	Carbohydrate transport and metabolism	Molecular Function: fructose-bisphosphate aldolase activity (GO:0004332);; Molecular Function: copper ion binding (GO:0005507);; Cellular Component: cell wall (GO:0005618);; Cellular Component: nucleolus (GO:0005730);; Cellular Component: mitochondrial envelope (GO:0005740);; Cellular Component: cytosol (GO:0005829);; Cellular Component: plasma membrane (GO:0005886);; Biological Process: glycolys…	K01623|0.0|rcu:RCOM_0383870|fructose-bisphosphate aldolase, putative (EC:4.1.2.13)	Fructose-bisphosphate aldolase cytoplasmic isozyme OS=Oryza sativa subsp. japonica GN=FBA PE=1 SV=2	fructose-bisphosphate aldolase-like [Solanum tuberosum]
c18257.graph_c0	100.994	74.4338	413.36	405.154	412.778	575.871	573.771	565.015	2.94389e-46	2.54483	5.22886e-23	2.83194	up-regulated	[E]	Amino acid transport and metabolism	Molecular Function: threonine aldolase activity (GO:0004793);; Biological Process: threonine catabolic process (GO:0006567);; Molecular Function: pyridoxal phosphate binding (GO:0030170);;	K01620|0.0|rcu:RCOM_0609060|l-allo-threonine aldolase, putative (EC:4.1.2.5)	L-allo-threonine aldolase OS=Aeromonas jandaei GN=ltaA PE=1 SV=1	PREDICTED: L-allo-threonine aldolase-like isoform 1 [Solanum lycopersicum]
c18260.graph_c0	429.361	779.487	1727.03	1621.08	1695.71	329.878	477.551	468.528	5.76737e-27	1.81647	0.711467	-0.354826	inconsistently-regulated	--	--	--	--	Stem-specific protein TSJT1 OS=Nicotiana tabacum GN=TSJT1 PE=2 SV=1	PREDICTED: stem-specific protein TSJT1-like [Solanum lycopersicum]
c18264.graph_c0	32.8153	59.7251	10.7937	11.576	13.2934	35.2346	39.833	42.2901	0.0030352	-1.6195	0.949385	-0.0913626	down-regulated	--	--	Cellular Component: mitochondrial proton-transporting ATP synthase complex, coupling factor F(o) (GO:0000276);; Cellular Component: chloroplast (GO:0009507);; Molecular Function: hydrogen ion transmembrane transporter activity (GO:0015078);; Biological Process: ATP synthesis coupled proton transport (GO:0015986);;	--	--	conserved hypothetical protein [Ricinus communis]
c18269.graph_c0	318.979	478.875	1083.95	1041.69	1124.11	424.576	495.352	492.291	1.04108e-20	1.77732	0.468636	0.385075	up-regulated	--	--	Cellular Component: cell wall (GO:0005618);; Cellular Component: nucleolus (GO:0005730);; Cellular Component: vacuolar membrane (GO:0005774);; Biological Process: protein ubiquitination involved in ubiquitin-dependent protein catabolic process (GO:0042787);;	K08770|9e-83|mpr:MPER_11681|hypothetical protein	Polyubiquitin (Fragment) OS=Hordeum vulgare PE=2 SV=1	Ubiquitin-like protein [Medicago truncatula]
c18274.graph_c0	73.1853	98.4834	21.2348	18.4938	18.3932	37.6771	46.3418	49.0961	1.95236e-14	-1.81436	0.0157359	-0.807366	down-regulated	--	--	Cellular Component: plasma membrane (GO:0005886);; Biological Process: tryptophan catabolic process (GO:0006569);; Biological Process: response to mechanical stimulus (GO:0009612);; Biological Process: indoleacetic acid biosynthetic process (GO:0009684);; Cellular Component: anchored component of membrane (GO:0031225);;	--	Arabinogalactan peptide 20 OS=Arabidopsis thaliana GN=AGP20 PE=3 SV=1	Arabinogalactan protein 20 [Theobroma cacao]
c18291.graph_c1	6.03739	7.66929	2.00398	2.51027	2.50785	5.7419	5.2028	4.57762	0.00109828	-1.21698	0.821378	-0.266129	down-regulated	--	--	Cellular Component: intracellular (GO:0005622);;	--	--	PREDICTED: uncharacterized protein LOC101267021 [Solanum lycopersicum]
c18296.graph_c0	0.615499	0.641376	1.83871	2.1753	3.2497	3.52963	2.22774	2.89866	0.000780041	2.27387	0.0111062	2.33293	up-regulated	--	--	--	--	--	--
c18302.graph_c0	19.3191	22.8563	7.91825	7.98827	7.28925	9.49784	13.9756	11.1304	2.43263e-05	-1.11715	0.061826	-0.729376	down-regulated	--	--	--	--	--	PREDICTED: uncharacterized protein LOC100245196 [Vitis vinifera]
c18303.graph_c0	12.4615	13.8194	78.3247	78.79	75.7145	5.5388	7.42393	9.22995	4.10785e-30	2.89098	0.279546	-0.687225	inconsistently-regulated	--	--	Molecular Function: DNA binding (GO:0003677);; Molecular Function: sequence-specific DNA binding transcription factor activity (GO:0003700);; Cellular Component: nucleus (GO:0005634);; Biological Process: regulation of transcription, DNA-templated (GO:0006355);;	--	Dof zinc finger protein DOF1.5 OS=Arabidopsis thaliana GN=DOF1.5 PE=1 SV=1	hypothetical protein PRUPE_ppa012605mg [Prunus persica]
c18309.graph_c0	1.05054	0.656826	1.92485	2.14034	2.02573	0.457026	0.447334	0.0942377	0.00130119	1.56494	0.282807	-1.24193	inconsistently-regulated	[V]	Defense mechanisms	Cellular Component: plasma membrane (GO:0005886);; Biological Process: drug transmembrane transport (GO:0006855);; Molecular Function: drug transmembrane transporter activity (GO:0015238);; Molecular Function: antiporter activity (GO:0015297);; Biological Process: negative regulation of defense response (GO:0031348);; Biological Process: response to arsenic-containing substance (GO:0046685);;	--	Multidrug and toxin extrusion protein 2 OS=Mus musculus GN=Slc47a2 PE=1 SV=1	PREDICTED: multidrug and toxin extrusion protein 1-like [Vitis vinifera]
c18322.graph_c0	20.8309	13.7211	80.063	75.6977	80.2318	68.9461	40.429	40.6384	2.58916e-29	2.50271	0.0150252	1.65388	up-regulated	--	--	--	--	NAC domain-containing protein 18 OS=Arabidopsis thaliana GN=NAC018 PE=2 SV=1	unknown [Populus trichocarpa]
c18332.graph_c0	0.945405	1.16987	0.235355	0.24568	0.339098	0.701057	1.50962	0.861316	0.00495445	-1.62004	1	0.0963273	inconsistently-regulated	--	--	Biological Process: mitochondrial fission (GO:0000266);; Molecular Function: GTPase activity (GO:0003924);; Molecular Function: GTP binding (GO:0005525);; Cellular Component: mitochondrion (GO:0005739);; Cellular Component: plasma membrane (GO:0005886);; Cellular Component: cell cortex (GO:0005938);; Biological Process: GTP catabolic process (GO:0006184);; Cellular Component: cell plate (GO:00095…	--	Dynamin-related protein 1C OS=Arabidopsis thaliana GN=DRP1C PE=1 SV=2	dynamin [Cucumis melo subsp. melo]
c18337.graph_c0	1.10358	0.804984	0.43957	0.382379	0.59111	0.945649	1.68387	1.52618	0.255874	-0.700384	0.598981	0.669281	inconsistently-regulated	--	--	Cellular Component: plasma membrane (GO:0005886);; Biological Process: oligopeptide transport (GO:0006857);; Molecular Function: oligopeptide transporter activity (GO:0015198);; Biological Process: transmembrane transport (GO:0055085);;	--	Oligopeptide transporter 7 OS=Arabidopsis thaliana GN=OPT7 PE=2 SV=1	Oligopeptide transporter, putative [Ricinus communis]
c18345.graph_c0	23.8596	31.1784	9.22306	8.42978	8.72024	18.5263	20.3557	21.0584	3.52987e-08	-1.31377	0.570604	-0.319078	down-regulated	--	--	Cellular Component: endosome (GO:0005768);; Cellular Component: Golgi apparatus (GO:0005794);; Cellular Component: trans-Golgi network (GO:0005802);; Cellular Component: plasma membrane (GO:0005886);; Biological Process: protein glycosylation (GO:0006486);; Biological Process: purine nucleobase transport (GO:0006863);; Biological Process: membrane fusion (GO:0006944);; Cellular Component: integra…	--	Uncharacterized membrane protein At1g06890 OS=Arabidopsis thaliana GN=At1g06890 PE=1 SV=1	UDP-glucuronic acid/UDP-N-acetylgalactosamine transporter, putative [Ricinus communis]
c18348.graph_c0	1.84988	1.65993	0.204676	0.160242	0.235917	0.457255	0.437613	0.576186	6.07064e-07	-2.80836	0.0311446	-1.7052	down-regulated	--	--	Molecular Function: mRNA binding (GO:0003729);; Cellular Component: chloroplast (GO:0009507);;	--	Putative pumilio homolog 7, chloroplastic OS=Arabidopsis thaliana GN=APUM7 PE=3 SV=2	PREDICTED: uncharacterized protein LOC100266352 [Vitis vinifera]
c18349.graph_c0	7.99899	40.0347	11.7065	10.7083	11.9632	3.23541	6.57991	5.70771	0.589556	-0.707827	0.432956	-2.04238	down-regulated	--	--	--	--	--	PREDICTED: F-box/kelch-repeat protein At3g61590-like [Vitis vinifera]
c18351.graph_c0	14.8013	12.9054	22.6025	21.8447	22.1396	13.269	16.1698	14.4192	5.63276e-05	1.00269	0.816708	0.210595	up-regulated	[K]	Transcription	Biological Process: transcription, DNA-templated (GO:0006351);; Biological Process: response to stress (GO:0006950);; Biological Process: response to abiotic stimulus (GO:0009628);;	--	Heat shock factor protein HSF30 OS=Solanum peruvianum GN=HSF30 PE=2 SV=1	HSFA9 [Coffea arabica]
c18354.graph_c0	264.156	177.909	73.758	74.28	76.7427	225.99	175.283	178.711	0.0045929	-1.2442	0.977632	-0.0693585	down-regulated	--	--	--	--	Putative syntaxin-24 OS=Arabidopsis thaliana GN=SYP24 PE=3 SV=1	PREDICTED: protein NDR1-like [Solanum lycopersicum]
c18369.graph_c0	2.10582	2.37721	0.786351	0.273617	0.805669	0	0.0934044	0.295156	0.00679577	-1.52283	1.08187e-05	-3.95831	down-regulated	[RTKL]	--	Molecular Function: nucleotide binding (GO:0000166);; Molecular Function: protein kinase activity (GO:0004672);; Biological Process: phosphorylation (GO:0016310);; Cellular Component: cell part (GO:0044464);;	--	Cysteine-rich receptor-like protein kinase 10 OS=Arabidopsis thaliana GN=CRK10 PE=1 SV=3	PREDICTED: cysteine-rich receptor-like protein kinase 10-like, partial [Vitis vinifera]
c18375.graph_c0	38.2907	57.4399	22.2962	23.5003	21.636	15.4137	23.4388	22.9476	0.00740125	-0.754153	0.00818287	-1.06815	down-regulated	--	--	Biological Process: polysaccharide biosynthetic process (GO:0000271);; Biological Process: polysaccharide catabolic process (GO:0000272);; Molecular Function: polygalacturonase activity (GO:0004650);; Cellular Component: extracellular region (GO:0005576);; Biological Process: starch metabolic process (GO:0005982);; Biological Process: pattern specification process (GO:0007389);; Biological Proces…	--	Polygalacturonase-1 non-catalytic subunit beta OS=Solanum lycopersicum GN=GP1 PE=1 SV=1	polygalacturonase-1 non-catalytic subunit beta, partial [Genlisea aurea]
c18380.graph_c0	35.8368	63.0565	252.998	245.786	253.402	24.1458	22.6798	22.0351	2.60095e-43	2.68211	0.0809114	-0.959244	inconsistently-regulated	--	--	Molecular Function: alpha-galactosidase activity (GO:0004557);;	--	--	PREDICTED: uncharacterized protein LOC101253159 [Solanum lycopersicum]
c18393.graph_c0	1.37688	1.65215	2.86678	2.90582	2.6818	1.15508	0.843904	0.561414	0.00449015	1.22661	0.584329	-0.693111	inconsistently-regulated	--	--	--	--	--	--
c18396.graph_c0	3.5655	6.60516	11.4404	12.7659	11.5951	17.8223	12.0194	12.4382	0.000529227	1.57216	0.00753641	1.61705	up-regulated	--	--	Biological Process: metal ion transport (GO:0030001);; Molecular Function: metal ion binding (GO:0046872);;	--	--	PREDICTED: IgA FC receptor-like isoform 2 [Solanum lycopersicum]
c18399.graph_c0	158.645	150.385	318.609	326.476	315.977	153.485	153.998	157.114	3.50995e-13	1.37683	0.890845	0.137494	up-regulated	--	--	Molecular Function: metal ion binding (GO:0046872);;	--	Zinc finger A20 and AN1 domain-containing stress-associated protein 6 OS=Arabidopsis thaliana GN=SAP6 PE=2 SV=2	PREDICTED: zinc finger A20 and AN1 domain-containing stress-associated protein 4 isoform 1 [Vitis vinifera]
c18401.graph_c1	46.0715	20.615	22.2375	22.2371	21.0134	35.6724	57.9683	58.1269	0.705357	-0.303946	0.502561	0.722325	inconsistently-regulated	[J]	Translation, ribosomal structure and biogenesis	--	--	Zinc finger CCCH domain-containing protein 20 OS=Arabidopsis thaliana GN=At2g19810 PE=2 SV=1	PREDICTED: zinc finger CCCH domain-containing protein 20-like [Glycine max]
c18407.graph_c0	9.80205	7.56604	16.1474	15.3463	14.9313	42.9537	26.9882	23.2711	4.54706e-05	1.15306	0.00456145	1.96305	up-regulated	[R]	General function prediction only	Biological Process: metabolic process (GO:0008152);; Molecular Function: hydrolase activity (GO:0016787);;	--	Bifunctional epoxide hydrolase 2 OS=Rattus norvegicus GN=Ephx2 PE=1 SV=1	PREDICTED: bifunctional epoxide hydrolase 2-like [Solanum lycopersicum]
c18414.graph_c0	286.039	339.006	68.8618	70.9547	71.0596	183.441	203.209	205.368	2.80277e-20	-1.822	0.178402	-0.522917	down-regulated	--	--	--	--	--	--
c18420.graph_c0	5.80191	7.19743	2.93458	2.20176	3.3825	6.46492	8.72527	8.15791	0.0581565	-0.863732	0.72089	0.402425	inconsistently-regulated	--	--	Biological Process: cellular macromolecule biosynthetic process (GO:0034645);; Biological Process: single-organism cellular process (GO:0044763);; Biological Process: regulation of cellular process (GO:0050794);; Biological Process: regulation of macromolecule metabolic process (GO:0060255);; Biological Process: nucleic acid metabolic process (GO:0090304);;	--	--	PREDICTED: uncharacterized protein LOC100253949 [Vitis vinifera]
c18424.graph_c0	235.208	125.637	329.482	315.359	327.124	176.871	145.467	137.27	1.45127e-06	1.15551	0.962586	-0.117263	inconsistently-regulated	[J]	Translation, ribosomal structure and biogenesis	Molecular Function: translation initiation factor activity (GO:0003743);; Biological Process: translational initiation (GO:0006413);;	--	Protein translation factor SUI1 homolog 1 OS=Arabidopsis thaliana GN=At4g27130 PE=3 SV=2	PREDICTED: protein translation factor SUI1 homolog isoform 1 [Solanum lycopersicum]
c18435.graph_c0	15.3251	16.4419	7.2841	8.10639	6.90409	19.2766	20.2397	20.6073	0.0028735	-0.767584	0.319098	0.473012	inconsistently-regulated	--	--	--	--	WEB family protein At1g12150 OS=Arabidopsis thaliana GN=At1g12150 PE=2 SV=1	hypothetical protein M569_00192, partial [Genlisea aurea]
c18439.graph_c0	22.0479	29.3678	4.7728	5.28113	4.95118	19.9984	18.1132	15.9082	3.77111e-16	-2.0281	0.502818	-0.373201	down-regulated	--	--	--	--	Transcription factor bHLH93 OS=Arabidopsis thaliana GN=BHLH93 PE=1 SV=1	Beta HLH protein 93 [Theobroma cacao]
c18445.graph_c0	297.917	223.11	528.292	532.796	543.532	211.465	146.67	136.855	5.25392e-13	1.3569	0.399778	-0.534258	inconsistently-regulated	[S]	Function unknown	--	K14488|2e-49|pop:POPTR_569631|SAUR22	Auxin-induced protein 10A5 OS=Glycine max PE=2 SV=1	SAUR family protein [Theobroma cacao]
c18457.graph_c0	13.0614	7.42393	1.57652	1.23427	1.81716	8.21806	3.37073	6.21334	0.00299131	-2.41914	0.649827	-0.669131	down-regulated	--	--	--	--	--	unnamed protein product [Vitis vinifera]
c18460.graph_c0	3.62172	3.77399	0.48086	1.00391	0.831387	0.954901	3.85544	1.35368	0.00123261	-1.93054	0.693446	-0.70756	down-regulated	--	--	--	--	--	--
c18464.graph_c0	4.93018	6.93557	16.6919	16.3993	16.1274	10.4804	7.61008	7.46308	4.34394e-05	1.80202	0.595568	0.662238	up-regulated	--	--	Molecular Function: transferase activity (GO:0016740);;	--	UDP-glycosyltransferase 85A5 OS=Arabidopsis thaliana GN=UGT85A5 PE=2 SV=1	unnamed protein product [Vitis vinifera]
c18499.graph_c0	424.734	308.136	158.858	155.815	147.084	524.701	461.028	462.258	0.00668454	-0.933242	0.190472	0.524046	inconsistently-regulated	[Q]	Secondary metabolites biosynthesis, transport and catabolism	Molecular Function: iron ion binding (GO:0005506);; Molecular Function: electron carrier activity (GO:0009055);; Molecular Function: heme binding (GO:0020037);; Molecular Function: taxane 13-alpha-hydroxylase activity (GO:0050598);; Biological Process: oxidation-reduction process (GO:0055114);;	--	Cytochrome P450 716B1 OS=Picea sitchensis GN=CYP716B1 PE=2 SV=1	cytochrome P450 [Salvia miltiorrhiza]
c18502.graph_c0	13.083	17.6724	34.9821	26.4432	32.8135	14.6122	10.3165	12.4966	7.301e-05	1.36338	0.942796	-0.161024	inconsistently-regulated	--	--	--	--	--	--
c18506.graph_c0	192.437	58.0746	35.9095	33.123	32.1342	86.933	90.8065	86.459	0.240267	-1.5938	0.880757	-0.39842	down-regulated	--	--	--	K09286|5e-61|vvi:100252531|hypothetical protein LOC100252531	Ethylene-responsive transcription factor ERF036 OS=Arabidopsis thaliana GN=ERF036 PE=2 SV=2	PREDICTED: dehydration-responsive element-binding protein 3-like [Glycine max]
c18508.graph_c0	1.13915	0.93268	1.21538	1.77617	2.05463	0.643604	0.346475	0.364952	0.110239	1.02177	-	-	inconsistently-regulated	--	--	--	--	--	--
c18513.graph_c0	26.4462	28.5587	45.9017	48.1459	45.3619	12.9279	13.9977	13.9159	6.99965e-06	1.08496	0.0192423	-0.87666	inconsistently-regulated	--	--	Biological Process: cell wall biogenesis (GO:0042546);;	--	Putative protein TPRXL OS=Homo sapiens GN=TPRXL PE=5 SV=2	Uncharacterized protein TCM_007583 [Theobroma cacao]
c18522.graph_c0	11.0475	4.43581	16.4509	17.0673	11.9821	20.7435	6.9052	8.97815	0.00501666	1.27511	0.767638	0.763538	up-regulated	--	--	--	--	--	predicted protein [Populus trichocarpa]
c18530.graph_c0	6.41273	7.37362	3.52314	2.98814	2.28426	0.983857	0.353097	0.123976	0.0644059	-0.904465	3.67699e-08	-3.69894	down-regulated	--	--	Molecular Function: DNA binding (GO:0003677);;	--	Homeobox protein knotted-1-like 1 OS=Oryza sativa subsp. japonica GN=OSH6 PE=2 SV=1	KN1-type homeobox protein [Nicotiana tabacum]
c18544.graph_c0	17.2615	9.93578	112.136	125.941	116.61	56.4017	31.5006	31.3371	1.42883e-39	3.43317	0.0386897	1.66438	up-regulated	--	--	Molecular Function: monooxygenase activity (GO:0004497);; Molecular Function: oxidoreductase activity, acting on paired donors, with incorporation or reduction of molecular oxygen (GO:0016705);; Molecular Function: metal ion binding (GO:0046872);;	--	Cytochrome P450 94A2 OS=Vicia sativa GN=CYP94A2 PE=2 SV=1	cytochrome P450-dependent fatty acid hydroxylase [Nicotiana tabacum]
c18554.graph_c0	48.9182	53.6004	97.3626	101.379	99.3862	48.3057	32.1216	34.248	4.56653e-09	1.28367	0.661874	-0.289019	inconsistently-regulated	--	--	--	--	--	PREDICTED: uncharacterized protein LOC101250858 [Solanum lycopersicum]
c18556.graph_c0	42.3063	24.3681	49.0848	51.3391	54.1268	30.2206	17.4568	21.7606	0.000301737	0.940887	0.773539	-0.407406	inconsistently-regulated	--	--	--	--	--	PREDICTED: uncharacterized protein LOC101298504 [Fragaria vesca subsp. vesca]
c18562.graph_c0	49.2065	35.2975	41.9635	41.7732	41.4671	92.7947	85.6673	78.9421	0.271474	0.300178	0.000191644	1.14818	up-regulated	[T]	Signal transduction mechanisms	Molecular Function: phosphorelay response regulator activity (GO:0000156);; Biological Process: phosphorelay signal transduction system (GO:0000160);; Molecular Function: protein binding (GO:0005515);; Cellular Component: nucleus (GO:0005634);; Biological Process: regulation of transcription, DNA-templated (GO:0006355);; Biological Process: circadian rhythm (GO:0007623);; Biological Process: cyto…	K14492|3e-64|ath:AT3G57040|ARR9	Two-component response regulator ARR9 OS=Arabidopsis thaliana GN=ARR9 PE=1 SV=1	SRR217 [Striga asiatica]
c18566.graph_c0	35.2564	62.9807	29.607	31.5815	32.2614	7.38943	12.2799	13.4813	0.465659	-0.316447	0.0019328	-1.99867	down-regulated	[Z]	Cytoskeleton	Molecular Function: GTPase activity (GO:0003924);; Molecular Function: structural constituent of cytoskeleton (GO:0005200);; Molecular Function: protein binding (GO:0005515);; Molecular Function: GTP binding (GO:0005525);; Cellular Component: Golgi apparatus (GO:0005794);; Cellular Component: microtubule (GO:0005874);; Cellular Component: plasma membrane (GO:0005886);; Biological Process: glucone…	K07375|4e-70|osa:4331315|Os03g0105600	Tubulin beta-1 chain OS=Lupinus albus GN=TUBB1 PE=1 SV=1	Os03g0105600 [Oryza sativa Japonica Group]
c18569.graph_c0	20.4021	16.5355	40.2902	38.916	34.6132	43.3326	42.7793	42.0565	2.26915e-08	1.35938	2.33826e-05	1.34	up-regulated	--	--	--	--	--	PREDICTED: uncharacterized protein LOC101247272 isoform 1 [Solanum lycopersicum]
c18573.graph_c0	1.15615	1.54898	6.57872	7.89745	6.44545	4.24585	3.34063	1.66679	7.74251e-07	2.70024	0.234	1.32544	up-regulated	--	--	--	--	--	--
c18584.graph_c0	2.05715	2.60299	1.02424	0.610957	1.18058	3.48677	3.75412	3.1305	-	-	0.630879	0.709635	inconsistently-regulated	--	--	--	--	--	--
c18596.graph_c0	26.3146	44.1848	64.422	63.1473	65.7701	32.456	37.0648	36.0778	3.50822e-08	1.20936	0.893189	0.146476	up-regulated	[E]	Amino acid transport and metabolism	Molecular Function: threonine synthase activity (GO:0004795);; Cellular Component: cytosol (GO:0005829);; Biological Process: threonine biosynthetic process (GO:0009088);; Cellular Component: chloroplast stroma (GO:0009570);; Molecular Function: pyridoxal phosphate binding (GO:0030170);;	K01733|0.0|vvi:100257746|hypothetical protein LOC100257746	Threonine synthase, chloroplastic OS=Solanum tuberosum PE=2 SV=1	PREDICTED: threonine synthase, chloroplastic-like isoform 1 [Solanum lycopersicum]
c18607.graph_c1	25.0556	43.8679	10.7892	12.3184	10.3634	22.7644	31.1179	32.9039	0.00701452	-1.2868	0.94378	-0.101055	down-regulated	--	--	--	--	--	PREDICTED: uncharacterized protein LOC101259309 [Solanum lycopersicum]
c18615.graph_c0	1.21812	1.38472	3.19786	3.22304	2.41495	0.766423	1.17884	0.37251	0.00848122	1.50756	-	-	inconsistently-regulated	--	--	Cellular Component: membrane (GO:0016020);; Cellular Component: intracellular part (GO:0044424);;	--	--	RING/FYVE/PHD zinc finger-containing protein [Arabidopsis thaliana]
c18616.graph_c0	151.163	60.2404	38.0613	35.7085	36.2174	109.195	89.8706	93.595	0.21927	-1.22301	1	-0.00239118	down-regulated	--	--	--	--	--	PREDICTED: uncharacterized protein LOC100262828 [Vitis vinifera]
c18617.graph_c0	26.149	37.3455	3.10615	2.96647	3.42791	11.7459	22.1844	18.0837	3.63192e-17	-2.99055	0.165994	-0.725271	down-regulated	[G]	Carbohydrate transport and metabolism	Molecular Function: pectate lyase activity (GO:0030570);;	K01728|1e-170|rcu:RCOM_1010900|Pectate lyase precursor, putative (EC:4.2.2.2)	Probable pectate lyase 13 OS=Arabidopsis thaliana GN=PMR6 PE=1 SV=1	PREDICTED: probable pectate lyase 12-like [Solanum lycopersicum]
c18618.graph_c0	42.0671	41.0885	87.6602	84.4167	92.4231	49.6392	50.8828	53.5319	1.46356e-10	1.40994	0.366622	0.439921	up-regulated	--	--	--	--	--	protein with unknown function [Ricinus communis]
c18619.graph_c0	15.7941	9.19722	11.4487	11.3474	10.7969	25.9502	24.4783	22.9839	0.753518	0.15475	0.0016059	1.09139	up-regulated	--	--	Molecular Function: structural molecule activity (GO:0005198);; Cellular Component: plasma membrane (GO:0005886);; Biological Process: response to osmotic stress (GO:0006970);; Biological Process: response to gibberellin (GO:0009739);;	--	Vesicle-associated protein 4-1 OS=Arabidopsis thaliana GN=PVA41 PE=2 SV=1	PREDICTED: vesicle-associated protein 4-2-like [Solanum lycopersicum]
c18629.graph_c0	0.114326	0.595664	1.36613	2.37677	1.83709	1.01733	0.486815	0.897356	9.56606e-05	2.75159	-	-	up-regulated	--	--	--	--	--	--
c18654.graph_c0	25.9138	14.9018	122.715	115.628	122.168	44.4107	20.9449	23.8914	3.19141e-34	2.87047	0.650094	0.660011	up-regulated	--	--	--	--	--	Uncharacterized protein TCM_030413 [Theobroma cacao]
c18664.graph_c0	46.5735	72.9235	51.1997	50.2576	49.1943	100.795	124.935	123.995	0.814169	0.0864501	0.000482043	1.11201	up-regulated	--	--	--	--	Dirigent protein 11 OS=Arabidopsis thaliana GN=DIR11 PE=2 SV=1	hypothetical protein M569_08466 [Genlisea aurea]
c18668.graph_c0	2.23338	2.27828	2.10691	2.15047	2.02375	1.02274	1.05111	1.15988	0.652229	0.219115	0.136648	-0.928692	inconsistently-regulated	[R]	General function prediction only	Molecular Function: GTPase activity (GO:0003924);; Molecular Function: thiamine-phosphate diphosphorylase activity (GO:0004789);; Molecular Function: GTP binding (GO:0005525);; Biological Process: GTP catabolic process (GO:0006184);; Biological Process: rRNA processing (GO:0006364);; Biological Process: thiamine biosynthetic process (GO:0009228);; Biological Process: embryo development ending in …	--	Uncharacterized protein in xynA 3&apos;region (Fragment) OS=Caldicellulosiruptor sp. (strain Rt8B.4) PE=4 SV=1	PREDICTED: uncharacterized protein LOC101255731 [Solanum lycopersicum]
c18679.graph_c0	20.5933	22.964	29.6145	27.8001	28.1796	9.83676	12.7547	13.3149	0.00484874	0.718333	0.0605136	-0.723259	inconsistently-regulated	--	--	--	--	--	conserved hypothetical protein [Ricinus communis]
c18690.graph_c0	0	0.430957	3.50052	3.65409	4.27217	1.43117	2.86167	2.08681	6.21987e-08	4.52108	-	-	up-regulated	--	--	--	--	--	--
c18705.graph_c0	26.6185	30.6755	45.2466	43.9586	43.2437	23.0602	24.2437	22.2931	2.70384e-05	0.953632	0.84436	-0.165697	inconsistently-regulated	--	--	Cellular Component: cytoplasm (GO:0005737);; Cellular Component: plasma membrane (GO:0005886);; Biological Process: N-terminal protein myristoylation (GO:0006499);;	--	FAS-associated factor 2 OS=Xenopus tropicalis GN=faf2 PE=2 SV=1	PREDICTED: FAS-associated factor 2-B-like [Solanum lycopersicum]
c18714.graph_c0	14.7066	13.9317	3.99398	4.34292	4.98724	18.0107	20.8149	19.8635	0.00113821	-1.36368	0.424756	0.585127	inconsistently-regulated	--	--	Molecular Function: RNA binding (GO:0003723);; Molecular Function: metal ion binding (GO:0046872);;	--	Zinc finger CCCH domain-containing protein 14 OS=Oryza sativa subsp. japonica GN=Os02g0194200 PE=2 SV=1	PREDICTED: zinc finger CCCH domain-containing protein 14-like [Cucumis sativus]
c18716.graph_c1	1.43128	2.76985	0.91623	1.0627	0.938739	2.93136	3.04729	3.66833	-	-	0.546111	0.766714	inconsistently-regulated	--	--	--	--	--	--
c18727.graph_c0	76.7079	100.332	33.816	33.8461	37.3727	65.3749	98.032	106.844	9.40949e-05	-1.00524	0.915113	0.170811	inconsistently-regulated	--	--	--	--	--	--
c18748.graph_c0	122.61	185.91	56.8977	49.0309	56.0183	133.88	147.788	144.156	0.000208548	-1.17875	1	0.0258493	inconsistently-regulated	[J]	Translation, ribosomal structure and biogenesis	Molecular Function: structural constituent of ribosome (GO:0003735);; Cellular Component: mitochondrion (GO:0005739);; Biological Process: translation (GO:0006412);; Cellular Component: cytosolic large ribosomal subunit (GO:0022625);; Biological Process: ribosome biogenesis (GO:0042254);; Molecular Function: metal ion binding (GO:0046872);;	K02921|2e-58|vvi:100254103|similar to protein synthesis initiation factor-like	60S ribosomal protein L37a OS=Oryza sativa subsp. japonica GN=Os01g0679700 PE=1 SV=1	hypothetical protein CARUB_v10015000mg [Capsella rubella]
c18757.graph_c0	186.053	61.8427	21.872	18.4443	20.6627	106.711	66.2949	70.2165	0.102324	-2.30748	0.844114	-0.50496	down-regulated	--	--	--	--	--	PREDICTED: uncharacterized protein LOC101247750 [Solanum lycopersicum]
c18765.graph_c0	77.5758	102.714	103.763	97.0048	103.733	9.8724	13.6274	13.6364	0.0492943	0.504148	5.27987e-21	-2.71971	inconsistently-regulated	--	--	Cellular Component: extracellular region (GO:0005576);; Cellular Component: plasma membrane (GO:0005886);; Cellular Component: cytoplasmic membrane-bounded vesicle (GO:0016023);;	--	--	PREDICTED: uncharacterized protein LOC100264972 [Vitis vinifera]
c18770.graph_c0	58.7708	36.9981	36.1	37.5867	37.7495	123.606	127.215	124.78	0.926873	-0.0513786	3.92667e-07	1.51117	inconsistently-regulated	--	--	--	--	--	hydrogen peroxide-induced 1 [Nicotiana tabacum]
c18776.graph_c0	44.8547	61.2679	17.9064	18.482	20.8716	21.9746	32.9082	38.0614	8.33661e-05	-1.14098	0.176662	-0.629295	down-regulated	--	--	--	--	--	hypothetical protein M569_10812, partial [Genlisea aurea]
c18778.graph_c0	17.4108	26.7062	23.2321	24.1066	25.0196	7.78094	9.78614	9.37091	0.116778	0.465762	0.00233096	-1.14953	inconsistently-regulated	[OC]	--	Biological Process: glycerol ether metabolic process (GO:0006662);; Molecular Function: electron carrier activity (GO:0009055);; Cellular Component: chloroplast stroma (GO:0009570);; Molecular Function: protein disulfide oxidoreductase activity (GO:0015035);; Molecular Function: oxidoreductase activity, acting on a sulfur group of donors, disulfide as acceptor (GO:0016671);; Cellular Component: c…	--	Thioredoxin-like 1-1, chloroplastic OS=Arabidopsis thaliana GN=At1g08570 PE=2 SV=1	thioredoxin 2 [Plantago major]
c18778.graph_c1	13.5576	25.9894	21.2695	18.0812	17.7631	9.23151	7.35237	9.46544	0.516592	0.286713	0.146615	-1.03694	inconsistently-regulated	--	--	--	--	Thioredoxin-like 1-2, chloroplastic OS=Arabidopsis thaliana GN=At5g61440 PE=2 SV=1	thioredoxin 2 [Plantago major]
c18782.graph_c0	1.14129	0.216231	1.08482	1.07849	0.893144	0.205167	0.331346	0.174508	0.239868	0.878287	-	-	inconsistently-regulated	--	--	Cellular Component: peroxisome (GO:0005777);;	--	UPF0496 protein At4g34320 OS=Arabidopsis thaliana GN=At4g34320 PE=1 SV=1	PREDICTED: UPF0496 protein At4g34320-like isoform 1 [Solanum lycopersicum]
c18805.graph_c0	0.520551	0.542436	4.40602	4.86987	3.43549	0.77202	1.10828	0.729616	9.39724e-08	3.32233	-	-	up-regulated	--	--	Biological Process: defense response (GO:0006952);; Biological Process: single-organism cellular process (GO:0044763);; Biological Process: regulation of cellular process (GO:0050794);;	--	--	Avr9/Cf-9 rapidly elicited protein 169 [Nicotiana tabacum]
c18806.graph_c0	130.864	119.46	31.5834	31.7052	28.629	91.9832	102.771	98.4741	2.8273e-18	-1.70649	0.737431	-0.222931	down-regulated	[P]	Inorganic ion transport and metabolism	Cellular Component: plasma membrane (GO:0005886);; Molecular Function: nitrate transmembrane transporter activity (GO:0015112);; Biological Process: nitrate transport (GO:0015706);; Cellular Component: integral component of membrane (GO:0016021);; Biological Process: transmembrane transport (GO:0055085);;	--	High affinity nitrate transporter 2.5 OS=Arabidopsis thaliana GN=NRT2.5 PE=2 SV=1	Nitrate transporter2.5 isoform 1 [Theobroma cacao]
c18811.graph_c0	35.0736	47.4349	21.7357	25.5982	24.1968	15.6789	15.8881	18.1997	0.168564	-0.456737	0.00414886	-1.1707	down-regulated	[C]	Energy production and conversion	Cellular Component: plasma membrane (GO:0005886);; Biological Process: Golgi organization (GO:0007030);; Biological Process: response to cold (GO:0009409);; Biological Process: response to salt stress (GO:0009651);; Cellular Component: plant-type vacuole membrane (GO:0009705);; Biological Process: plant-type cell wall biogenesis (GO:0009832);; Biological Process: ATP hydrolysis coupled proton tra…	K02150|6e-46|rcu:RCOM_1690700|vacuolar ATP synthase subunit E, putative	V-type proton ATPase subunit E OS=Citrus unshiu GN=VATE PE=2 SV=1	PREDICTED: V-type proton ATPase subunit E-like [Cucumis sativus]
c18813.graph_c0	16.4269	21.7129	7.46524	7.17392	7.49117	15.108	13.0742	12.7824	6.44345e-06	-1.03722	0.538808	-0.341281	down-regulated	[R]	General function prediction only	Cellular Component: intracellular part (GO:0044424);;	--	WD repeat-containing protein 44 OS=Xenopus laevis GN=wdr44 PE=2 SV=1	PREDICTED: WD repeat-containing protein 44-like isoform 1 [Solanum lycopersicum]
c18819.graph_c0	70.4791	66.1995	83.7477	86.5549	89.271	133.802	127.857	129.999	0.00477062	0.665139	0.000706828	1.0674	up-regulated	[G]	Carbohydrate transport and metabolism	Biological Process: carbohydrate metabolic process (GO:0005975);; Biological Process: defense response (GO:0006952);; Cellular Component: chloroplast (GO:0009507);; Molecular Function: hydrolase activity (GO:0016787);; Biological Process: response to other organism (GO:0051707);;	K01057|1e-116|pop:POPTR_772510|hypothetical protein	Probable 6-phosphogluconolactonase 4, chloroplastic OS=Oryza sativa subsp. indica GN=OsI_031067 PE=2 SV=2	PREDICTED: probable 6-phosphogluconolactonase 4, chloroplastic-like [Solanum lycopersicum]
c18822.graph_c1	26.5085	18.7836	7.97767	8.02151	8.38401	17.8807	18.8754	19.0233	0.00230374	-1.16061	0.870985	-0.156817	down-regulated	[M]	Cell wall/membrane/envelope biogenesis	Biological Process: unsaturated fatty acid biosynthetic process (GO:0006636);; Cellular Component: chloroplast envelope (GO:0009941);; Biological Process: chlorophyll biosynthetic process (GO:0015995);; Biological Process: cellular response to phosphate starvation (GO:0016036);; Biological Process: carotenoid biosynthetic process (GO:0016117);; Biological Process: isopentenyl diphosphate biosynth…	K06119|0.0|vvi:100259616|hypothetical protein LOC100259616	GDP-mannose-dependent alpha-mannosyltransferase OS=Mycobacterium tuberculosis GN=mgtA PE=1 SV=1	PREDICTED: GDP-mannose-dependent alpha-mannosyltransferase [Vitis vinifera]
c18823.graph_c0	9.59678	13.9564	20.1103	19.0194	19.7906	13.6593	16.2222	15.9048	4.73375e-05	1.07318	0.340222	0.519614	up-regulated	[K]	Transcription	--	--	Fork head transcription factor 1 OS=Schizosaccharomyces pombe (strain 972 / ATCC 24843) GN=fhl1 PE=4 SV=2	PREDICTED: uncharacterized protein LOC101250151 isoform 2 [Solanum lycopersicum]
c18828.graph_c0	15.711	19.6261	4.33529	5.0174	6.3006	22.8329	20.2512	19.4209	7.66984e-06	-1.42735	0.591825	0.37717	inconsistently-regulated	--	--	--	--	NAC domain-containing protein 100 OS=Arabidopsis thaliana GN=NAC100 PE=2 SV=1	NAC domain protein, IPR003441 [Theobroma cacao]
c18831.graph_c0	40.7804	37.5045	72.1126	83.7242	79.122	81.789	30.8983	30.2677	7.1326e-08	1.3252	0.882203	0.40782	up-regulated	--	--	--	--	--	PREDICTED: uncharacterized protein LOC100854383 [Vitis vinifera]
c18832.graph_c0	29.3316	8.1377	46.0569	45.3716	46.6845	18.0623	7.37312	7.97479	2.21526e-06	1.59524	0.846362	-0.649919	inconsistently-regulated	[RTKL]	--	Biological Process: MAPK cascade (GO:0000165);; Biological Process: response to molecule of bacterial origin (GO:0002237);; Molecular Function: protein serine/threonine kinase activity (GO:0004674);; Molecular Function: ATP binding (GO:0005524);; Biological Process: protein phosphorylation (GO:0006468);; Biological Process: protein targeting to membrane (GO:0006612);; Cellular Component: chloropl…	--	Probable serine/threonine-protein kinase Cx32, chloroplastic OS=Arabidopsis thaliana GN=At4g35600 PE=1 SV=2	PREDICTED: probable serine/threonine-protein kinase Cx32, chloroplastic-like [Solanum lycopersicum]
c18834.graph_c0	211.776	85.4918	434.055	468.004	438.296	163.554	159.052	141.357	5.72716e-17	1.89312	0.941889	0.171296	up-regulated	[R]	General function prediction only	Molecular Function: nucleotide binding (GO:0000166);; Molecular Function: zinc ion binding (GO:0008270);; Molecular Function: geraniol dehydrogenase activity (GO:0047924);; Biological Process: oxidation-reduction process (GO:0055114);;	--	8-hydroxygeraniol dehydrogenase OS=Catharanthus roseus GN=10HGO PE=1 SV=1	cinnamyl alcohol dehydrogenase [Salvia miltiorrhiza]
c18835.graph_c0	7.04984	9.5501	13.7594	17.2943	19.42	7.94618	6.4541	6.64018	0.000153376	1.35392	0.975008	-0.102015	inconsistently-regulated	[H]	Coenzyme transport and metabolism	Biological Process: defense response to insect (GO:0002213);; Molecular Function: glutamate-cysteine ligase activity (GO:0004357);; Molecular Function: ATP binding (GO:0005524);; Biological Process: gluconeogenesis (GO:0006094);; Biological Process: glycolysis (GO:0006096);; Biological Process: glutathione biosynthetic process (GO:0006750);; Biological Process: response to heat (GO:0009408);; Cel…	K01919|6e-23|rcu:RCOM_1686670|Glutamate--cysteine ligase, chloroplast precursor, putative (EC:6.3.2.2)	Glutamate--cysteine ligase, chloroplastic OS=Solanum lycopersicum GN=GSH1 PE=2 SV=1	gamma-glutamylcysteine synthetase, partial [Dimocarpus longan]
c18839.graph_c0	3.20059	4.61791	3.30968	2.81509	3.39099	0.85198	1.17939	0.966221	1	0.0333184	0.0234443	-1.82258	inconsistently-regulated	[E]	Amino acid transport and metabolism	Molecular Function: aminomethyltransferase activity (GO:0004047);; Molecular Function: glycine dehydrogenase (decarboxylating) activity (GO:0004375);; Cellular Component: nucleus (GO:0005634);; Cellular Component: mitochondrion (GO:0005739);; Cellular Component: glycine cleavage complex (GO:0005960);; Biological Process: pentose-phosphate shunt (GO:0006098);; Biological Process: rRNA processing (…	K02437|4e-93|vvi:100259229|hypothetical protein LOC100259229	Glycine cleavage system H protein 3, mitochondrial OS=Arabidopsis thaliana GN=GDH3 PE=1 SV=1	hypothetical protein PRUPE_ppa012546mg [Prunus persica]
c18841.graph_c0	13.9633	12.9598	31.4679	31.2031	28.8092	26.1025	22.0257	24.7216	8.55135e-10	1.50389	0.00562992	0.983976	up-regulated	[E]	Amino acid transport and metabolism	Molecular Function: chorismate mutase activity (GO:0004106);; Cellular Component: cytosol (GO:0005829);; Biological Process: aromatic amino acid family biosynthetic process (GO:0009073);; Cellular Component: chloroplast (GO:0009507);;	K01850|6e-98|vvi:100261098|hypothetical protein LOC100261098	Chorismate mutase 2 OS=Arabidopsis thaliana GN=CM2 PE=1 SV=1	hypothetical protein PRUPE_ppa010333mg [Prunus persica]
c18859.graph_c0	18.6066	9.40565	12.4572	13.2506	11.4506	25.4423	41.5531	38.3534	0.838879	0.132644	0.0164431	1.44903	up-regulated	[R]	General function prediction only	Cellular Component: cytoplasm (GO:0005737);; Molecular Function: O-methyltransferase activity (GO:0008171);; Biological Process: anthocyanin-containing compound biosynthetic process (GO:0009718);; Biological Process: methylation (GO:0032259);; Biological Process: cyanidin 3-O-glucoside biosynthetic process (GO:0033485);; Biological Process: delphinidin 3-O-glucoside biosynthetic process (GO:00334…	K00588|1e-106|vvi:100250567|hypothetical protein LOC100250567	Flavonoid 3&apos;,5&apos;-methyltransferase OS=Vitis vinifera GN=FAOMT PE=1 SV=1	caffeoyl-CoA O-methyltransferase [Plantago major]
c18864.graph_c0	20.1156	12.7507	31.2001	31.2199	32.7705	17.2308	13.914	18.3979	1.97559e-06	1.26429	0.930602	0.13181	up-regulated	[C]	Energy production and conversion	Molecular Function: iron ion binding (GO:0005506);;	--	Rubredoxin-1 OS=Desulfovibrio desulfuricans (strain ATCC 27774 / DSM 6949) GN=rd1 PE=1 SV=1	PREDICTED: uncharacterized protein LOC100259528 [Vitis vinifera]
c18871.graph_c0	44.7316	10.3976	8.92211	9.94856	8.88161	33.0865	28.3252	34.098	0.396791	-1.2795	0.909229	0.313485	inconsistently-regulated	[R]	General function prediction only	Molecular Function: sequence-specific DNA binding (GO:0043565);; Biological Process: positive regulation of transcription, DNA-templated (GO:0045893);;	--	Dehydration-responsive element-binding protein 3 OS=Arabidopsis thaliana GN=DREB3 PE=2 SV=1	PREDICTED: dehydration-responsive element-binding protein 3-like [Vitis vinifera]
c18877.graph_c0	22.6299	29.7276	42.432	48.798	44.2113	39.7508	20.6305	18.0864	2.07035e-05	1.11963	0.95612	0.133661	up-regulated	--	--	Biological Process: carbohydrate metabolic process (GO:0005975);; Molecular Function: transferase activity, transferring glycosyl groups (GO:0016757);; Molecular Function: hydrolase activity (GO:0016787);;	K08235|6e-35|rcu:RCOM_1316740|Xyloglucan endotransglucosylase/hydrolase protein 2 precursor, putative (EC:2.4.1.207)	Probable xyloglucan endotransglucosylase/hydrolase protein 30 OS=Arabidopsis thaliana GN=XTH30 PE=2 SV=2	xyloglucan endotransglucosylase/hydrolase 14 [Actinidia deliciosa]
c18912.graph_c0	62.5351	62.8486	104.558	97.7036	104.536	89.1228	64.3158	61.2824	5.86867e-07	1.03209	0.544087	0.323344	up-regulated	[BQ]	--	Molecular Function: protein binding (GO:0005515);; Cellular Component: nucleus (GO:0005634);; Biological Process: DNA mediated transformation (GO:0009294);; Biological Process: pathogenesis (GO:0009405);; Biological Process: jasmonic acid and ethylene-dependent systemic resistance (GO:0009861);; Biological Process: histone acetylation (GO:0016573);; Molecular Function: NAD-dependent histone deace…	K06067|0.0|vvi:100241833|hypothetical protein LOC100241833	Histone deacetylase 19 OS=Arabidopsis thaliana GN=HDA19 PE=1 SV=2	PREDICTED: histone deacetylase 19-like [Vitis vinifera]
c18918.graph_c0	55.1585	60.9181	37.133	36.3395	37.1005	19.7242	24.4264	24.2357	0.186192	-0.326438	1.98398e-05	-1.20881	down-regulated	[LKJ]	--	Cellular Component: nucleus (GO:0005634);;	--	Glucan endo-1,3-beta-glucosidase-like protein 2 OS=Arabidopsis thaliana GN=At5g61130 PE=1 SV=1	hypothetical protein M569_12335, partial [Genlisea aurea]
c18919.graph_c0	56.4185	17.9117	107.072	105.292	104.646	39.9035	29.7402	29.3097	1.65515e-11	1.80799	0.998526	-0.0642799	inconsistently-regulated	--	--	--	--	--	hypothetical protein M569_06383 [Genlisea aurea]
c18924.graph_c0	20.1053	16.694	29.1092	29.5902	30.9151	43.0387	41.2427	39.8636	5.58525e-05	1.02073	3.97422e-05	1.2996	up-regulated	[O]	Posttranslational modification, protein turnover, chaperones	Molecular Function: glutathione transferase activity (GO:0004364);; Cellular Component: cytoplasm (GO:0005737);; Biological Process: aromatic amino acid family metabolic process (GO:0009072);; Molecular Function: maleylacetoacetate isomerase activity (GO:0016034);;	--	Glutathione S-transferase zeta class OS=Euphorbia esula PE=2 SV=1	predicted protein [Populus trichocarpa]
c18926.graph_c0	33.2225	27.0672	10.7294	9.0668	7.58225	18.3897	19.7997	20.2083	9.27969e-07	-1.40347	0.274549	-0.499759	down-regulated	--	--	Biological Process: response to stimulus (GO:0050896);;	--	--	PREDICTED: uncharacterized protein LOC101256584 [Solanum lycopersicum]
c18944.graph_c0	48.7708	108.313	110.208	109.761	106.123	15.8561	33.3006	33.4484	0.0116279	0.814005	0.188291	-1.35302	inconsistently-regulated	--	--	Biological Process: response to nitrate (GO:0010167);; Biological Process: nitrate transport (GO:0015706);;	--	LOB domain-containing protein 38 OS=Arabidopsis thaliana GN=LBD38 PE=2 SV=1	PREDICTED: LOB domain-containing protein 38 [Vitis vinifera]
c18951.graph_c0	27.5632	42.3722	44.4315	42.8349	45.5753	133.024	97.4674	98.687	0.0165783	0.677374	2.22838e-08	1.79267	up-regulated	--	--	--	--	Protein yippee-like At4g27745 OS=Arabidopsis thaliana GN=At4g27745 PE=3 SV=2	predicted protein [Populus trichocarpa]
c18954.graph_c0	28.8807	51.8069	47.8651	46.3813	46.9127	10.7205	24.3614	26.4449	0.0353817	0.562298	0.378494	-0.820617	inconsistently-regulated	[F]	Nucleotide transport and metabolism	Molecular Function: ribonucleoside-diphosphate reductase activity, thioredoxin disulfide as acceptor (GO:0004748);; Cellular Component: ribonucleoside-diphosphate reductase complex (GO:0005971);; Biological Process: DNA-dependent DNA replication (GO:0006261);; Biological Process: DNA repair (GO:0006281);; Biological Process: multicellular organismal development (GO:0007275);; Biological Process: …	K10808|0.0|vvi:100243004|hypothetical protein LOC100243004	Ribonucleoside-diphosphate reductase small chain OS=Nicotiana tabacum PE=2 SV=1	PREDICTED: ribonucleoside-diphosphate reductase small chain-like [Solanum lycopersicum]
c18966.graph_c0	46.3089	17.0736	11.0399	13.462	11.3737	46.1747	28.9308	26.6232	0.297815	-1.10217	0.942682	0.206077	inconsistently-regulated	--	--	--	--	--	PREDICTED: uncharacterized protein LOC101245191 [Solanum lycopersicum]
c18966.graph_c1	35.3438	11.6039	8.19603	8.2201	8.33564	27.9242	19.929	22.2585	0.310343	-1.20735	0.984637	0.102579	inconsistently-regulated	--	--	--	--	Nuclear receptor corepressor 1 OS=Xenopus laevis GN=ncor1 PE=1 SV=1	PREDICTED: uncharacterized protein LOC100790691 [Glycine max]
c18970.graph_c0	0.276643	0.0960912	3.03024	2.77977	2.75188	45.2224	58.6044	57.9038	1.69118e-09	4.2386	5.69909e-56	8.29053	up-regulated	--	--	--	--	--	Uncharacterized protein TCM_011816 [Theobroma cacao]
c18971.graph_c0	72.0798	93.9112	85.7646	82.0161	82.371	40.4704	43.9078	44.0349	0.17384	0.339356	0.0108921	-0.812877	inconsistently-regulated	[MG]	--	Cellular Component: nucleus (GO:0005634);; Cellular Component: cytosol (GO:0005829);; Biological Process: nucleotide-sugar biosynthetic process (GO:0009226);; Molecular Function: UDP-glucuronate decarboxylase activity (GO:0048040);; Cellular Component: apoplast (GO:0048046);; Molecular Function: NAD binding (GO:0051287);;	K12449|0.0|ath:AT1G08200|AXS2	Bifunctional polymyxin resistance protein ArnA OS=Klebsiella pneumoniae subsp. pneumoniae (strain ATCC 700721 / MGH 78578) GN=arnA PE=3 SV=1	PREDICTED: bifunctional polymyxin resistance protein ArnA-like [Solanum lycopersicum]
c18977.graph_c0	5.6337	15.7771	19.6348	22.5702	24.6525	29.7075	22.6146	24.4786	8.49951e-05	1.40836	0.000414922	1.41425	up-regulated	--	--	Cellular Component: cell wall (GO:0005618);; Cellular Component: cytoplasm (GO:0005737);; Molecular Function: oxidoreductase activity (GO:0016491);;	--	--	Uncharacterized protein TCM_029154 [Theobroma cacao]
c18983.graph_c0	2.61501	6.61775	0.371998	0.776637	0.551288	1.95233	2.78376	2.87237	0.0156519	-2.67605	0.612433	-0.704706	down-regulated	--	--	Biological Process: fatty acid biosynthetic process (GO:0006633);; Biological Process: plant-type cell wall modification (GO:0009827);; Biological Process: pollen tube growth (GO:0009860);; Cellular Component: integral component of membrane (GO:0016021);; Biological Process: sphingolipid biosynthetic process (GO:0030148);; Molecular Function: sphingolipid delta-4 desaturase activity (GO:0042284);…	K04712|0.0|rcu:RCOM_0935980|sphingolipid delta 4 desaturase/C-4 hydroxylase protein des2, putative	Sphingolipid delta(4)-desaturase DES1 OS=Microtus fortis GN=DEGS1 PE=2 SV=1	uncharacterized protein LOC543709 [Solanum lycopersicum]
c18984.graph_c0	4.97189	3.25658	34.8687	33.1499	29.5114	4.56469	3.6293	3.7432	2.73346e-32	3.29773	0.985542	0.0753198	up-regulated	--	--	Cellular Component: nucleus (GO:0005634);; Cellular Component: vacuole (GO:0005773);; Cellular Component: Golgi apparatus (GO:0005794);; Cellular Component: cytosol (GO:0005829);; Cellular Component: plasma membrane (GO:0005886);; Biological Process: rRNA processing (GO:0006364);; Biological Process: tRNA metabolic process (GO:0006399);; Biological Process: chloroplast organization (GO:0009658);;…	--	Heme-binding-like protein At3g10130, chloroplastic OS=Arabidopsis thaliana GN=At3g10130 PE=1 SV=1	hypothetical protein PRUPE_ppa011641mg [Prunus persica]
c18991.graph_c0	1.03728	0.270221	4.38983	4.58242	4.16696	0.89738	1.10421	1.1631	3.8233e-07	3.04127	-	-	up-regulated	--	--	--	--	--	--
c18994.graph_c0	1.49098	2.86201	0.0781416	0.24471	0	0.698288	1.67073	0.967902	5.85533e-05	-3.99217	0.493618	-0.814635	down-regulated	--	--	Molecular Function: protein binding (GO:0005515);; Biological Process: nucleobase-containing compound biosynthetic process (GO:0034654);; Biological Process: transcription factor import into nucleus (GO:0042991);; Biological Process: cotyledon development (GO:0048825);;	--	Ethylene-responsive transcription factor CRF2 OS=Arabidopsis thaliana GN=CRF2 PE=1 SV=1	hypothetical protein M569_03486, partial [Genlisea aurea]
c18996.graph_c0	18.8685	17.5505	14.8799	12.3735	12.4999	95.4072	138.311	126.66	0.785794	-0.134849	2.47341e-12	2.8578	inconsistently-regulated	--	--	--	--	--	NIMIN2c protein [Nicotiana tabacum]
c19001.graph_c0	4.92637	7.98543	20.7125	19.6614	18.2895	3.78841	3.30195	3.81901	1.79817e-12	1.93666	0.326731	-0.68148	inconsistently-regulated	--	--	--	--	Uncharacterized protein At4g22758 OS=Arabidopsis thaliana GN=At4g22758 PE=2 SV=1	PREDICTED: uncharacterized protein At4g22758-like [Solanum lycopersicum]
c19006.graph_c0	17.319	17.6052	31.6763	32.8455	32.6979	14.2581	19.4901	15.6151	1.40448e-06	1.21877	0.991208	0.0511266	up-regulated	--	--	Molecular Function: calmodulin binding (GO:0005516);;	--	--	hypothetical protein M569_10679, partial [Genlisea aurea]
c19007.graph_c0	33.9401	49.9845	32.7749	32.7191	31.3373	6.76559	10.708	10.5117	0.9089	-0.0428436	8.78341e-08	-2.02133	down-regulated	--	--	Molecular Function: superoxide dismutase activity (GO:0004784);; Cellular Component: extracellular region (GO:0005576);; Molecular Function: manganese ion binding (GO:0030145);; Molecular Function: nutrient reservoir activity (GO:0045735);; Biological Process: oxidation-reduction process (GO:0055114);;	--	Germin-like protein subfamily 3 member 2 OS=Arabidopsis thaliana GN=At3g10080 PE=2 SV=1	hypothetical protein PRUPE_ppa011144mg [Prunus persica]
c19008.graph_c0	47.8447	34.0656	9.37568	8.23285	8.5341	22.8135	38.5863	36.0222	1.05592e-05	-1.91524	0.86392	-0.203853	down-regulated	[IQR]	--	Molecular Function: nucleotide binding (GO:0000166);; Molecular Function: protochlorophyllide reductase activity (GO:0016630);; Biological Process: oxidation-reduction process (GO:0055114);;	--	Short-chain dehydrogenase TIC 32, chloroplastic OS=Arabidopsis thaliana GN=TIC32 PE=2 SV=1	PREDICTED: short-chain dehydrogenase TIC 32, chloroplastic-like [Solanum lycopersicum]
c19013.graph_c1	3.56782	2.57388	0.819871	0.42792	1.73253	3.25623	2.62942	3.23125	0.0625984	-1.31054	0.9902	0.112086	inconsistently-regulated	--	--	--	--	--	--
c19026.graph_c0	9.4691	5.69888	12.1677	10.6225	10.976	17.0561	13.7729	13.5612	0.000851138	0.882943	0.00128277	1.08567	up-regulated	[RTKL]	--	Molecular Function: protein serine/threonine kinase activity (GO:0004674);; Molecular Function: ATP binding (GO:0005524);; Cellular Component: mitochondrion (GO:0005739);; Biological Process: protein phosphorylation (GO:0006468);; Cellular Component: plastid (GO:0009536);;	--	Mitogen-activated protein kinase kinase kinase YODA OS=Arabidopsis thaliana GN=YDA PE=1 SV=1	PREDICTED: uncharacterized protein LOC101263809 [Solanum lycopersicum]
c19040.graph_c0	1.80558	0.752596	0.239729	0.750739	0.690801	3.45142	2.30651	3.64427	-	-	0.146944	1.40834	inconsistently-regulated	--	--	--	--	--	--
c19043.graph_c0	65.8922	91.4067	129.051	132.483	127.296	93.3382	89.7777	93.3623	2.77246e-07	1.05505	0.483453	0.371797	up-regulated	--	--	Molecular Function: monooxygenase activity (GO:0004497);; Cellular Component: extracellular region (GO:0005576);; Cellular Component: plasma membrane (GO:0005886);; Biological Process: defense response (GO:0006952);; Biological Process: multicellular organismal development (GO:0007275);; Biological Process: glucuronoxylan metabolic process (GO:0010413);; Cellular Component: integral component of …	--	Auxin-induced in root cultures protein 12 OS=Arabidopsis thaliana GN=AIR12 PE=1 SV=3	dopamine beta-monooxygenase, putative [Ricinus communis]
c19053.graph_c0	2.3249	1.89598	1.20788	1.36594	1.1602	5.59679	3.17436	3.11695	0.471227	-0.440341	0.205434	1.03404	inconsistently-regulated	--	--	Cellular Component: integral component of membrane (GO:0016021);;	--	GABA transporter 1 OS=Arabidopsis thaliana GN=GAT1 PE=1 SV=1	Transmembrane amino acid transporter family protein isoform 3 [Theobroma cacao]
c19060.graph_c0	16.9534	6.95419	66.2896	64.846	68.5577	16.4344	11.4286	10.1324	4.67287e-34	2.78266	0.936851	0.194645	up-regulated	--	--	--	--	--	hypothetical protein M569_12596, partial [Genlisea aurea]
c19061.graph_c0	35.0554	39.6307	31.0106	31.6836	32.4543	5.01371	11.4417	13.8442	0.798645	0.0937136	1.28216e-09	-1.74114	inconsistently-regulated	--	--	Biological Process: steroid biosynthetic process (GO:0006694);; Cellular Component: anchored component of membrane (GO:0031225);; Biological Process: alcohol biosynthetic process (GO:0046165);; Biological Process: biological regulation (GO:0065007);; Biological Process: plant-type cell wall organization or biogenesis (GO:0071669);;	--	Fasciclin-like arabinogalactan protein 7 OS=Arabidopsis thaliana GN=FLA7 PE=1 SV=1	hypothetical protein PRUPE_ppa010321mg [Prunus persica]
c19075.graph_c0	29.1856	47.2141	25.3366	23.6195	25.4558	12.3094	14.1947	12.8157	0.40797	-0.285158	0.00155096	-1.396	down-regulated	[R]	General function prediction only	Molecular Function: GTP binding (GO:0005525);; Biological Process: small GTPase mediated signal transduction (GO:0007264);; Biological Process: protein transport (GO:0015031);; Biological Process: response to cadmium ion (GO:0046686);;	--	Ras-related protein RABA1f OS=Arabidopsis thaliana GN=RABA1F PE=2 SV=1	GTP-binding protein [Pisum sativum]
c19079.graph_c0	127.19	33.9331	259.414	251.062	247.89	97.168	71.1963	76.4666	1.96127e-12	1.94718	0.980765	0.124112	up-regulated	--	--	Biological Process: response to wounding (GO:0009611);; Biological Process: response to fungus (GO:0009620);; Biological Process: jasmonic acid biosynthetic process (GO:0009695);; Biological Process: response to jasmonic acid (GO:0009753);; Biological Process: ethylene-activated signaling pathway (GO:0009873);; Biological Process: response to chitin (GO:0010200);;	--	--	conserved hypothetical protein [Ricinus communis]
c19082.graph_c0	0.148835	0.38773	4.07569	5.02805	4.27073	0.588625	0.237659	0.250332	5.09287e-14	4.40386	-	-	up-regulated	--	--	Cellular Component: cytoplasm (GO:0005737);; Cellular Component: intracellular membrane-bounded organelle (GO:0043231);; Biological Process: response to stimulus (GO:0050896);;	--	MLP-like protein 28 OS=Arabidopsis thaliana GN=MLP28 PE=1 SV=1	hypothetical protein M569_17236, partial [Genlisea aurea]
c19084.graph_c0	2.36869	2.19402	0.393117	0.68394	0.604162	0.13011	0.560343	0.590224	0.003274	-1.6994	0.0159825	-2.27534	down-regulated	--	--	Cellular Component: endoplasmic reticulum (GO:0005783);; Cellular Component: plant-type vacuole membrane (GO:0009705);;	--	Mucin-2 OS=Homo sapiens GN=MUC2 PE=1 SV=2	conserved hypothetical protein [Ricinus communis]
c19087.graph_c0	18.0141	16.3852	8.05695	7.93436	7.00886	14.3393	18.689	20.5415	0.0320664	-0.842014	0.90889	0.189938	inconsistently-regulated	--	--	--	--	--	--
c19098.graph_c0	8.38068	6.32392	12.4563	13.432	12.7466	10.9394	10.152	10.3231	3.24887e-05	1.1281	0.187353	0.638291	up-regulated	--	--	--	--	--	--
c19116.graph_c0	0.469664	0.685174	2.05781	1.56225	1.18595	0.650114	0.799955	0.94794	0.00388421	1.80652	-	-	up-regulated	[S]	Function unknown	--	--	Vacuolar iron transporter homolog 4 OS=Arabidopsis thaliana GN=At3g43660 PE=2 SV=1	PREDICTED: vacuolar iron transporter homolog 4-like [Solanum lycopersicum]
c19123.graph_c0	68.4822	63.944	132.999	130.499	133.368	233.021	174.031	173.269	6.19653e-11	1.32292	4.88509e-09	1.67774	up-regulated	[Q]	Secondary metabolites biosynthesis, transport and catabolism	Molecular Function: monooxygenase activity (GO:0004497);; Molecular Function: iron ion binding (GO:0005506);; Molecular Function: electron carrier activity (GO:0009055);; Molecular Function: oxidoreductase activity, acting on paired donors, with incorporation or reduction of molecular oxygen (GO:0016705);; Molecular Function: heme binding (GO:0020037);; Biological Process: oxidation-reduction pro…	--	Geraniol 8-hydroxylase OS=Catharanthus roseus GN=CYP76B6 PE=1 SV=1	cytochrome P450 [Verbena x hybrida]
c19130.graph_c0	29.6016	17.9936	96.2544	97.7232	95.3217	18.2472	11.0875	12.0885	1.1046e-23	2.33279	0.496305	-0.66566	inconsistently-regulated	--	--	--	--	--	PREDICTED: uncharacterized protein LOC101253674 [Solanum lycopersicum]
c19137.graph_c0	4.37173	2.95494	24.1196	20.0194	17.63	2.92056	4.77962	5.56445	1.40933e-16	2.80648	0.826631	0.402268	up-regulated	--	--	Biological Process: adaxial/abaxial axis specification (GO:0009943);; Biological Process: organ development (GO:0048513);; Biological Process: anatomical structure arrangement (GO:0048532);;	--	--	PREDICTED: uncharacterized protein LOC100241009 [Vitis vinifera]
c19139.graph_c0	1.76073	2.97356	3.56706	3.78667	4.04184	0.84042	1.16339	1.08927	0.023797	1.02158	0.235418	-1.04914	inconsistently-regulated	--	--	Cellular Component: nucleosome (GO:0000786);; Molecular Function: DNA binding (GO:0003677);; Cellular Component: nucleolus (GO:0005730);; Biological Process: nucleosome assembly (GO:0006334);; Biological Process: cell proliferation (GO:0008283);; Cellular Component: chloroplast (GO:0009507);; Molecular Function: protein heterodimerization activity (GO:0046982);;	K11252|8e-10|vvi:100258812|hypothetical protein LOC100258812	Probable histone H2B.2 OS=Medicago truncatula PE=3 SV=3	PREDICTED: probable histone H2B.1-like [Solanum lycopersicum]
c19141.graph_c0	65.6647	77.2844	26.5342	29.413	25.7782	39.2681	45.7234	48.9442	1.98079e-06	-1.06108	0.163925	-0.537932	down-regulated	--	--	--	--	Putative uncharacterized protein DDB_G0281733 OS=Dictyostelium discoideum GN=DDB_G0281733 PE=4 SV=2	hypothetical protein PRUPE_ppa019268mg [Prunus persica]
c19143.graph_c0	8.54854	7.36618	12.9324	16.0631	15.6612	1.62541	0.875017	2.21203	0.00165606	1.22672	0.00111885	-2.20735	inconsistently-regulated	--	--	Molecular Function: oxidoreductase activity (GO:0016491);; Molecular Function: metal ion binding (GO:0046872);;	--	Cytochrome P450 93A2 OS=Glycine max GN=CYP93A2 PE=2 SV=1	cytochrome P450 CYP736A54 [Bupleurum chinense]
c19145.graph_c0	2.58469	5.2745	0.750691	0.223893	0.247221	2.12962	4.47117	5.07188	0.00167891	-2.93132	0.99229	0.143834	inconsistently-regulated	--	--	Biological Process: guard cell differentiation (GO:0010052);; Cellular Component: intracellular membrane-bounded organelle (GO:0043231);; Cellular Component: cytoplasmic part (GO:0044444);;	--	EPIDERMAL PATTERNING FACTOR-like protein 4 OS=Arabidopsis thaliana GN=EPFL4 PE=3 SV=1	epidermal patterning factor-like protein 4 [Arabidopsis thaliana]
c19149.graph_c0	194.847	195.039	41.4663	42.3763	41.2146	160.605	190.972	203.063	8.59243e-23	-1.89916	0.980228	0.0607573	inconsistently-regulated	[G]	Carbohydrate transport and metabolism	Molecular Function: ribokinase activity (GO:0004747);; Molecular Function: ATP binding (GO:0005524);; Cellular Component: plasma membrane (GO:0005886);; Biological Process: D-ribose metabolic process (GO:0006014);; Molecular Function: fructokinase activity (GO:0008865);; Biological Process: phosphorylation (GO:0016310);; Biological Process: starch biosynthetic process (GO:0019252);;	K00847|0.0|rcu:RCOM_0452930|fructokinase, putative (EC:2.7.1.4)	Fructokinase-2 OS=Solanum lycopersicum GN=FRK2 PE=1 SV=2	hypothetical protein M569_08566, partial [Genlisea aurea]
c19153.graph_c0	5.33842	2.596	12.0494	9.24855	10.2122	8.79703	6.8195	6.38503	0.00225562	1.7128	0.418995	1.00253	up-regulated	--	--	--	--	--	--
c19154.graph_c0	18.2654	60.7313	23.9321	21.8593	24.6886	9.02969	7.1636	9.83624	0.681088	-0.396455	0.250007	-2.02492	down-regulated	--	--	Biological Process: response to stress (GO:0006950);; Cellular Component: chloroplast (GO:0009507);; Cellular Component: photosynthetic membrane (GO:0034357);;	--	Photosystem II 5 kDa protein, chloroplastic OS=Petunia hybrida PE=1 SV=1	chloroplast photosystem II 5 kDa precursor protein [Picrorhiza kurrooa]
c19163.graph_c0	44.9663	133.587	59.3435	56.0295	59.717	167.078	217.401	213.641	0.759483	-0.262162	0.00647674	1.32059	inconsistently-regulated	[O]	Posttranslational modification, protein turnover, chaperones	Biological Process: protein folding (GO:0006457);; Biological Process: response to stress (GO:0006950);; Molecular Function: heat shock protein binding (GO:0031072);;	--	DnaJ homolog subfamily B member 6 OS=Xenopus tropicalis GN=dnajb6 PE=2 SV=1	PREDICTED: chaperone protein DnaJ-like [Solanum lycopersicum]
c19186.graph_c0	2.23529	3.62331	1.60757	1.6781	0.997741	4.29739	4.23029	3.20266	0.285356	-0.698816	0.695506	0.561516	inconsistently-regulated	--	--	--	--	--	--
c19191.graph_c0	0.252688	0	4.02597	4.99058	4.64048	0.249839	2.15196	2.26671	8.73534e-09	5.44888	-	-	up-regulated	--	--	--	--	--	--
c19200.graph_c0	29.8223	31.9778	232.07	222.358	228.297	52.818	49.2499	48.48	1.24574e-56	3.20846	0.0135407	0.835887	up-regulated	--	--	Cellular Component: vacuolar membrane (GO:0005774);; Cellular Component: plasma membrane (GO:0005886);; Biological Process: amino acid transport (GO:0006865);; Molecular Function: amino acid transmembrane transporter activity (GO:0015171);;	--	Vacuolar amino acid transporter 1 OS=Saccharomyces cerevisiae (strain ATCC 204508 / S288c) GN=AVT1 PE=1 SV=1	PREDICTED: vacuolar amino acid transporter 1-like [Vitis vinifera]
c19213.graph_c0	46.6062	52.1133	102.756	103.196	100.879	43.1014	43.1569	42.2113	3.07665e-11	1.38005	0.960907	-0.067051	inconsistently-regulated	--	--	Biological Process: defense response to oomycetes (GO:0002229);; Cellular Component: plastid (GO:0009536);; Cellular Component: integral component of membrane (GO:0016021);; Biological Process: glutathione transport (GO:0034635);; Biological Process: response to cadmium ion (GO:0046686);; Biological Process: transmembrane transport (GO:0055085);;	--	Crt homolog 3 OS=Dictyostelium discoideum GN=crtp3 PE=3 SV=1	PREDICTED: crt homolog 1-like [Vitis vinifera]
c19214.graph_c0	3.8598	5.81706	1.20706	0.895273	1.02517	1.79775	2.27516	2.03881	3.4496e-07	-1.8791	0.0216852	-1.10158	down-regulated	[RTKL]	--	Molecular Function: nucleotide binding (GO:0000166);; Molecular Function: protein kinase activity (GO:0004672);; Biological Process: phosphorylation (GO:0016310);;	--	G-type lectin S-receptor-like serine/threonine-protein kinase At4g27290 OS=Arabidopsis thaliana GN=At4g27290 PE=3 SV=4	PREDICTED: G-type lectin S-receptor-like serine/threonine-protein kinase At4g27290-like [Solanum lycopersicum]
c19214.graph_c1	2.08885	4.94698	1.04002	0.789563	0.653873	1.78366	3.13332	1.91637	0.056408	-1.74183	0.787135	-0.470587	down-regulated	--	--	Biological Process: MAPK cascade (GO:0000165);; Molecular Function: nucleotide binding (GO:0000166);; Molecular Function: protein serine/threonine kinase activity (GO:0004674);; Molecular Function: signal transducer activity (GO:0004871);; Biological Process: protein phosphorylation (GO:0006468);;	--	G-type lectin S-receptor-like serine/threonine-protein kinase SD1-1 OS=Arabidopsis thaliana GN=SD11 PE=1 SV=1	PREDICTED: putative serine/threonine-protein kinase receptor-like [Solanum lycopersicum]
c19222.graph_c0	55.2359	50.3751	218.318	203.609	197.697	87.2746	92.9179	95.4637	1.61983e-26	2.29129	0.00496345	0.932992	up-regulated	--	--	Biological Process: response to stress (GO:0006950);; Biological Process: signal transduction (GO:0007165);; Biological Process: response to endogenous stimulus (GO:0009719);; Biological Process: response to organic substance (GO:0010033);; Biological Process: response to karrikin (GO:0080167);;	--	Protein SON OS=Homo sapiens GN=SON PE=1 SV=4	Uncharacterized protein TCM_010371 [Theobroma cacao]
c19222.graph_c1	9.14778	8.47322	33.7378	34.5136	34.6098	19.4292	22.7222	13.2966	5.23672e-09	2.28471	0.101279	1.20046	up-regulated	--	--	--	--	--	PREDICTED: uncharacterized protein LOC101248673 [Solanum lycopersicum]
c19230.graph_c0	21.7957	50.3469	37.3134	39.9549	32.9036	14.1189	18.7446	21.4297	0.490338	0.372101	0.454929	-0.837325	inconsistently-regulated	--	--	Biological Process: lipid transport (GO:0006869);; Molecular Function: lipid binding (GO:0008289);;	--	Non-specific lipid-transfer protein OS=Helianthus annuus PE=3 SV=1	lipid transfer protein [Sesamum indicum]
c19256.graph_c0	30.3618	30.1816	52.5794	53.3821	52.3011	26.9884	28.7705	29.5072	1.10856e-07	1.12739	0.98829	0.0449523	up-regulated	--	--	--	--	--	hypothetical protein PRUPE_ppa026210mg, partial [Prunus persica]
c19259.graph_c0	15.6512	25.4607	35.372	33.9149	36.8292	19.2099	22.4064	23.3812	2.63533e-06	1.12112	0.799121	0.22431	up-regulated	[I]	Lipid transport and metabolism	Molecular Function: phosphatidate cytidylyltransferase activity (GO:0004605);; Biological Process: phospholipid biosynthetic process (GO:0008654);; Cellular Component: chloroplast (GO:0009507);; Biological Process: vitamin E biosynthetic process (GO:0010189);; Molecular Function: phytol kinase activity (GO:0010276);; Cellular Component: membrane (GO:0016020);;	--	Phytol kinase 1, chloroplastic OS=Arabidopsis thaliana GN=VTE5 PE=1 SV=1	unnamed protein product [Vitis vinifera]
c19271.graph_c0	43.2809	30.0671	13.0775	14.548	12.488	2.84338	5.10231	6.82549	0.00520369	-1.13815	1.20072e-06	-2.76394	down-regulated	[P]	Inorganic ion transport and metabolism	Molecular Function: calcium-transporting ATPase activity (GO:0005388);; Molecular Function: calmodulin binding (GO:0005516);; Molecular Function: ATP binding (GO:0005524);; Cellular Component: plasma membrane (GO:0005886);; Cellular Component: chloroplast (GO:0009507);; Biological Process: response to nematode (GO:0009624);; Biological Process: response to salt stress (GO:0009651);; Cellular Comp…	--	Probable calcium-transporting ATPase 4, plasma membrane-type OS=Oryza sativa subsp. japonica GN=Os12g0136900 PE=3 SV=1	hypothetical protein M569_10965, partial [Genlisea aurea]
c19272.graph_c0	23.0044	19.5267	60.8443	61.8841	59.8377	31.1076	24.3336	24.4866	4.66156e-17	1.839	0.319098	0.454481	up-regulated	--	--	--	--	Probable mediator of RNA polymerase II transcription subunit 26c OS=Arabidopsis thaliana GN=MED26C PE=2 SV=1	PREDICTED: probable mediator of RNA polymerase II transcription subunit 26c-like [Solanum lycopersicum]
c19292.graph_c0	6.33902	7.82611	19.8974	18.9798	19.5339	13.9997	10.929	9.7734	3.65647e-13	1.79023	0.0295657	0.845159	up-regulated	--	--	Cellular Component: mitochondrion (GO:0005739);;	--	Putative pentatricopeptide repeat-containing protein At5g43820 OS=Arabidopsis thaliana GN=At5g43820 PE=3 SV=1	hypothetical protein M569_04016, partial [Genlisea aurea]
c19307.graph_c0	15.1952	10.1716	10.9225	13.7029	10.3951	41.1913	53.4551	54.5003	0.669355	0.197244	1.68228e-10	2.09886	up-regulated	--	--	Biological Process: systemic acquired resistance, salicylic acid mediated signaling pathway (GO:0009862);;	K14488|5e-47|rcu:RCOM_1611000|Auxin-induced protein X10A, putative	Auxin-induced protein X10A OS=Glycine max PE=2 SV=1	Auxin-induced protein X10A, putative [Ricinus communis]
c19312.graph_c0	21.1167	11.1317	25.1919	27.4162	27.1837	21.4107	17.9394	14.2069	0.000209813	1.03311	0.839235	0.264313	up-regulated	[RTKL]	--	Molecular Function: protein serine/threonine kinase activity (GO:0004674);; Molecular Function: non-membrane spanning protein tyrosine kinase activity (GO:0004715);; Molecular Function: ATP binding (GO:0005524);; Biological Process: systemic acquired resistance (GO:0009627);; Biological Process: salicylic acid biosynthetic process (GO:0009697);; Biological Process: salicylic acid mediated signali…	--	Probable LRR receptor-like serine/threonine-protein kinase At1g56130 OS=Arabidopsis thaliana GN=At1g56130 PE=1 SV=2	ATP binding protein, putative [Ricinus communis]
c19314.graph_c0	6.03879	12.8714	171.744	159.877	167.294	81.328	92.0441	88.4371	2.01665e-70	4.48074	5.3667e-27	3.35993	up-regulated	--	--	--	--	Sigma factor binding protein 1, chloroplastic OS=Arabidopsis thaliana GN=SIB1 PE=1 SV=1	conserved hypothetical protein [Ricinus communis]
c19319.graph_c0	33.1288	40.0404	10.9964	12.7672	9.9588	21.5026	30.8283	30.0716	6.98195e-07	-1.3712	0.690926	-0.270885	down-regulated	--	--	Cellular Component: endoplasmic reticulum (GO:0005783);; Biological Process: positive regulation of cell proliferation (GO:0008284);; Biological Process: positive regulation of organ growth (GO:0046622);; Biological Process: regulation of developmental growth (GO:0048638);; Biological Process: cellular response to auxin stimulus (GO:0071365);;	--	--	PREDICTED: transcription factor ORG2 [Vitis vinifera]
c19320.graph_c0	20.5917	20.9263	31.2648	27.1264	25.2727	20.9642	12.1539	11.8876	0.00807431	0.751942	0.721438	-0.338038	inconsistently-regulated	--	--	Molecular Function: protein serine/threonine kinase activity (GO:0004674);; Molecular Function: ATP binding (GO:0005524);; Biological Process: protein phosphorylation (GO:0006468);;	--	Probable receptor-like protein kinase At1g11050 OS=Arabidopsis thaliana GN=At1g11050 PE=2 SV=1	hypothetical protein VITISV_015252 [Vitis vinifera]
c19320.graph_c1	17.5279	16.5433	17.6947	16.5862	18.5457	11.9917	7.50648	7.50015	0.201491	0.372341	0.0440582	-0.790988	inconsistently-regulated	[RTKL]	--	Molecular Function: protein serine/threonine kinase activity (GO:0004674);; Molecular Function: ATP binding (GO:0005524);; Cellular Component: plasma membrane (GO:0005886);; Biological Process: protein phosphorylation (GO:0006468);; Biological Process: ethylene biosynthetic process (GO:0009693);; Biological Process: response to ethylene (GO:0009723);; Biological Process: abscisic acid-activated s…	--	Probable receptor-like protein kinase At1g11050 OS=Arabidopsis thaliana GN=At1g11050 PE=2 SV=1	PREDICTED: probable receptor-like protein kinase At1g11050-like [Solanum lycopersicum]
c19321.graph_c0	59.3513	66.3494	20.8815	21.4013	20.2762	24.7545	26.3819	30.6389	4.79837e-07	-1.26265	0.00117105	-1.06562	down-regulated	--	--	Cellular Component: endoplasmic reticulum (GO:0005783);; Biological Process: vesicle-mediated transport (GO:0016192);;	--	PRA1 family protein B3 OS=Arabidopsis thaliana GN=PRA1B3 PE=1 SV=1	PREDICTED: PRA1 family protein B4-like [Vitis vinifera]
c19324.graph_c0	30.7732	25.8239	52.6091	50.5295	46.2609	23.964	23.1922	20.1539	1.36392e-05	1.13703	0.8509	-0.20494	inconsistently-regulated	[K]	Transcription	Molecular Function: sequence-specific DNA binding transcription factor activity (GO:0003700);; Cellular Component: nucleus (GO:0005634);; Biological Process: toxin catabolic process (GO:0009407);; Biological Process: response to heat (GO:0009408);; Biological Process: response to water deprivation (GO:0009414);; Biological Process: response to abscisic acid (GO:0009737);; Biological Process: resp…	--	Heat stress transcription factor B-1 OS=Arabidopsis thaliana GN=HSFB1 PE=2 SV=2	predicted protein [Populus trichocarpa]
c19338.graph_c0	22.6527	40.8821	2.90418	2.36714	2.88891	23.1872	35.5125	38.4814	1.99691e-06	-3.20578	0.942262	0.181272	inconsistently-regulated	[E]	Amino acid transport and metabolism	Cellular Component: cytoplasm (GO:0005737);; Biological Process: regulation of translation (GO:0006417);; Molecular Function: transaminase activity (GO:0008483);; Biological Process: ethylene biosynthetic process (GO:0009693);; Biological Process: response to auxin (GO:0009733);; Biological Process: response to cytokinin (GO:0009735);; Biological Process: fruit ripening (GO:0009835);; Biological …	K01762|0.0|vvi:100258512|hypothetical protein LOC100258512	1-aminocyclopropane-1-carboxylate synthase 3 OS=Solanum lycopersicum GN=ACS3 PE=1 SV=1	PREDICTED: 1-aminocyclopropane-1-carboxylate synthase 3-like [Vitis vinifera]
c19344.graph_c1	1.63222	1.14807	2.76307	2.92671	3.13798	3.34866	1.60723	1.18963	0.000930039	1.39959	0.741704	0.677609	up-regulated	--	--	Biological Process: phosphate-containing compound metabolic process (GO:0006796);; Molecular Function: kinase activity (GO:0016301);; Biological Process: primary metabolic process (GO:0044238);; Biological Process: organic substance metabolic process (GO:0071704);;	K00921|1e-166|vvi:100267980|hypothetical protein LOC100267980	1-phosphatidylinositol-3-phosphate 5-kinase FAB1B OS=Arabidopsis thaliana GN=FAB1B PE=2 SV=1	PREDICTED: 1-phosphatidylinositol 3-phosphate 5-kinase-like [Fragaria vesca subsp. vesca]
c19353.graph_c0	0.461538	0.480943	25.6058	29.128	25.0493	20.0135	7.22945	7.09745	4.50868e-60	6.14608	0.0179479	4.72896	up-regulated	--	--	Molecular Function: binding (GO:0005488);;	--	Putative RING-H2 finger protein ATL21A OS=Arabidopsis thaliana GN=ATL21A PE=3 SV=1	PREDICTED: putative RING-H2 finger protein ATL21A [Vitis vinifera]
c19372.graph_c0	3.8098	7.93995	12.3009	13.2006	11.5283	27.6234	22.1217	25.8904	0.00011749	1.41512	1.24067e-08	2.25297	up-regulated	--	--	--	--	--	--
c19378.graph_c0	0.839776	0.218771	2.09059	2.07319	1.68678	0.726517	0.223492	0	0.00055516	2.17851	-	-	inconsistently-regulated	--	--	--	--	--	--
c19379.graph_c0	17.0723	19.39	4.69601	4.21802	4.53164	8.81938	7.58869	7.37849	1.38015e-11	-1.69518	0.00143927	-1.06433	down-regulated	[P]	Inorganic ion transport and metabolism	Molecular Function: calcium:sodium antiporter activity (GO:0005432);; Cellular Component: plasma membrane (GO:0005886);; Biological Process: high-affinity potassium ion import (GO:0010163);; Molecular Function: potassium ion transmembrane transporter activity (GO:0015079);; Cellular Component: integral component of membrane (GO:0016021);; Cellular Component: nuclear periphery (GO:0034399);; Biolo…	--	Cation/calcium exchanger 5 OS=Arabidopsis thaliana GN=CCX5 PE=2 SV=1	PREDICTED: cation/calcium exchanger 5-like [Solanum lycopersicum]
c19391.graph_c0	0.529686	2.02384	4.17567	4.68004	4.10374	0.851033	0.751823	0.692926	1.95239e-11	2.11453	0.808975	-0.57632	inconsistently-regulated	--	--	Molecular Function: binding (GO:0005488);; Cellular Component: intracellular membrane-bounded organelle (GO:0043231);; Cellular Component: cytoplasmic part (GO:0044444);;	--	Uncharacterized mitochondrial protein AtMg00310 OS=Arabidopsis thaliana GN=AtMg00310 PE=4 SV=1	hypothetical protein [Beta vulgaris subsp. vulgaris]
c19394.graph_c0	80.6027	41.1835	183.347	184.909	177.512	68.9035	41.8233	43.2669	3.57576e-19	1.88906	0.972069	-0.130947	inconsistently-regulated	[P]	Inorganic ion transport and metabolism	Biological Process: iron ion transport (GO:0006826);; Biological Process: cellular iron ion homeostasis (GO:0006879);; Molecular Function: ferric iron binding (GO:0008199);; Cellular Component: plastid (GO:0009536);; Molecular Function: oxidoreductase activity (GO:0016491);; Biological Process: response to stimulus (GO:0050896);; Biological Process: oxidation-reduction process (GO:0055114);;	K00522|1e-104|vvi:100267235|hypothetical protein LOC100267235	Ferritin-3, chloroplastic OS=Glycine max PE=2 SV=1	ferritin-3, chloroplastic [Glycine max]
c19403.graph_c0	8.05996	4.89931	0.668831	1.39635	1.9273	8.79917	7.86507	5.27194	0.00539885	-1.96744	0.857642	0.294513	inconsistently-regulated	--	--	--	--	--	--
c19412.graph_c0	7.70134	2.09351	7.78001	9.39754	10.3767	3.64171	3.32685	2.6282	0.0244223	1.20572	0.86261	-0.508719	inconsistently-regulated	--	--	--	--	--	PREDICTED: uncharacterized protein LOC100789966 [Glycine max]
c19428.graph_c0	0.887354	0.647262	3.09264	2.95161	2.13882	4.12353	1.51138	1.89048	0.000146234	2.14782	0.268712	1.82881	up-regulated	--	--	Molecular Function: DNA binding (GO:0003677);; Molecular Function: chromatin binding (GO:0003682);;	--	Putative Myb family transcription factor At1g14600 OS=Arabidopsis thaliana GN=At1g14600 PE=2 SV=2	PREDICTED: uncharacterized protein LOC101259121 [Solanum lycopersicum]
c19444.graph_c0	0.5344	0.445494	5.10861	5.55493	5.275	1.47945	1.13777	0.958755	8.15902e-11	3.76069	-	-	up-regulated	--	--	Cellular Component: mitochondrion (GO:0005739);;	--	--	hypothetical protein CARUB_v10001682mg [Capsella rubella]
c19447.graph_c0	0.725631	0.907366	1.87868	2.56452	2.99831	2.7263	2.93533	2.92914	0.00273835	1.93592	0.053536	1.95162	up-regulated	--	--	Biological Process: MAPK cascade (GO:0000165);; Molecular Function: nucleotide binding (GO:0000166);; Molecular Function: protein serine/threonine kinase activity (GO:0004674);; Cellular Component: extracellular region (GO:0005576);; Cellular Component: vacuole (GO:0005773);; Cellular Component: plasma membrane (GO:0005886);; Biological Process: protein phosphorylation (GO:0006468);; Biological P…	--	Probable leucine-rich repeat receptor-like protein kinase At5g49770 OS=Arabidopsis thaliana GN=At5g49770 PE=2 SV=1	PREDICTED: probable leucine-rich repeat receptor-like protein kinase At5g49770-like [Solanum lycopersicum]
c19459.graph_c0	9.49856	11.8236	7.13989	6.64635	7.55097	0.840479	1.0623	1.20183	0.455408	-0.252458	7.05466e-18	-3.22148	down-regulated	--	--	Biological Process: microtubule cytoskeleton organization (GO:0000226);; Biological Process: cytokinesis by cell plate formation (GO:0000911);; Biological Process: DNA replication (GO:0006260);; Biological Process: DNA methylation (GO:0006306);; Biological Process: cell proliferation (GO:0008283);; Biological Process: regulation of flower development (GO:0009909);; Biological Process: gene silenc…	--	Protein TPX2 OS=Arabidopsis thaliana GN=TPX2 PE=1 SV=1	PREDICTED: uncharacterized protein LOC101254663 [Solanum lycopersicum]
c19469.graph_c0	3.91008	8.81222	8.14937	7.65621	8.55832	4.85495	3.6784	3.56867	0.0906184	0.697863	0.703664	-0.50576	inconsistently-regulated	--	--	--	--	Protein PHLOEM PROTEIN 2-LIKE A9 OS=Arabidopsis thaliana GN=PP2A9 PE=2 SV=1	PREDICTED: protein PHLOEM PROTEIN 2-LIKE A9-like [Cucumis sativus]
c19473.graph_c0	43.1931	49.6568	48.0367	50.6322	50.3844	17.6394	24.6145	23.5581	0.13643	0.427734	0.00818045	-0.940407	inconsistently-regulated	--	--	--	--	--	--
c19496.graph_c0	6.15127	5.92613	1.2713	2.41286	1.86498	9.06548	5.80691	8.19881	0.00489374	-1.37977	0.652947	0.481729	inconsistently-regulated	--	--	--	--	--	--
c195.graph_c0	0	0	1.44766	1.51117	1.05387	0.0756525	0	0	5.80878e-10	Inf	-	-	up-regulated	--	--	--	--	--	--
c19504.graph_c0	11.5259	15.0782	4.12389	3.00819	3.37889	7.00531	10.1451	10.1266	5.04198e-08	-1.59286	0.488978	-0.404189	down-regulated	--	--	Biological Process: nuclear division (GO:0000280);; Biological Process: cytokinesis by cell plate formation (GO:0000911);; Molecular Function: DNA binding (GO:0003677);; Molecular Function: protein binding (GO:0005515);; Cellular Component: nucleus (GO:0005634);; Biological Process: regulation of DNA replication (GO:0006275);; Biological Process: regulation of transcription, DNA-templated (GO:000…	--	Histone-lysine N-methyltransferase ATXR6 OS=Arabidopsis thaliana GN=ATXR6 PE=2 SV=1	PREDICTED: histone-lysine N-methyltransferase ATXR6-like [Solanum lycopersicum]
c19531.graph_c0	11.2447	8.25551	3.94451	2.39084	3.22661	8.08576	8.02558	5.15811	0.00337397	-1.29604	0.804746	-0.334503	down-regulated	--	--	Molecular Function: DNA binding (GO:0003677);; Cellular Component: nucleus (GO:0005634);; Biological Process: photomorphogenesis (GO:0009640);; Biological Process: response to auxin (GO:0009733);; Biological Process: response to cytokinin (GO:0009735);; Biological Process: response to abscisic acid (GO:0009737);; Biological Process: response to gibberellin (GO:0009739);; Biological Process: respo…	--	ZF-HD homeobox protein At4g24660 OS=Arabidopsis thaliana GN=At4g24660 PE=1 SV=1	Mini zinc finger 2 isoform 1 [Theobroma cacao]
c19543.graph_c0	4.95232	6.83011	3.48101	3.02811	2.17335	10.225	7.13256	9.30949	0.234792	-0.69197	0.406872	0.735158	inconsistently-regulated	--	--	Molecular Function: transferase activity, transferring phosphorus-containing groups (GO:0016772);; Molecular Function: organic cyclic compound binding (GO:0097159);; Molecular Function: heterocyclic compound binding (GO:1901363);;	--	Probable LRR receptor-like serine/threonine-protein kinase At3g47570 OS=Arabidopsis thaliana GN=At3g47570 PE=1 SV=1	PREDICTED: LRR receptor-like serine/threonine-protein kinase GSO1-like [Vitis vinifera]
c19544.graph_c0	7.62222	7.55609	9.33647	10.7628	10.1422	4.00156	5.99581	5.29447	0.00948421	0.735958	0.473808	-0.436649	inconsistently-regulated	[RTKL]	--	Molecular Function: protein kinase activity (GO:0004672);; Biological Process: phosphorylation (GO:0016310);;	--	Proline-rich receptor-like protein kinase PERK1 OS=Arabidopsis thaliana GN=PERK1 PE=1 SV=1	PREDICTED: proline-rich receptor-like protein kinase PERK15-like isoform 2 [Solanum lycopersicum]
c19549.graph_c0	0.294154	0.306522	1.09843	0.764412	1.26609	0.290837	0.469705	0.65967	0.00147852	2.12247	-	-	up-regulated	--	--	--	--	--	--
c19555.graph_c0	2.88443	1.79445	2.57218	2.56197	2.35948	1.86225	1.18011	1.06201	0.213135	0.409051	0.519234	-0.654672	inconsistently-regulated	[Z]	Cytoskeleton	Biological Process: cytokinesis (GO:0000910);; Biological Process: organelle organization (GO:0006996);; Biological Process: regulation of nucleobase-containing compound metabolic process (GO:0019219);; Cellular Component: intracellular organelle (GO:0043229);; Biological Process: nucleic acid metabolic process (GO:0090304);; Biological Process: regulation of cellular macromolecule biosynthetic p…	--	Kinesin-like protein KIF15 OS=Strongylocentrotus purpuratus GN=KIF15 PE=1 SV=1	unnamed protein product [Vitis vinifera]
c19559.graph_c0	44.0286	13.0252	1.85775	0.581776	0.856525	7.56277	5.95802	4.18383	0.0240576	-4.40302	0.319581	-2.16812	down-regulated	--	--	--	--	--	PREDICTED: uncharacterized protein LOC100853563 [Vitis vinifera]
c19563.graph_c0	0.37271	0.19419	11.6908	12.01	9.41133	1.28977	1.38866	1.25376	1.03857e-16	5.59363	-	-	up-regulated	--	--	--	K05747|2e-06|mbr:MONBRDRAFT_38251|hypothetical protein	Formin-F OS=Dictyostelium discoideum GN=forF PE=1 SV=1	unknown [Glycine max]
c19571.graph_c0	14.8798	15.6922	7.31925	8.19941	7.81914	12.9394	23.8554	21.0066	0.0611897	-0.646637	0.632809	0.474422	inconsistently-regulated	--	--	Cellular Component: nucleus (GO:0005634);; Molecular Function: zinc ion binding (GO:0008270);; Biological Process: response to brassinosteroid (GO:0009741);; Biological Process: response to chitin (GO:0010200);; Biological Process: cellular cation homeostasis (GO:0030003);; Biological Process: divalent metal ion transport (GO:0070838);;	--	E3 ubiquitin-protein ligase RHA1B OS=Arabidopsis thaliana GN=RHA1B PE=2 SV=1	PREDICTED: E3 ubiquitin-protein ligase RHA1B-like [Solanum lycopersicum]
c19578.graph_c0	0	0	2.43743	2.08176	1.53244	0.220014	0	0.124758	3.75072e-10	Inf	-	-	up-regulated	--	--	--	--	--	--
c19587.graph_c0	7.56958	6.54112	4.96383	6.14115	6.56912	17.8891	12.775	12.2141	0.972866	0.0631519	0.0665389	1.14698	up-regulated	--	--	--	--	--	--
c19592.graph_c0	4.11412	1.56845	2.99764	2.39902	2.76416	1.88504	1.6023	1.01265	0.782674	0.240491	0.687614	-0.811934	inconsistently-regulated	--	--	--	--	Protein IDA OS=Arabidopsis thaliana GN=IDA PE=2 SV=1	predicted protein [Populus trichocarpa]
c19595.graph_c0	0.674375	0.702728	4.36496	5.95844	8.90138	1.00015	0.358947	0	0.000232585	3.54664	-	-	inconsistently-regulated	--	--	--	--	--	--
c19597.graph_c0	3.34841	21.6329	2.55629	1.97232	2.17783	0.331065	0.118816	0.375457	0.285713	-2.11978	0.124916	-5.334	down-regulated	--	--	--	--	Thionin-like protein 2 OS=Arabidopsis thaliana GN=At1g12663 PE=3 SV=1	PREDICTED: thionin-like protein 2-like [Solanum lycopersicum]
c19601.graph_c0	3.17982	4.62351	0.29455	0.230605	0.424387	1.09673	2.75525	1.90714	1.03534e-09	-3.28859	0.291125	-0.874498	down-regulated	--	--	--	--	NAC domain-containing protein 78 OS=Arabidopsis thaliana GN=NAC078 PE=2 SV=2	NAC domain containing protein 20 [Theobroma cacao]
c19602.graph_c0	3.06177	3.05178	1.50234	1.61437	2.19003	0.745843	0.991977	1.19414	0.339242	-0.462628	0.0145428	-1.50628	down-regulated	[J]	Translation, ribosomal structure and biogenesis	Molecular Function: nucleotide binding (GO:0000166);; Cellular Component: nucleus (GO:0005634);; Biological Process: ethylene biosynthetic process (GO:0009693);; Biological Process: plant-type cell wall modification (GO:0009827);; Biological Process: pollen tube growth (GO:0009860);; Molecular Function: anion binding (GO:0043168);; Cellular Component: plastid part (GO:0044435);; Biological Proces…	--	Translation initiation factor IF-2 OS=Corynebacterium glutamicum (strain ATCC 13032 / DSM 20300 / JCM 1318 / LMG 3730 / NCIMB 10025) GN=infB PE=3 SV=1	PREDICTED: uncharacterized protein LOC101246948 [Solanum lycopersicum]
c19603.graph_c0	6.66312	9.89414	2.98576	2.9436	3.4415	6.67032	7.35908	7.28456	0.00735053	-1.07015	0.973079	-0.0750987	down-regulated	--	--	Cellular Component: chloroplast envelope (GO:0009941);;	--	--	PREDICTED: uncharacterized protein LOC101268528 [Solanum lycopersicum]
c19611.graph_c0	22.2446	36.4064	120.519	120.643	114.016	69.171	87.8963	85.6338	1.43436e-28	2.35163	6.14443e-08	1.6128	up-regulated	--	--	Cellular Component: nucleus (GO:0005634);; Molecular Function: zinc ion binding (GO:0008270);;	--	F-box protein At1g67340 OS=Arabidopsis thaliana GN=At1g67340 PE=1 SV=1	PREDICTED: F-box protein At1g67340-like [Solanum lycopersicum]
c19619.graph_c0	1.92182	2.79777	0.703572	0.763816	0.713648	2.45901	2.13609	2.12324	0.00135126	-1.36288	0.988548	0.0675053	inconsistently-regulated	--	--	Cellular Component: chloroplast (GO:0009507);; Biological Process: embryo development ending in seed dormancy (GO:0009793);; Biological Process: suspensor development (GO:0010098);;	--	Pentatricopeptide repeat-containing protein At1g30610, chloroplastic OS=Arabidopsis thaliana GN=EMB2279 PE=2 SV=1	PREDICTED: pentatricopeptide repeat-containing protein At1g30610, chloroplastic-like [Vitis vinifera]
c19621.graph_c0	11.1686	0.367521	0.936548	0.611023	0.809626	2.78972	2.00241	2.37284	-	-	0.808095	-1.1829	down-regulated	[E]	Amino acid transport and metabolism	Molecular Function: lactoylglutathione lyase activity (GO:0004462);; Cellular Component: cytoplasm (GO:0005737);; Biological Process: carbohydrate metabolic process (GO:0005975);; Biological Process: seed germination (GO:0009845);; Biological Process: terpenoid biosynthetic process (GO:0016114);; Biological Process: lipid storage (GO:0019915);; Biological Process: response to freezing (GO:0050826…	--	--	PREDICTED: lactoylglutathione lyase-like [Solanum lycopersicum]
c19625.graph_c0	0.897166	1.05175	19.5428	17.9521	19.0503	5.8767	3.4621	3.52097	5.62024e-29	4.6036	0.0026702	2.27157	up-regulated	--	--	--	--	--	hypothetical protein M569_05237 [Genlisea aurea]
c19637.graph_c0	1.00554	0.449065	3.71912	5.82344	4.45168	2.69855	1.22335	2.25503	7.51231e-07	2.9897	0.172031	1.61557	up-regulated	--	--	--	--	--	--
c19640.graph_c0	15.5823	3.98276	17.9563	17.9291	18.7849	88.6603	47.2596	45.3843	0.0111534	1.19438	0.00414612	2.72807	up-regulated	[U]	Intracellular trafficking, secretion, and vesicular transport	Biological Process: response to desiccation (GO:0009269);; Biological Process: response to cold (GO:0009409);; Biological Process: pollen development (GO:0009555);; Biological Process: response to abscisic acid (GO:0009737);; Biological Process: flower development (GO:0009908);; Biological Process: negative regulation of autophagy (GO:0010507);; Biological Process: hyperosmotic salinity response …	--	HVA22-like protein e OS=Arabidopsis thaliana GN=HVA22E PE=2 SV=1	PREDICTED: HVA22-like protein e-like [Solanum lycopersicum]
c19653.graph_c0	0.112075	0.116787	1.61824	1.68924	1.47933	0.110811	0	0.062835	6.13682e-09	4.12883	-	-	inconsistently-regulated	--	--	--	--	--	PREDICTED: proline-rich receptor-like protein kinase PERK9-like isoform X2 [Cicer arietinum]
c19672.graph_c0	0.485739	0.885781	1.57199	1.76719	2.23008	0.360195	0.904896	0.680823	0.00659763	1.7781	-	-	inconsistently-regulated	--	--	--	--	--	--
c19683.graph_c0	1.60971	3.74946	0.18858	0.0984265	0.108682	1.40432	2.01599	1.80497	0.00148903	-4.00054	0.768369	-0.46458	down-regulated	--	--	Molecular Function: protein binding (GO:0005515);; Biological Process: protein import into nucleus (GO:0006606);; Biological Process: single-organism developmental process (GO:0044767);; Biological Process: system development (GO:0048731);;	--	Ethylene-responsive transcription factor CRF2 OS=Arabidopsis thaliana GN=CRF2 PE=1 SV=1	PREDICTED: ethylene-responsive transcription factor CRF2-like [Solanum lycopersicum]
c19694.graph_c1	4.02217	2.99377	0.858259	1.04523	0.824385	19.3159	5.19924	8.53689	0.00416848	-1.6284	0.423579	1.77038	inconsistently-regulated	--	--	--	--	--	Uncharacterized protein TCM_019359 [Theobroma cacao]
c19701.graph_c0	2.86828	2.33132	2.05646	1.55038	1.97529	0.680625	0.916013	0.707565	0.82041	-0.162309	0.0246727	-1.62792	down-regulated	--	--	Molecular Function: protein binding (GO:0005515);; Cellular Component: nucleus (GO:0005634);; Biological Process: double-strand break repair (GO:0006302);; Biological Process: male meiosis (GO:0007140);; Biological Process: female meiosis (GO:0007143);; Biological Process: nucleotide biosynthetic process (GO:0009165);; Biological Process: pollen development (GO:0009555);; Biological Process: resp…	--	Protein XRI1 OS=Arabidopsis thaliana GN=XRI1 PE=1 SV=2	X-ray induced transcript 1, putative [Theobroma cacao]
c19704.graph_c0	1.23947	0.161447	0.586265	0.740825	0.533488	3.49265	1.97918	1.98049	0.969627	0.113263	0.0401343	1.91988	up-regulated	[L]	Replication, recombination and repair	--	--	Retrovirus-related Pol polyprotein from transposon 412 OS=Drosophila melanogaster GN=POL PE=4 SV=1	hypothetical protein VITISV_005635 [Vitis vinifera]
c19714.graph_c0	1.13475	1.57661	0.659144	0.688062	0.217073	4.86178	1.81196	2.43875	-	-	0.410554	1.29982	inconsistently-regulated	--	--	Cellular Component: membrane (GO:0016020);;	--	CASP-like protein 12 OS=Glycine max PE=2 SV=1	hypothetical protein VITISV_001156 [Vitis vinifera]
c19727.graph_c0	1.89231	1.20503	0.523426	0.327834	0.723984	3.84588	3.35737	2.59337	-	-	0.202722	1.19812	inconsistently-regulated	--	--	Cellular Component: nucleus (GO:0005634);; Biological Process: phosphate ion transport (GO:0006817);; Biological Process: cellular response to phosphate starvation (GO:0016036);;	--	SPX domain-containing protein 4 OS=Arabidopsis thaliana GN=SPX4 PE=2 SV=1	xenotropic and polytropic murine leukemia virus receptor ids-4, putative [Ricinus communis]
c19753.graph_c0	8.91827	11.5023	8.15274	8.13049	8.30642	0.505933	1.01163	0.901643	1	0.0155932	6.44911e-13	-3.51647	inconsistently-regulated	--	--	--	--	--	RNA polymerase II elongation factor ELL3 isoform 1 [Theobroma cacao]
c19763.graph_c0	6.00257	2.65835	1.04602	1.71586	0.688962	9.94092	5.91068	8.58161	0.134205	-1.60411	0.184845	1.02613	inconsistently-regulated	--	--	Biological Process: multicellular organismal development (GO:0007275);; Biological Process: xylem development (GO:0010089);; Biological Process: cell wall macromolecule metabolic process (GO:0044036);;	--	LOB domain-containing protein 4 OS=Arabidopsis thaliana GN=LBD4 PE=2 SV=1	hypothetical protein PRUPE_ppa012253mg [Prunus persica]
c19763.graph_c1	6.57192	4.00872	1.43653	1.66618	1.47183	9.98444	5.97221	5.75149	0.0124512	-1.48014	0.612221	0.570593	inconsistently-regulated	--	--	Cellular Component: nucleus (GO:0005634);; Biological Process: determination of bilateral symmetry (GO:0009855);; Biological Process: polarity specification of adaxial/abaxial axis (GO:0009944);; Biological Process: meristem initiation (GO:0010014);; Biological Process: regulation of meristem growth (GO:0010075);; Biological Process: xylem development (GO:0010089);; Biological Process: cell wall …	--	LOB domain-containing protein 4 OS=Arabidopsis thaliana GN=LBD4 PE=2 SV=1	PREDICTED: LOB domain-containing protein 4-like [Solanum lycopersicum]
c19766.graph_c0	3.66106	4.95947	1.82281	1.26852	2.10104	3.13713	4.54686	5.06301	0.0741544	-0.983405	0.987148	0.125628	inconsistently-regulated	--	--	--	--	--	unnamed protein product [Vitis vinifera]
c19777.graph_c0	4.40879	6.72315	5.56806	5.47702	4.19636	1.16951	1.14471	1.56747	0.739356	0.204724	0.00326761	-1.95748	inconsistently-regulated	--	--	Molecular Function: protein binding (GO:0005515);; Biological Process: DNA replication (GO:0006260);; Biological Process: chromatin silencing (GO:0006342);; Biological Process: cellular protein modification process (GO:0006464);; Biological Process: cell cycle (GO:0007049);; Biological Process: cellular component organization (GO:0016043);; Biological Process: gene silencing by RNA (GO:0031047);;	K05868|5e-39|rcu:RCOM_1601010|cyclin B, putative	Cyclin-B2-4 OS=Arabidopsis thaliana GN=CYCB2-4 PE=2 SV=2	cyclin [Camellia sinensis]
c19784.graph_c0	0	0.0922341	5.64093	6.34844	6.50195	0	0	0.0992492	5.01806e-21	7.43985	-	-	up-regulated	[P]	Inorganic ion transport and metabolism	Molecular Function: carbonate dehydratase activity (GO:0004089);; Biological Process: one-carbon metabolic process (GO:0006730);; Molecular Function: zinc ion binding (GO:0008270);;	K01674|1e-119|rcu:RCOM_1353440|carbonic anhydrase, putative (EC:4.2.1.1)	Bifunctional monodehydroascorbate reductase and carbonic anhydrase nectarin-3 OS=Nicotiana langsdorffii x Nicotiana sanderae GN=NEC3 PE=1 SV=1	PREDICTED: bifunctional monodehydroascorbate reductase and carbonic anhydrase nectarin-3-like [Solanum lycopersicum]
c19785.graph_c0	7.15459	7.68837	1.55847	2.90507	1.79635	5.41596	7.14026	8.77453	0.00107498	-1.50069	0.99659	0.0789056	inconsistently-regulated	[G]	Carbohydrate transport and metabolism	Molecular Function: beta-galactosidase activity (GO:0004565);; Cellular Component: extracellular region (GO:0005576);; Biological Process: carbohydrate metabolic process (GO:0005975);; Cellular Component: plant-type cell wall (GO:0009505);; Cellular Component: plasmodesma (GO:0009506);; Molecular Function: carbohydrate binding (GO:0030246);; Biological Process: regulation of protein localization …	--	Beta-galactosidase 12 OS=Arabidopsis thaliana GN=BGAL12 PE=2 SV=1	beta-galactosidase [Solanum lycopersicum]
c19786.graph_c0	2.1074	2.45436	0.740653	0.515431	0.569136	5.1478	1.71554	1.39002	0.0070043	-1.5777	0.926869	0.397861	inconsistently-regulated	--	--	--	--	--	--
c19815.graph_c0	21.8127	16.3258	6.63689	6.83809	7.35188	13.8643	19.166	18.1498	0.000490522	-1.13861	0.991208	-0.0299247	down-regulated	[K]	Transcription	Molecular Function: DNA binding (GO:0003677);; Biological Process: transcription, DNA-templated (GO:0006351);;	--	Homeobox-leucine zipper protein HAT14 OS=Arabidopsis thaliana GN=HAT14 PE=2 SV=3	Homeobox from [Theobroma cacao]
c19815.graph_c1	3.90683	5.49597	2.1397	1.21831	1.34525	5.40788	5.82252	4.8188	0.0324955	-1.25169	0.885612	0.329273	inconsistently-regulated	--	--	--	--	--	--
c19829.graph_c0	12.9465	22.0069	2.8201	2.52328	2.87907	10.6404	13.0928	14.8798	1.19878e-05	-2.33384	0.737086	-0.290856	down-regulated	--	--	--	--	--	EST gb|T21171 comes from this gene [Arabidopsis thaliana]
c19837.graph_c0	128.222	172.566	182.116	186.763	176.812	69.7466	79.8011	82.8171	0.00775737	0.608	0.0106382	-0.813481	inconsistently-regulated	[D]	Cell cycle control, cell division, chromosome partitioning	Cellular Component: photosystem II (GO:0009523);; Cellular Component: chloroplast thylakoid membrane (GO:0009535);; Biological Process: photosynthesis (GO:0015979);; Biological Process: primary metabolic process (GO:0044238);; Biological Process: organic substance metabolic process (GO:0071704);; Biological Process: cellular component organization or biogenesis (GO:0071840);;	K02723|2e-67|pop:POPTR_726168|photosystem II core complex proteins psbY	Photosystem II core complex proteins psbY, chloroplastic OS=Spinacia oleracea GN=PSBY PE=1 SV=2	unknown [Populus trichocarpa x Populus deltoides]
c19839.graph_c0	11.2223	5.99086	5.95391	5.30675	6.01806	12.0053	14.8842	15.2653	0.677874	-0.268726	0.0873744	0.829952	inconsistently-regulated	--	--	Cellular Component: nucleus (GO:0005634);; Biological Process: plant-type cell wall modification (GO:0009827);; Biological Process: pollen tube growth (GO:0009860);;	--	Putative protein TPRXL OS=Homo sapiens GN=TPRXL PE=5 SV=2	hypothetical protein M569_12569 [Genlisea aurea]
c19840.graph_c0	9.87087	11.6885	5.27205	5.50335	5.97377	15.704	13.1826	14.3886	0.111701	-0.618591	0.379695	0.558734	inconsistently-regulated	[RTKL]	--	Molecular Function: calmodulin-dependent protein kinase activity (GO:0004683);; Molecular Function: receptor signaling protein serine/threonine kinase activity (GO:0004702);; Molecular Function: calcium-dependent protein serine/threonine phosphatase activity (GO:0004723);; Molecular Function: calcium ion binding (GO:0005509);; Molecular Function: calmodulin binding (GO:0005516);; Molecular Functi…	--	CDPK-related kinase 1 OS=Arabidopsis thaliana GN=CRK1 PE=1 SV=1	hypothetical protein PRUPE_ppa006385mg [Prunus persica]
c19840.graph_c1	9.70342	10.1114	3.865	2.46557	3.71245	11.2996	13.0841	11.364	0.015458	-1.23933	0.766922	0.402955	inconsistently-regulated	--	--	--	--	--	--
c19842.graph_c0	7.03594	6.48578	11.7669	9.75153	11.1817	4.45935	6.24164	5.86647	0.00405137	1.01266	0.929102	-0.156189	inconsistently-regulated	--	--	Molecular Function: nucleic acid binding (GO:0003676);; Cellular Component: plastid (GO:0009536);;	--	--	Tam3-transposase [Antirrhinum majus]
c19844.graph_c0	12.614	3.69892	1.2624	1.38367	1.96437	7.83404	5.7356	5.47285	0.163501	-2.10839	0.947997	-0.25561	down-regulated	--	--	--	--	Putative protein TPRXL OS=Homo sapiens GN=TPRXL PE=5 SV=2	PREDICTED: uncharacterized protein LOC100243726 [Vitis vinifera]
c19855.graph_c0	21.6067	21.0758	3.92979	4.51242	4.64287	14.9249	11.6581	12.7223	3.76399e-10	-1.96465	0.312887	-0.57074	down-regulated	--	--	Cellular Component: cell wall (GO:0005618);; Biological Process: cellular process (GO:0009987);; Cellular Component: anchored component of plasma membrane (GO:0046658);; Biological Process: root development (GO:0048364);; Biological Process: shoot system development (GO:0048367);; Biological Process: organic substance metabolic process (GO:0071704);;	--	Fasciclin-like arabinogalactan protein 1 OS=Arabidopsis thaliana GN=FLA1 PE=1 SV=1	PREDICTED: fasciclin-like arabinogalactan protein 1-like [Solanum lycopersicum]
c19866.graph_c0	2.89494	1.71401	0.633327	0.775098	0.805514	2.08167	2.28797	2.60671	0.0263181	-1.32868	0.947507	0.137825	inconsistently-regulated	[T]	Signal transduction mechanisms	Molecular Function: phosphorelay sensor kinase activity (GO:0000155);; Molecular Function: phosphorelay response regulator activity (GO:0000156);; Biological Process: phosphorelay signal transduction system (GO:0000160);; Molecular Function: ATP binding (GO:0005524);; Biological Process: regulation of transcription, DNA-templated (GO:0006355);; Biological Process: response to stress (GO:0006950);…	--	Histidine kinase 1 OS=Arabidopsis thaliana GN=AHK1 PE=1 SV=2	cold inducible histidine kinase 1 [Catharanthus roseus]
c19887.graph_c0	9.90035	12.6326	11.0658	11.1312	9.04434	1.59816	3.44138	2.71867	0.712307	0.21861	0.00213088	-1.97778	inconsistently-regulated	[C]	Energy production and conversion	Biological Process: meiotic DNA double-strand break processing (GO:0000706);; Molecular Function: 3-hydroxybutyrate dehydrogenase activity (GO:0003858);; Molecular Function: glutathione-disulfide reductase activity (GO:0004362);; Molecular Function: phosphogluconate dehydrogenase (decarboxylating) activity (GO:0004616);; Cellular Component: nucleus (GO:0005634);; Cellular Component: mitochondrion…	K00383|2e-69|vvi:100254507|hypothetical protein LOC100254507	Glutathione reductase, cytosolic OS=Brassica rapa subsp. pekinensis GN=GR1 PE=2 SV=2	gluthatione reductase [Vitis vinifera]
c19906.graph_c0	3.70395	3.53803	1.38312	0.160423	0.885689	6.56139	2.62864	1.73051	0.00127012	-1.84041	0.985158	0.130866	inconsistently-regulated	--	--	--	--	--	--
c19907.graph_c0	0.129854	0.0902091	1.03445	1.3498	1.34139	0	0.046078	0.0485351	2.6069e-08	3.8146	-	-	inconsistently-regulated	--	--	Molecular Function: DNA binding (GO:0003677);; Molecular Function: sequence-specific DNA binding transcription factor activity (GO:0003700);; Cellular Component: nucleus (GO:0005634);; Biological Process: regulation of transcription, DNA-templated (GO:0006355);; Biological Process: auxin-activated signaling pathway (GO:0009734);; Biological Process: vegetative phase change (GO:0010050);; Biologic…	--	Auxin response factor 4 OS=Arabidopsis thaliana GN=ARF4 PE=1 SV=1	Auxin response factor [Medicago truncatula]
c19917.graph_c0	1.01793	2.0457	2.53411	3.62782	3.50509	2.22858	1.16102	1.30447	0.00531359	1.41705	0.960927	0.176959	up-regulated	[I]	Lipid transport and metabolism	Molecular Function: catalytic activity (GO:0003824);; Cellular Component: plasma membrane (GO:0005886);; Biological Process: metabolic process (GO:0008152);;	--	Monoglyceride lipase OS=Homo sapiens GN=MGLL PE=1 SV=2	PREDICTED: monoglyceride lipase-like [Solanum lycopersicum]
c19923.graph_c0	13.2579	17.0904	23.9001	24.5922	23.6127	9.49225	13.8701	12.8155	0.000116998	0.996103	0.83087	-0.18751	inconsistently-regulated	[O]	Posttranslational modification, protein turnover, chaperones	Cellular Component: nucleus (GO:0005634);; Biological Process: negative regulation of transcription from RNA polymerase III promoter (GO:0016480);;	--	Repressor of RNA polymerase III transcription MAF1 homolog OS=Xenopus laevis GN=maf1 PE=2 SV=1	PREDICTED: repressor of RNA polymerase III transcription MAF1 homolog [Solanum lycopersicum]
c19924.graph_c0	2.01826	2.00297	0.191405	0	0.220621	1.42536	1.33003	1.72425	2.06176e-08	-3.54955	0.907447	-0.292821	down-regulated	--	--	--	--	--	--
c19933.graph_c0	5.77249	5.54524	3.23333	1.8751	2.48457	1.42685	1.2482	1.92158	0.0868223	-0.837308	0.00532099	-1.74855	down-regulated	--	--	Biological Process: DNA metabolic process (GO:0006259);; Biological Process: chromatin silencing (GO:0006342);; Biological Process: cell cycle (GO:0007049);; Biological Process: flower development (GO:0009908);; Biological Process: covalent chromatin modification (GO:0016569);; Biological Process: macromolecule methylation (GO:0043414);;	--	--	PREDICTED: uncharacterized protein LOC101250447 [Solanum lycopersicum]
c19943.graph_c0	2.77104	2.88754	0.376276	0.392784	0.722849	1.49443	1.7431	1.27111	0.000118397	-2.1805	0.57624	-0.777081	down-regulated	--	--	--	--	--	--
c19958.graph_c0	2.6442	4.32986	0.0940374	0.196326	0.325173	0.933706	1.30689	0.529453	2.42788e-08	-3.74663	0.0224051	-1.77226	down-regulated	--	--	--	--	--	--
c19965.graph_c0	1.25293	2.4247	8.73353	7.8143	10.0666	5.66309	2.28649	3.61262	4.67491e-07	2.61241	0.34625	1.21315	up-regulated	--	--	Molecular Function: transporter activity (GO:0005215);; Molecular Function: copper ion binding (GO:0005507);; Cellular Component: cell wall (GO:0005618);; Cellular Component: nucleolus (GO:0005730);; Cellular Component: mitochondrial inner membrane (GO:0005743);; Cellular Component: vacuole (GO:0005773);; Cellular Component: plasma membrane (GO:0005886);; Cellular Component: chloroplast envelope …	K05863|1e-86|rcu:RCOM_0404010|ADP,ATP carrier protein, putative	ADP,ATP carrier protein, mitochondrial OS=Solanum tuberosum GN=ANT PE=2 SV=1	ADP,ATP carrier protein precursor-like [Solanum tuberosum]
c19966.graph_c0	1.24858	3.06681	3.81874	5.74765	5.62998	1.49903	2.08866	2.40004	0.000948583	1.57989	1	0.0469172	up-regulated	--	--	--	--	--	--
c19976.graph_c0	10.7246	13.3155	0	0.474379	0.785709	14.2134	15.0603	10.2344	1.72172e-13	-4.50291	0.865747	0.270355	inconsistently-regulated	--	--	--	--	--	--
c19978.graph_c0	0.109786	0.114401	2.80595	3.30945	2.77221	0.651285	0.272697	0.533444	3.19111e-19	5.05173	0.0507489	2.24895	up-regulated	[E]	Amino acid transport and metabolism	Molecular Function: transporter activity (GO:0005215);; Cellular Component: plasma membrane (GO:0005886);; Biological Process: oligopeptide transport (GO:0006857);;	--	Nitrate transporter 1.3 OS=Arabidopsis thaliana GN=NRT1.3 PE=1 SV=1	PREDICTED: nitrate transporter 1.3-like [Vitis vinifera]
c20003.graph_c0	3.48831	5.88957	1.49497	0.917974	1.21635	3.36166	2.86732	3.26778	0.00110518	-1.61697	0.647814	-0.419556	down-regulated	--	--	--	--	--	predicted protein [Populus trichocarpa]
c20024.graph_c0	18.2592	16.3236	6.06073	5.60062	6.29869	16.3762	15.295	16.1107	0.000252234	-1.20703	1	0.0138637	inconsistently-regulated	--	--	Biological Process: filamentous growth of a population of unicellular organisms (GO:0044182);; Biological Process: single-organism cellular process (GO:0044763);; Biological Process: positive regulation of cellular process (GO:0048522);; Biological Process: response to stimulus (GO:0050896);;	--	Cell wall protein DAN4 OS=Saccharomyces cerevisiae (strain ATCC 204508 / S288c) GN=DAN4 PE=2 SV=1	Dan4p [Saccharomyces cerevisiae S288c]
c20048.graph_c0	5.89168	10.9233	0.83812	1.51117	0.966049	4.91741	7.41222	4.71881	0.000178188	-2.5845	0.715418	-0.41469	down-regulated	--	--	--	--	Mulatexin OS=Morus alba PE=1 SV=2	Uncharacterized protein TCM_015287 [Theobroma cacao]
c20051.graph_c0	0.619453	2.22338	0.753917	0.214634	0.789993	1.42909	1.75847	2.0066	-	-	0.831184	0.44996	inconsistently-regulated	--	--	Cellular Component: chloroplast stroma (GO:0009570);; Cellular Component: thylakoid (GO:0009579);; Biological Process: chlororespiration (GO:0010478);;	--	--	chloroplast post-illumination chlorophyll fluorescence increase protein [Nicotiana tabacum]
c20053.graph_c0	0.886458	1.486	2.80168	2.28359	1.72525	1.29564	0.861605	1.64224	0.00444132	1.27436	0.930877	0.243242	up-regulated	--	--	--	--	--	--
c20058.graph_c0	4.72817	5.74812	1.25553	0.982959	2.17076	4.05154	5.03329	4.41808	0.00484874	-1.50255	0.988648	-0.0778354	down-regulated	--	--	--	--	--	--
c20079.graph_c0	4.75637	6.49452	9.9626	10.2292	10.1655	5.83787	6.11089	4.9655	0.00846005	1.18105	0.967172	0.145076	up-regulated	[R]	General function prediction only	Molecular Function: protein serine/threonine kinase activity (GO:0004674);; Molecular Function: protein serine/threonine/tyrosine kinase activity (GO:0004712);; Molecular Function: ATP binding (GO:0005524);; Cellular Component: nucleus (GO:0005634);; Cellular Component: cytosol (GO:0005829);; Cellular Component: plasma membrane (GO:0005886);; Biological Process: protein phosphorylation (GO:000646…	--	Potassium channel AKT6 OS=Arabidopsis thaliana GN=AKT6 PE=1 SV=2	PREDICTED: seven transmembrane domain-containing tyrosine-protein kinase 1-like [Solanum lycopersicum]
c20082.graph_c0	6.32203	19.7635	5.00769	5.22738	5.02993	0.497218	0.152955	0.241667	0.325355	-1.00568	0.00657054	-5.30289	down-regulated	--	--	--	--	--	Group 2, putative [Theobroma cacao]
c20094.graph_c0	4.46171	3.59662	0.754455	0.612542	0.579742	8.82279	7.25887	8.58991	6.9711e-06	-2.31434	0.0416484	1.15898	inconsistently-regulated	--	--	--	--	Dirigent protein 19 OS=Arabidopsis thaliana GN=DIR19 PE=2 SV=1	uncharacterized protein LOC100775617 precursor [Glycine max]
c20098.graph_c0	12.0008	16.0351	12.0466	9.75826	10.4973	1.10043	1.44236	1.24798	0.919411	-0.0478964	1.04609e-18	-3.3281	down-regulated	[D]	Cell cycle control, cell division, chromosome partitioning	Biological Process: regulation of cell cycle (GO:0051726);;	K05868|1e-178|pop:POPTR_831404|hypothetical protein	G2/mitotic-specific cyclin-1 OS=Medicago sativa subsp. varia PE=2 SV=1	PREDICTED: G2/mitotic-specific cyclin-1-like [Solanum lycopersicum]
c20125.graph_c0	5.13216	6.89289	10.2778	11.0251	9.88309	4.34133	5.28123	4.79557	0.000295279	1.12359	0.89947	-0.179717	inconsistently-regulated	--	--	--	--	--	hypothetical protein M569_03463, partial [Genlisea aurea]
c20137.graph_c0	6.75619	5.84698	0.912231	1.19032	1.44577	7.47254	9.02069	8.73132	1.84861e-05	-2.09003	0.577149	0.549304	inconsistently-regulated	[J]	Translation, ribosomal structure and biogenesis	Biological Process: ribosomal small subunit assembly (GO:0000028);; Molecular Function: structural constituent of ribosome (GO:0003735);; Cellular Component: Golgi apparatus (GO:0005794);; Biological Process: translational elongation (GO:0006414);; Cellular Component: cytosolic small ribosomal subunit (GO:0022627);;	K02962|2e-67|rcu:RCOM_0293410|40S ribosomal protein S17, putative	40S ribosomal protein S17 OS=Solanum lycopersicum GN=RPS17 PE=2 SV=3	hypothetical protein M569_05153 [Genlisea aurea]
c20144.graph_c0	10.9057	15.2328	6.00749	6.51225	6.25865	5.16193	2.5936	2.21154	0.0644617	-0.727336	0.000335405	-1.84001	down-regulated	--	--	Cellular Component: chloroplast (GO:0009507);; Biological Process: negative regulation of hydrogen peroxide biosynthetic process (GO:0010730);;	--	--	DHN10 [Solanum commersonii]
c20149.graph_c0	0.277368	0.481715	1.74925	1.9221	1.16731	0.0914132	0.196844	0.311012	0.000196951	2.42709	-	-	inconsistently-regulated	--	--	--	--	Zinc finger protein 4 OS=Arabidopsis thaliana GN=ZFP4 PE=2 SV=2	predicted protein [Populus trichocarpa]
c20153.graph_c0	2.95706	1.73328	2.62252	2.30533	2.59857	0.77661	0.885341	1.55426	0.433983	0.410145	0.305605	-1.00137	inconsistently-regulated	--	--	--	--	BTB/POZ domain-containing protein At3g49900 OS=Arabidopsis thaliana GN=At3g49900 PE=2 SV=1	PREDICTED: BTB/POZ domain-containing protein At3g49900-like [Solanum lycopersicum]
c20155.graph_c0	13.9389	1.83557	6.55876	7.24456	8.70265	4.69488	2.52743	1.97518	0.902928	0.216499	0.742669	-1.27168	inconsistently-regulated	[P]	Inorganic ion transport and metabolism	Molecular Function: calcium-transporting ATPase activity (GO:0005388);; Molecular Function: calmodulin binding (GO:0005516);; Molecular Function: ATP binding (GO:0005524);; Cellular Component: plasma membrane (GO:0005886);; Cellular Component: chloroplast (GO:0009507);; Biological Process: response to nematode (GO:0009624);; Biological Process: response to salt stress (GO:0009651);; Cellular Comp…	K01537|1e-134|rcu:RCOM_1099410|cation-transporting atpase plant, putative (EC:3.6.3.8)	Putative calcium-transporting ATPase 11, plasma membrane-type OS=Arabidopsis thaliana GN=ACA11 PE=3 SV=1	PREDICTED: putative calcium-transporting ATPase 11, plasma membrane-type-like [Solanum lycopersicum]
c20158.graph_c0	1.03679	1.67458	3.7167	3.77199	5.05751	5.22798	1.32443	1.9182	2.77917e-06	1.96342	0.684488	1.19469	up-regulated	--	--	--	--	--	F-box and associated interaction domains-containing protein, putative isoform 1 [Theobroma cacao]
c20160.graph_c0	1.02956	3.33146	0.593547	0.788565	0.37317	1.39298	1.32673	1.45824	0.21623	-1.54442	0.816748	-0.485627	down-regulated	--	--	--	--	Oxysterol-binding protein-related protein 4B OS=Arabidopsis thaliana GN=ORP4B PE=2 SV=2	PREDICTED: oxysterol-binding protein-related protein 4C-like [Solanum lycopersicum]
c20164.graph_c0	0.706993	2.21015	6.33611	3.30704	2.84015	1.22329	0.376308	0.396375	0.064566	1.86203	-	-	up-regulated	--	--	--	--	Extensin OS=Daucus carota PE=2 SV=1	PREDICTED: uncharacterized protein LOC101261503 [Solanum lycopersicum]
c20178.graph_c0	2.76841	1.25748	0.282742	0.516507	0.325899	1.96516	2.94706	3.18381	0.0479791	-2.11481	0.700436	0.544054	inconsistently-regulated	--	--	--	--	--	--
c20179.graph_c0	8.76463	9.9634	3.1737	2.07059	2.97223	14.1804	10.1784	7.59418	0.00428196	-1.44535	0.820666	0.319333	inconsistently-regulated	--	--	--	--	NAC domain-containing protein 100 OS=Arabidopsis thaliana GN=NAC100 PE=2 SV=1	NAC domain protein, IPR003441 [Populus trichocarpa]
c20228.graph_c0	2.79806	4.66511	3.34351	3.1024	1.92693	7.7462	9.53157	4.81077	0.972656	-0.0808519	0.199229	1.12565	inconsistently-regulated	--	--	Cellular Component: mitochondrial inner membrane (GO:0005743);; Cellular Component: mitochondrial intermembrane space (GO:0005758);; Biological Process: protein targeting to mitochondrion (GO:0006626);; Molecular Function: P-P-bond-hydrolysis-driven protein transmembrane transporter activity (GO:0015450);; Biological Process: cellular metabolic process (GO:0044237);;	--	Mitochondrial import inner membrane translocase subunit Tim9 OS=Oryza sativa subsp. japonica GN=TIM9 PE=2 SV=2	hypothetical protein PRUPE_ppa013952mg [Prunus persica]
c20234.graph_c0	6.5339	9.61215	1.91363	2.09747	1.65429	6.36521	6.03495	4.68678	2.07023e-07	-1.75997	0.668551	-0.360805	down-regulated	--	--	Cellular Component: nucleus (GO:0005634);;	--	--	PREDICTED: uncharacterized protein LOC101243921 [Solanum lycopersicum]
c20240.graph_c0	0.872351	0.259722	7.56986	9.71554	8.15316	2.21789	1.85729	2.09607	1.18304e-14	4.20513	0.0663135	1.97044	up-regulated	--	--	--	--	--	conserved hypothetical protein [Ricinus communis]
c20259.graph_c0	7.01371	2.75796	5.40282	5.5023	5.61994	1.83179	1.97223	0.890317	0.432798	0.477656	0.360703	-1.53203	inconsistently-regulated	--	--	--	--	Cyclic dof factor 3 OS=Arabidopsis thaliana GN=CDF3 PE=1 SV=2	Dof zinc finger protein [Ipomoea batatas]
c20260.graph_c0	0	0	3.79695	3.41304	2.91767	0.314169	0	0	1.78763e-13	Inf	-	-	up-regulated	--	--	Biological Process: ion transport (GO:0006811);; Biological Process: single-organism cellular process (GO:0044763);; Biological Process: response to stimulus (GO:0050896);; Biological Process: organic substance transport (GO:0071702);;	--	--	PREDICTED: uncharacterized protein LOC101255161 [Solanum lycopersicum]
c20266.graph_c0	1.51065	2.36124	0.37607	0.314055	0.606862	0.970849	1.36691	1.01633	0.000980647	-1.82569	0.64802	-0.6452	down-regulated	--	--	Cellular Component: Golgi membrane (GO:0000139);; Molecular Function: nucleotide-sugar transmembrane transporter activity (GO:0005338);; Cellular Component: plasma membrane (GO:0005886);; Biological Process: purine nucleobase transport (GO:0006863);; Biological Process: nucleotide-sugar transport (GO:0015780);; Cellular Component: integral component of membrane (GO:0016021);;	--	UDP-galactose transporter 2 OS=Arabidopsis thaliana GN=UDP-GALT2 PE=2 SV=1	putative transmembrane protein [Diospyros kaki]
c20268.graph_c0	3.39833	0.131156	2.13067	3.92496	2.45589	0.622224	0.669932	0.705657	0.436972	0.967446	-	-	inconsistently-regulated	--	--	--	--	--	--
c20273.graph_c0	1.09335	2.46853	5.0808	4.1672	5.43802	3.60341	1.74586	2.45195	0.00199774	1.80391	-	-	up-regulated	--	--	--	--	--	--
c20296.graph_c0	10.0409	12.7882	3.99944	4.40684	2.81716	7.50093	11.1639	9.00711	0.0110088	-1.27701	0.937633	-0.164437	down-regulated	[F]	Nucleotide transport and metabolism	Molecular Function: adenylate kinase activity (GO:0004017);; Molecular Function: copper ion binding (GO:0005507);; Molecular Function: ATP binding (GO:0005524);; Cellular Component: mitochondrion (GO:0005739);; Cellular Component: plasma membrane (GO:0005886);; Biological Process: purine nucleotide metabolic process (GO:0006163);; Biological Process: response to cadmium ion (GO:0046686);; Molecul…	K00939|3e-51|vvi:100245612|hypothetical protein LOC100245612	Adenylate kinase B OS=Oryza sativa subsp. japonica GN=ADK-B PE=1 SV=1	hypothetical protein PRUPE_ppa010508mg [Prunus persica]
c20307.graph_c0	7.25829	5.13045	1.56684	2.00491	1.63123	6.12255	6.15972	6.0898	0.000393125	-1.51824	0.955993	0.110598	inconsistently-regulated	[S]	Function unknown	Biological Process: cellular process (GO:0009987);; Molecular Function: kinase activity (GO:0016301);;	--	Probable LRR receptor-like serine/threonine-protein kinase At4g20940 OS=Arabidopsis thaliana GN=At4g20940 PE=1 SV=1	PREDICTED: probable LRR receptor-like serine/threonine-protein kinase At2g24230-like [Solanum lycopersicum]
c20317.graph_c0	2.48037	7.58165	5.43381	3.78147	3.79589	1.79843	2.81646	2.59582	0.917742	0.136324	0.60969	-0.9027	inconsistently-regulated	--	--	--	--	--	--
c20318.graph_c0	2.39349	1.3302	4.13122	3.64901	5.67753	4.41746	2.03835	2.32597	0.00606446	1.58056	0.625542	0.768148	up-regulated	[O]	Posttranslational modification, protein turnover, chaperones	Molecular Function: ATP binding (GO:0005524);; Biological Process: response to stress (GO:0006950);; Molecular Function: 2-alkenal reductase [NAD(P)] activity (GO:0032440);; Biological Process: oxidation-reduction process (GO:0055114);;	--	Heat shock 70 kDa protein OS=Zea mays GN=HSP70 PE=3 SV=2	heat-shock protein [Arabidopsis thaliana]
c20325.graph_c0	1.39598	1.26072	1.3901	1.7413	1.7091	0.552096	0.495356	0	0.399652	0.604922	-	-	inconsistently-regulated	--	--	--	--	--	--
c20326.graph_c0	1.83644	1.53092	0.182869	0.572677	0	3.26831	2.93242	3.29471	-	-	0.442738	1.0415	inconsistently-regulated	--	--	--	--	--	--
c20341.graph_c1	1.55584	1.13111	2.55812	2.8584	2.82399	1.2521	1.57921	2.02856	0.00110835	1.35046	0.806521	0.401351	up-regulated	--	--	Molecular Function: inorganic anion exchanger activity (GO:0005452);; Cellular Component: mitochondrion (GO:0005739);; Cellular Component: integral component of membrane (GO:0016021);; Biological Process: borate transmembrane transport (GO:0035445);; Molecular Function: borate transmembrane transporter activity (GO:0046715);;	--	Boron transporter 4 OS=Arabidopsis thaliana GN=BOR4 PE=2 SV=1	hypothetical protein M569_01481, partial [Genlisea aurea]
c20347.graph_c0	1.26344	1.05325	7.54869	12.8704	11.6012	5.74629	3.22794	2.83339	5.81141e-08	3.52716	-	-	up-regulated	--	--	--	--	--	--
[truncated: 4,335 more rows]
