# Supplementary material for: Transcriptome Sequencing in Response to Salicylic Acid in Salvia miltiorrhiza
Source: PLoS One. 2016 Jan 25;11(1):e0147849. doi: 10.1371/journal.pone.0147849 (PMC4726470; doi:10.1371/journal.pone.0147849)
Supplement: S8 Table — (XLS) [file pone.0147849.s012.xls]

## Sheet: T1_T2_vs_T3_T4_T5
Table S8. Statistics of GO annotation of 5316 DEGs by comparing 2 h/0 h, 8 h/0 h and 2 h/ 8 h, respectively. No.of all unigene: number of all unigenes assigned to the term. No. of DEG: number of DEG assigned to the term.
#GO_classify	No. of all unigene	No. of DEG
cellular component
extracellular region	995	100
cell	11077	1084
nucleoid	25	6
membrane	5451	596
virion	6	1
cell junction	695	53
extracellular matrix	20	3
membrane-enclosed lumen	234	17
macromolecular complex	1781	105
organelle	9484	923
extracellular matrix part	6	1
extracellular region part	18	3
organelle part	3159	269
virion part	6	1
membrane part	2141	250
cell part	11176	1098
molecular function
protein binding transcription factor activity	32	1
nucleic acid binding transcription factor activity	477	70
catalytic activity	8850	1002
receptor activity	130	13
structural molecule activity	424	25
transporter activity	1282	154
binding	8482	881
electron carrier activity	308	37
antioxidant activity	124	8
channel regulator activity	1	0
metallochaperone activity	5	2
enzyme regulator activity	204	12
protein tag	3	0
translation regulator activity	4	1
nutrient reservoir activity	34	0
molecular transducer activity	285	32
biological process
reproduction	1554	135
cell killing	3	1
immune system process	450	55
metabolic process	11575	1269
cell proliferation	112	4
cellular process	10795	1146
carbon utilization	3	0
viral reproduction	19	3
death	94	16
reproductive process	1542	133
biological adhesion	87	7
signaling	1263	159
multicellular organismal process	2093	202
developmental process	2877	294
growth	600	58
locomotion	33	6
pigmentation	103	8
rhythmic process	74	12
response to stimulus	5345	656
localization	3154	345
establishment of localization	3027	337
multi-organism process	1035	144
biological regulation	4514	519
cellular component organization or biogenesis	3086	261

## Sheet: T1_T2_vs_T6_T7_T8.
Table S8. Statistics of GO annotation of 5316 DEGs by comparing 2 h/0 h, 8 h/0 h and 2 h/ 8 h, respectively. No.of all unigene: number of all unigenes assigned to the term. No. of DEG: number of DEG assigned to the term.
#GO_classify	No. of all unigene	No. of DEG
cellular component
extracellular region	995	69
cell	11077	423
nucleoid	25	1
membrane	5451	269
virion	6	0
cell junction	695	39
extracellular matrix	20	2
membrane-enclosed lumen	234	8
macromolecular complex	1781	73
organelle	9484	333
extracellular matrix part	6	1
extracellular region part	18	0
organelle part	3159	134
virion part	6	0
membrane part	2141	111
cell part	11176	429
molecular function
protein binding transcription factor activity	32	0
nucleic acid binding transcription factor activity	477	15
catalytic activity	8850	440
receptor activity	130	4
structural molecule activity	424	12
transporter activity	1282	64
binding	8482	364
electron carrier activity	308	30
antioxidant activity	124	7
channel regulator activity	1	0
metallochaperone activity	5	0
enzyme regulator activity	204	22
protein tag	3	0
translation regulator activity	4	0
nutrient reservoir activity	34	2
molecular transducer activity	285	16
biological process
reproduction	1554	78
cell killing	3	0
immune system process	450	16
metabolic process	11575	543
cell proliferation	112	16
cellular process	10795	465
carbon utilization	3	0
viral reproduction	19	0
death	94	3
reproductive process	1542	77
biological adhesion	87	4
signaling	1263	59
multicellular organismal process	2093	86
developmental process	2877	128
growth	600	26
locomotion	33	2
pigmentation	103	9
rhythmic process	74	4
response to stimulus	5345	287
localization	3154	144
establishment of localization	3027	136
multi-organism process	1035	65
biological regulation	4514	244
cellular component organization or biogenesis	3086	160

## Sheet: T3_T4_T5_vs_T6_T7_T8
Table S8. Statistics of GO annotation of 5316 DEGs by comparing 2 h/0 h, 8 h/0 h and 2 h/ 8 h, respectively. No.of all unigene: number of all unigenes assigned to the term. No. of DEG: number of DEG assigned to the term.
#GO_classify	No. of all unigene	No. of DEG
cellular component
extracellular region	995	123
cell	11965	1467
nucleoid	25	5
membrane	5451	713
virion	6	0
cell junction	695	68
extracellular matrix	20	5
membrane-enclosed lumen	222	16
macromolecular complex	1798	192
organelle	9482	1117
extracellular matrix part	6	1
extracellular region part	18	5
organelle part	3315	371
virion part	6	0
membrane part	2142	306
cell part	12064	1474
molecular function
protein binding transcription factor activity	32	1
nucleic acid binding transcription factor activity	477	81
catalytic activity	8827	1119
receptor activity	130	11
guanyl-nucleotide exchange factor activity	34	2
structural molecule activity	424	33
transporter activity	1277	181
binding	8481	1057
electron carrier activity	324	64
antioxidant activity	124	16
channel regulator activity	1	0
metallochaperone activity	5	0
enzyme regulator activity	171	20
protein tag	3	0
translation regulator activity	4	1
nutrient reservoir activity	34	3
molecular transducer activity	285	37
biological process
reproduction	445	42
cell killing	3	1
immune system process	450	44
metabolic process	11598	1457
cellular process	10703	1365
reproductive process	1459	174
biological adhesion	87	4
signaling	1266	176
multicellular organismal process	2158	257
developmental process	2886	344
growth	600	62
locomotion	33	5
single-organism process	9559	1269
biological phase	55	2
rhythmic process	74	10
response to stimulus	5355	765
localization	3183	416
multi-organism process	1068	155
biological regulation	4527	661
cellular component organization or biogenesis	3050	372
