# Supplementary material for: Transcriptome Sequencing in Response to Salicylic Acid in Salvia miltiorrhiza
Source: PLoS One. 2016 Jan 25;11(1):e0147849. doi: 10.1371/journal.pone.0147849 (PMC4726470; doi:10.1371/journal.pone.0147849)
Supplement: S9 Table — (XLS) [file pone.0147849.s013.xls]

## Sheet: up regulated TFs
Table S9. unigenes coding TFs.
unigene_id	TF_ID	blast_indenty	length	FPKM-T1	FPKM-T2	FPKM-T3	FPKM-T4	FPKM-T5	FPKM-T6	FPKM-T7	FPKM-T8	FDR-2h	Log2FC-2h	FDR-8h	Log2FC-8h	TF_family
c29604.graph_c0	mgv1a008867m_bZIP	78.26	1788.07	12.0363	11.5965	19.845	21.7411	21.8323	19.7823	21.2991	21.7711	2.43713e-06	1.1647	0.00579128	0.961433	bZIP
c21472.graph_c0	Thecc1EG021580t1_WRKY	72.85	407.23	3.11897	1.44449	7.07437	6.12393	6.16536	2.05586	3.13578	2.13724	0.000638286	1.80764	0.963793	0.217325	WRKY
c21518.graph_c0	mgv1a006963m_G2-like	62.5	1608.21	15.6202	13.3507	32.3757	33.6136	33.1878	17.2661	18.6366	17.7609	1.2617e-10	1.51283	0.414455	0.436281	G2-like
c18236.graph_c0	mgv1a022724m_bZIP	62.5	1576.33	209.855	215.459	543.153	552.324	541.899	190.183	217.488	228.484	4.0119e-21	1.68671	0.903951	0.133321	bZIP
c14386.graph_c1	mrna15187.1-v1.0-hybrid_bHLH	81.56	354.24	19.5212	19.7192	37.886	30.0235	29.0364	26.1943	23.7497	27.0264	0.00100163	1.04546	0.479373	0.522629	bHLH
c36734.graph_c0	Han006317_NAC	68.69	758.21	34.1551	20.1715	61.9057	59.6879	59.2843	90.1757	76.0867	70.1261	8.31563e-10	1.46356	2.94373e-08	1.65742	NAC
c36813.graph_c0	mgv1a003912m_GRAS	72.68	2296.21	26.9197	12.1365	47.8901	45.4552	49.6976	25.8566	15.2771	15.3682	1.69717e-11	1.59512	0.991208	0.0602191	GRAS
c25850.graph_c1	PK02366.4_NAC	84.15	196.28	0.719006	0	4.65383	8.22124	6.60207	0.710897	0.765404	0.80622	3.0519e-07	4.45341	--	--	NAC
c13243.graph_c1	MDP0000318339_FAR1	60.22	1067.21	0.198358	0.413395	1.31681	1.44331	1.66959	0.326868	0.281544	0.370698	4.51211e-05	2.61548	--	--	FAR1
c27489.graph_c0	mgv1a025372m_GRAS	67.87	871.03	2.34933	2.9546	8.38965	9.76822	7.71758	7.92967	4.05323	4.36022	6.80279e-08	2.03378	0.209871	1.17368	GRAS
c35072.graph_c0	NNU_024067-RA_C2H2	66.79	2322.21	31.6929	18.08	86.4777	80.417	80.2512	26.198	22.9988	24.2934	1.74644e-22	2.03928	0.954647	0.0987025	C2H2
c31766.graph_c0	Lus10040166_GRAS	64.44	1317.21	39.267	11.2203	23.1514	20.7704	19.9217	141.631	127.114	127.645	0.972674	0.0519163	7.89904e-18	2.4959	GRAS
c30654.graph_c0	mgv1a000426m_NF-X1	73.56	3984.21	17.3565	18.7691	65.1123	62.0778	63.9925	21.0832	16.742	17.3965	1.06483e-25	2.14689	0.846141	0.16269	NF-X1
c30701.graph_c0	mgv1a002027m_HD-ZIP	81.26	2338.21	0.301783	0.188683	1.4124	1.88217	1.76654	0.924977	0.449761	0.372228	2.442e-09	3.09787	0.377221	1.36401	HD-ZIP
c27911.graph_c1	mgv1a009375m_NAC	85.29	391.29	0.36067	1.1275	2.69362	2.62434	2.89778	1.78301	1.72775	0.808837	0.000799358	2.23204	--	--	NAC
c25063.graph_c0	mrna23394.1-v1.0-hybrid_NAC	65.53	2065.21	32.2884	32.827	66.618	65.847	64.3155	44.525	39.937	39.4614	4.1869e-10	1.33709	0.279508	0.478124	NAC
c24909.graph_c0	mgv1a010766m_MYB_related	61.22	1250.21	58.2472	63.578	100.266	99.9718	91.472	66.7423	63.9286	70.5021	4.0327e-06	1.00306	0.674159	0.276415	related
c34609.graph_c0	orange1.1g040761m_LBD	67.45	3193	16.2872	15.5673	38.2247	38.2707	37.6419	24.057	25.1958	25.1517	3.63485e-13	1.58128	0.0285322	0.773568	LBD
c27659.graph_c0	cassava4.1_005852m_AP2	63.16	1707.21	7.39852	4.43623	28.6873	30.3325	28.7015	13.1998	8.40395	10.0571	3.63406e-26	2.61881	0.0726337	0.955206	AP2
c23272.graph_c0	mgv1a021552m_NAC	75.65	1256.21	79.6512	182.448	524.388	510.784	518.423	110.743	155.47	153.998	4.8492e-35	2.32831	0.895994	0.253058	NAC
c22429.graph_c0	mgv1a018133m_MYB_related	74.29	544.11	8.81862	15.676	26.086	26.9609	26.4953	25.5164	23.7453	23.412	1.46747e-06	1.45464	0.0103197	1.13217	related
c34044.graph_c0	Gorai.009G068400.2_C2H2	68.61	1621.21	50.402	58.8707	140.253	134.598	137.482	64.4222	55.7858	55.8324	4.60388e-16	1.66085	0.721711	0.240828	C2H2
c34181.graph_c0	orange1.1g003261m_HD-ZIP	80.49	2014.85	6.47899	6.7149	6.06806	6.29788	6.15014	11.9462	13.235	12.7234	0.550404	0.231132	0.00324904	1.07434	HD-ZIP
c29081.graph_c0	mgv1a014646m_C2H2	66.85	1027.21	5.49553	2.14747	19.1532	22.1357	17.6614	43.0609	17.258	14.8661	1.19246e-19	2.66714	0.1217	2.81815	C2H2
c31850.graph_c0	mgv1a022461m_WRKY	71.9	1001.21	5.84967	1.83603	16.2118	16.4834	17.6347	65.7112	48.7669	51.6836	1.25542e-15	2.4266	2.89873e-31	3.95745	WRKY
c35330.graph_c0	BGIOSGA007064-PA_G2-like	62.95	1858.31	46.0597	67.068	559.007	553.455	540.038	78.0905	102.632	97.6731	1.01793e-78	3.61911	0.0117584	0.860439	G2-like
c35425.graph_c0	Lus10040166_GRAS	75.39	3150.21	28.3802	46.5425	69.1012	69.0128	68.6191	161.717	95.1177	94.9155	2.9561e-09	1.21768	0.00818287	1.78827	GRAS
c24660.graph_c0	ObartAA03S_FGP18838_NAC	60.53	1722.21	81.863	80.651	310.486	300.257	312.826	130.119	84.5288	87.1527	6.1716e-32	2.24741	0.452012	0.439329	NAC
c32346.graph_c3	mgv1a008180m_MYB_related	69.67	1328.21	52.5422	69.8645	143.63	143.139	147.2	83.361	89.7526	90.4284	3.5327e-14	1.57423	0.0796968	0.664235	related
c29253.graph_c0	PH01000046G0930_WRKY	68.06	1128.21	87.4996	52.465	83.643	78.2107	79.1812	179.643	137.555	134.792	0.105771	0.512711	0.000322557	1.22708	WRKY
c26559.graph_c0	mgv1a014253m_MIKC	86.73	1029.25	0.479905	0.0714403	14.6778	13.1838	14.3214	13.3536	5.98453	6.07304	1.93506e-40	5.96189	0.000395398	5.03409	MIKC
c26565.graph_c0	Thecc1EG021580t1_WRKY	69.86	836.21	2.194	1.49485	5.29381	7.19265	6.10185	2.16926	2.24575	2.93323	1.71671e-06	2.06586	0.740572	0.537682	WRKY
c26647.graph_c0	Thecc1EG000764t1_GRAS	71.33	1852.21	0.419065	1.07186	3.03489	2.73243	2.6236	0.866344	1.66276	1.45241	2.55327e-07	2.25551	0.369549	0.992801	GRAS
c26668.graph_c0	mgv1a020283m_bHLH	61.6	958.21	21.2822	21.7165	45.2447	42.2541	42.7687	28.9785	31.9843	30.1392	3.07063e-08	1.34061	0.139347	0.634496	bHLH
c26938.graph_c0	mgv1a011393m_bZIP	71.62	1312.21	29.4683	31.7719	94.0831	97.4841	88.3227	36.2605	36.0068	33.7061	9.49039e-19	1.93547	0.55224	0.342837	bZIP
c35490.graph_c0	mgv1a018883m_ERF	60.25	1800.49	10.9343	9.10706	10.3809	10.5511	10.391	30.2631	33.7516	32.8708	0.229256	0.380953	1.60136e-09	1.82004	ERF
c24355.graph_c0	mgv1a015981m_ERF	71.3	768.66	88.0365	38.8379	170.211	183.214	169.956	97.3001	96.9425	108.185	3.26171e-15	1.76662	0.146615	0.785751	ERF
c26805.graph_c0	EMT26392_FAR1	88.64	3039.21	125.538	80.3475	679.882	678.022	677.542	461.136	311.914	312.068	2.01013e-67	3.03571	1.53452e-05	1.93425	FAR1
c26811.graph_c0	LOC_Os11g05340.1_FAR1	61.24	1914.21	19.9797	17.7467	31.5684	27.6655	31.5212	48.7298	44.8532	44.5997	1.92743e-05	1.00431	2.28253e-06	1.41971	FAR1
c29744.graph_c0	mgv1a021034m_MYB	62.98	1196.78	2.06363	3.50207	5.16668	4.16759	5.88764	3.32287	3.57765	4.23122	0.00259863	1.20525	0.598981	0.564699	MYB
c9015.graph_c0	mgv1a003896m_NAC	68.9	2410.21	41.1046	36.3957	68.7728	65.7948	67.1057	42.3779	39.8614	37.9164	1.12622e-07	1.11779	0.823266	0.17922	NAC
c9111.graph_c0	MDP0000275412_Trihelix	85.14	395.23	163.361	185.299	469.706	441.133	468.039	631.425	489.78	451.837	1.44843e-16	1.72779	3.37908e-09	1.72426	Trihelix
c24716.graph_c0	mgv1a010993m_NAC	69.93	1751.21	86.2694	88.6788	242.109	237.108	240.03	113.702	107.664	101.839	1.96421e-20	1.7814	0.348231	0.43572	NAC
c21923.graph_c0	mgv1a003184m_HB-other	60.66	2268.41	26.192	25.7049	46.8044	45.883	46.5935	40.2597	33.048	32.2293	1.29539e-07	1.16497	0.147338	0.572036	HB-other
c36943.graph_c0	PGSC0003DMP400051767_HSF	64.38	193.28	9.49216	24.3477	27.9929	27.3235	25.5611	54.5058	57.519	40.118	0.0157586	1.02023	0.000162683	1.73848	HSF
c11273.graph_c0	mgv1a022013m_HSF	63.72	603.21	6.66783	9.02043	10.4838	11.4301	8.86159	27.7585	21.7925	19.5442	0.0734991	0.720986	2.89703e-05	1.69362	HSF
c28289.graph_c0	mgv1a007319m_AP2	65.56	1455.21	6.54616	5.4571	4.78028	6.90535	6.62304	12.6091	10.3238	11.4181	0.400763	0.346946	0.00941506	1.06188	AP2
c36603.graph_c0	orange1.1g043122m_WRKY	89.47	905.21	90.5027	130.374	279.368	269.584	276.2	139.194	119.827	113.193	3.43511e-16	1.65159	0.594942	0.310284	WRKY
c36611.graph_c0	Solyc09g005560.2.1_Trihelix	72.83	1181.21	104.482	100.222	284.642	283.282	276.39	143.408	92.2099	91.9024	1.16303e-19	1.78438	0.798841	0.223369	Trihelix
c36682.graph_c0	mgv1a018364m_ERF	73	1251.21	63.3891	40.5493	64.1888	64.4842	60.6521	90.1081	106.683	109.336	0.0223341	0.595386	0.000488386	1.09982	ERF
c25683.graph_c0	30190.m010767_NAC	65.76	1368.51	22.9451	12.8414	45.9021	42.6098	44.2088	38.0315	28.1583	27.1738	2.74366e-12	1.61784	0.0530045	0.917351	NAC
c25777.graph_c0	MDP0000252726_B3	62.66	1533.21	6.07506	10.4549	14.482	12.2948	12.625	24.8453	16.9516	17.1331	0.000298342	1.00716	0.00147873	1.39371	B3
c23581.graph_c1	mrna13356.1-v1.0-hybrid_MIKC	63.27	1047.21	0.0673821	0.210645	2.28133	2.31138	3.01625	0.466356	0.215191	0.453333	6.74332e-11	4.54183	--	--	MIKC
c31338.graph_c0	mgv1a003577m_GRAS	63.69	1990.21	23.8968	30.6281	62.1027	65.0484	60.513	63.0645	61.0684	59.1964	1.84102e-12	1.53068	1.71736e-05	1.3053	GRAS
c31423.graph_c0	MDP0000249969_bHLH	68.87	2635.21	16.6286	18.8902	29.2239	27.834	29.2589	24.9395	17.5876	18.8858	7.56275e-06	1.02533	0.530255	0.340746	bHLH
c10418.graph_c0	PGSC0003DMP400030113_ERF	71.43	772.21	0.54827	0.856981	12.0111	13.3929	13.8444	0.0903478	0.19455	0.102462	7.91881e-26	4.55636	--	--	ERF
c33455.graph_c0	mgv1a023543m_GRAS	76.01	2389.71	2.92327	4.15387	8.40938	6.84464	8.67623	5.7514	5.02935	5.39687	9.25079e-08	1.50701	0.144018	0.750846	GRAS
c14081.graph_c0	mgv1a009382m_MYB	61.78	1402.21	5.23358	32.8266	123.172	119.736	117.483	36.1721	46.0704	46.8344	1.25743e-41	3.02103	0.0591601	1.34968	MYB
c12371.graph_c0	mgv1a020610m_ERF	79.13	651.21	2.49221	0.903302	9.92682	9.46126	12.9345	6.85665	6.80562	8.01905	1.35388e-12	2.9689	0.000335405	2.20386	ERF
c31440.graph_c0	mgv1a010128m_WRKY	48	1392.21	8.81907	12.306	90.7966	94.0425	96.6858	58.9827	61.9404	65.3003	1.96119e-49	3.48587	1.69649e-19	2.69913	WRKY
c32839.graph_c0	mgv1a025068m_WRKY	54.83	942.59	4.04249	3.19834	346.71	337.643	340.774	593.762	685.43	687.313	6.82144e-147	6.88074	1.5686e-96	7.63126	WRKY
c22233.graph_c1	Gorai.006G166400.3_ARF	79.86	1220.21	0.809603	0.542341	0.921359	0.420779	0.398247	2.91601	0.923408	1.16718	--	--	0.528493	1.42038	ARF
c27486.graph_c0	mgv1a002017m_HD-ZIP	71.05	1029.44	0.685453	1.21426	1.77466	1.56752	1.73084	0.813267	0.51078	0.768597	0.0493218	1.17191	--	--	HD-ZIP
c15198.graph_c0	Bra001729_B3	64.55	314.24	1.57186	2.57392	2.45966	3.96806	3.09283	2.66424	5.97607	6.29475	--	--	0.244276	1.41719	B3
c20815.graph_c0	MDP0000242596_WRKY	75.98	794.21	0.444235	0.185165	0.530835	0.646478	0.509883	2.02044	1.41871	0.597745	--	--	0.17033	2.2039	WRKY
c11672.graph_c0	Glyma03g29825.1_bZIP	77.05	1719.21	0.246264	0.812622	1.02177	0.895944	0.706641	2.88126	1.00493	1.0125	0.0792727	1.077	0.439702	1.77632	bZIP
c21849.graph_c1	Thecc1EG041653t2_C2H2	61.32	361.23	1.56273	0.610663	0.778072	1.01526	1.34525	3.28336	3.32715	3.94265	--	--	0.0882562	1.81039	C2H2

## Sheet: down regulated TFs
Table S11. unigenes coding TFs.
unigene_id	TF_ID	blast_indenty	length	FPKM-T1	FPKM-T2	FPKM-T3	FPKM-T4	FPKM-T5	FPKM-T6	FPKM-T7	FPKM-T8	FDR-2h	Log2FC-2h	FDR-8h	Log2FC-8h	TF_family
c19815.graph_c0	Thecc1EG024940t1_HD-ZIP	68.95	815.21	21.8127	16.3258	6.63689	6.83809	7.35188	13.8643	19.166	18.1498	0.000490522	-1.13861	0.991208	-0.0299247	HD-ZIP
c29600.graph_c0	mgv1a011234m_HD-ZIP	67.13	1786.21	118.671	144.696	26.8284	26.8557	27.9762	101.124	120.274	117.917	4.76846e-23	-1.94317	0.942411	-0.0779986	HD-ZIP
c34521.graph_c0	mgv1a001322m_HD-ZIP	88.1	3237.21	53.3604	67.5287	20.9242	20.5507	20.3653	32.5862	40.1664	37.6644	1.60284e-09	-1.22004	0.120049	-0.573378	HD-ZIP
c29427.graph_c0	mgv1a012915m_bHLH	63.44	992.4	17.4915	13.1145	6.01832	5.69108	5.876	10.475	11.6566	12.4376	0.000818826	-1.06552	0.733901	-0.279473	bHLH
c22210.graph_c0	Bra039779_S1Fa-like	64.62	766.21	21.4579	31.1889	9.53738	8.23268	10.5703	8.37708	12.8428	13.0114	6.6275e-05	-1.14331	0.00542319	-1.05826	S1Fa-like
c37850.graph_c0	mgv1a006892m_C2H2	76.98	1726.21	5.76373	4.98375	1.34327	1.8696	1.40755	2.14208	3.43772	2.42931	4.82618e-05	-1.47933	0.112405	-0.875781	C2H2
c32384.graph_c1	mgv1a012228m_NAC	75.96	968.21	122.439	180.671	101.094	97.1959	104.814	42.2982	70.8334	66.929	0.337997	-0.249259	0.00311122	-1.18806	NAC
c32513.graph_c0	mgv1a003886m_bHLH	64.05	2742.65	22.1005	16.0591	2.81816	2.86157	3.04161	13.5839	13.119	12.607	6.7086e-08	-2.39601	0.400819	-0.414941	bHLH
c34699.graph_c0	mgv1a007548m_C3H	62.5	3988.88	21.9356	20.8117	5.79547	6.91397	5.92882	14.2023	11.4872	11.0882	2.23058e-11	-1.45715	0.0651385	-0.670012	C3H
c14471.graph_c0	mgv1a000686m_MYB	68.14	3536.72	7.10277	8.73198	5.20528	5.32995	5.7708	1.02578	1.52922	1.83448	0.508873	-0.211188	1.61656e-12	-2.29127	MYB
c21252.graph_c0	mgv1a011074m_GATA	74.4	951.57	3.04034	5.40906	0.443051	1.00206	0.255339	2.49282	4.26275	3.65857	0.000321502	-2.5551	0.948891	-0.131237	GATA
c21327.graph_c0	MDP0000449389_M-type	67.08	1150.21	5.64403	5.62561	2.74903	1.59424	1.83076	0.727875	1.69798	1.51337	0.00712169	-1.12887	0.000232708	-1.96076	M-type
c25919.graph_c1	mgv1a008853m_WRKY	75.41	1761.34	21.7137	30.6837	7.06112	6.07996	6.66747	17.6266	17.4855	19.0917	1.39616e-09	-1.65402	0.430652	-0.391924	WRKY
c25919.graph_c2	Solyc04g078840.2.1_bZIP	70.83	760.21	23.7621	15.7659	7.30192	6.46446	6.71187	20.0985	17.193	15.2997	0.00799537	-1.21804	0.99374	-0.0495332	bZIP
c36317.graph_c0	PH01001474G0470_HB-other	64.68	1796.24	6.99253	11.7894	6.49362	7.3502	7.07899	1.78668	1.96549	2.68699	0.826622	-0.0898302	0.000336366	-1.97869	HB-other
c36320.graph_c0	Can007787_C3H	74.44	2644	56.7922	44.9411	10.7365	11.5404	10.5068	54.1727	37.6152	39.3218	1.40525e-09	-1.89815	0.956997	-0.0922299	C3H
c30111.graph_c0	mrna15187.1-v1.0-hybrid_bHLH	61.07	873.21	3.79802	2.94723	0.563278	1.00798	0.834757	3.03611	1.4624	1.81222	0.00068517	-1.75055	0.68178	-0.557058	bHLH
c27417.graph_c0	Solyc01g096050.2.1_bHLH	71.28	1819.21	5.97333	7.35619	1.31323	1.53212	2.09243	4.60205	5.73943	5.95851	3.38724e-07	-1.68561	0.895983	-0.1523	bHLH
c27484.graph_c0	Thecc1EG019070t1_bZIP	73.1	843.21	6.94578	6.01696	0.916643	1.04385	1.15261	3.64057	2.31619	2.81504	2.74728e-07	-2.31983	0.136007	-1.01923	bZIP
c25439.graph_c0	Bra039779_S1Fa-like	64.63	421.23	14.909	18.6779	5.83838	6.61691	5.76817	5.30009	8.91636	5.25943	0.00462248	-1.13492	0.0274805	-1.22945	S1Fa-like
c9273.graph_c0	Solyc08g075090.2.1_bHLH	84.96	949.21	51.9629	70.4925	18.0622	16.3819	15.8704	49.2454	67.5822	62.017	2.07562e-11	-1.53477	0.944396	0.106142	bHLH
c27768.graph_c0	mgv1a009982m_GATA	64.41	1437.23	31.471	62.5186	3.86228	3.72552	3.15572	21.7958	37.1604	39.142	4.16719e-05	-3.37143	0.778073	-0.367463	GATA
c27886.graph_c1	mgv1a004008m_bHLH	65.77	1190.21	3.08289	2.03871	0.531328	0.554638	0.544381	2.69642	1.51469	1.39603	0.000374806	-1.92022	0.862184	-0.334606	bHLH
c31272.graph_c0	mrna28322.1-v1.0-hybrid_HD-ZIP	61.52	1993.63	13.0605	18.1093	4.93432	5.37154	5.19998	9.62368	9.4196	9.48535	9.05981e-07	-1.25773	0.187391	-0.569679	HD-ZIP
c31284.graph_c0	mgv1a001410m_HD-ZIP	88.24	2154.21	74.7164	91.3744	27.3664	29.248	27.3327	47.1872	51.7467	54.1022	1.43994e-09	-1.23799	0.133161	-0.561804	HD-ZIP
c37119.graph_c0	Nta009365_GATA	67.09	1584.21	39.3302	24.9709	4.7015	4.02807	6.33936	28.9338	21.7165	22.3751	0.000126592	-2.36334	0.803789	-0.279141	GATA
c37185.graph_c0	mrna20108.1-v1.0-hybrid_NF-YB	73.93	3299.21	15.0143	26.0759	14.9084	15.1401	16.0548	3.63724	5.50988	4.82043	0.847382	-0.0790978	0.000694577	-1.99087	NF-YB
c27690.graph_c0	mgv1a011829m_MYB	68.03	1541.32	89.8682	45.5591	6.38232	6.94786	6.93613	15.7521	10.7218	10.6775	0.00189546	-3.01513	0.0264764	-2.33483	MYB
c28869.graph_c0	Bra039779_S1Fa-like	62.74	2676.21	47.6449	58.5775	15.5171	16.2527	15.7672	14.1297	21.6407	21.4347	9.60067e-12	-1.41346	1.30325e-06	-1.33422	S1Fa-like
c34037.graph_c2	GSMUA_Achr7P08840_001_HD-ZIP	61.86	3580.21	175.471	270.956	20.3523	19.7292	18.3011	165.542	207.062	203.408	3.77105e-12	-3.18302	0.947997	-0.0698859	HD-ZIP
c34095.graph_c1	mgv11b019145m_bHLH	72.64	755.21	6.26016	7.01018	2.51211	1.55397	1.5014	4.9886	4.97324	3.3526	0.000913503	-1.51084	0.694832	-0.444615	bHLH
c12878.graph_c0	mgv1a008873m_M-type	71.14	2119.21	8.35754	8.46603	6.10081	4.53407	5.54154	2.99585	2.4103	1.9788	0.365142	-0.315926	1.59125e-05	-1.64037	M-type
c24666.graph_c0	mgv1a009692m_GATA	66.27	1389.21	53.4351	47.4247	15.3762	15.206	14.5167	45.902	39.5263	40.8937	1.91329e-10	-1.42301	0.90222	-0.128812	GATA
c27325.graph_c0	mgv1a009891m_WRKY	74.54	992.21	252.253	219.357	71.3839	71.3369	68.893	165.803	189.342	188.913	7.8283e-13	-1.41845	0.691547	-0.245708	WRKY
c33333.graph_c0	Solyc09g007810.2.1_ARF	67.38	1737.73	3.28913	3.34279	0.202177	0.464303	0.792324	4.65724	2.29103	2.00341	3.35744e-08	-2.44076	1	-0.0239896	ARF
c10997.graph_c0	MDP0000240167_CPP	67.01	983.21	5.38262	7.70291	2.00104	2.16343	1.56511	5.10904	6.26476	6.19647	0.000534662	-1.44127	1	-0.0142797	CPP
c34200.graph_c0	MDP0000277077_NF-YB	67.03	3144.21	95.1553	111.129	51.4443	50.2487	51.4402	39.2305	41.1156	38.5268	0.000690798	-0.68482	9.98123e-06	-1.24114	NF-YB
c32284.graph_c0	mgv1a014878m_bHLH	71.62	948.54	45.8995	55.8912	21.7789	18.7133	22.0293	14.3427	21.3818	23.4396	6.29916e-05	-0.957451	4.02508e-05	-1.22393	bHLH
c37518.graph_c0	EMS64071_MYB_related	66.77	1699.21	12.8319	16.2274	3.63897	3.49646	3.86077	9.3614	12.7758	12.1998	1.00299e-09	-1.65499	0.797541	-0.200995	related
c30222.graph_c0	Potri.008G116000.1_bHLH	61.2	1745.51	13.3809	18.9985	5.43444	5.58882	5.61435	7.83406	14.1152	15.7745	3.73616e-06	-1.21061	0.855511	-0.215662	bHLH
c30279.graph_c0	Pbr010447.1_EIL	78.26	1210.21	2.79872	4.01003	1.27734	1.33338	1.60615	0.518841	0.682761	0.915308	0.0506853	-0.940819	0.000778888	-2.12224	EIL
c26622.graph_c0	GSMUA_Achr9P20700_001_GATA	75.19	2294.21	1.01498	2.21146	0.275647	0.28774	0.176512	0.152051	0.0654838	0.137952	0.00770269	-2.36479	0.00168809	-3.61588	GATA
c28036.graph_c0	Thecc1EG016186t1_GRAS	60.62	2449.21	9.33464	11.4984	5.68045	6.0195	5.52239	0.940028	0.889424	0.969159	0.0692792	-0.528025	2.98928e-21	-3.34059	GRAS
c28076.graph_c0	OpuncBB_FGP22587_MYB_related	64.44	3097.63	14.4196	15.6193	6.19265	5.06728	5.59526	11.7119	10.9366	10.2427	5.37623e-06	-1.09105	0.595889	-0.31786	related
c24374.graph_c0	mrna03614.1-v1.0-hybrid_C2H2	71.57	2179.21	264.222	382.528	200.459	199.795	197.31	119.032	146.186	146.321	0.123524	-0.363741	0.000399685	-1.09126	C2H2
c18530.graph_c0	GSVIVT01031241001_TALE	62.66	638.21	6.41273	7.37362	3.52314	2.98814	2.28426	0.983857	0.353097	0.123976	0.0644059	-0.904465	3.67699e-08	-3.69894	TALE
c32767.graph_c0	Solyc06g005590.2.1_MYB_related	63.71	3286.67	3.15602	2.55043	0.940676	1.07121	1.08426	2.48361	2.01124	2.11849	0.00146557	-1.14576	0.839538	-0.243448	related
c23144.graph_c0	XP_004510098_WRKY	73.67	856.21	3.29654	3.43514	0.984792	0.685331	0.662146	0	0.350927	0.18482	0.000654056	-1.78832	1.69037e-07	-4.08941	WRKY
c19379.graph_c0	MDP0000295305_NF-YC	65.99	1930.21	17.0723	19.39	4.69601	4.21802	4.53164	8.81938	7.58869	7.37849	1.38015e-11	-1.69518	0.00143927	-1.06433	NF-YC
c19531.graph_c0	cassava4.1_030276m_ZF-HD	81.08	552.22	11.2447	8.25551	3.94451	2.39084	3.22661	8.08576	8.02558	5.15811	0.00337397	-1.29604	0.804746	-0.334503	ZF-HD
c17008.graph_c1	EMT26392_FAR1	78.99	941.21	23.166	27.0305	8.58528	9.50745	9.20733	13.9356	15.7223	15.4679	3.43125e-05	-1.13328	0.184174	-0.598637	FAR1
c19601.graph_c0	mgv1a026788m_NAC	61.77	954.21	3.17982	4.62351	0.29455	0.230605	0.424387	1.09673	2.75525	1.90714	1.03534e-09	-3.28859	0.291125	-0.874498	NAC
c19683.graph_c0	mgv1a023604m_ERF	69.05	745.21	1.60971	3.74946	0.18858	0.0984265	0.108682	1.40432	2.01599	1.80497	0.00148903	-4.00054	0.768369	-0.46458	ERF
c22839.graph_c0	Solyc06g048630.2.1_bZIP	71.3	1522.21	4.03295	4.58895	0.369283	0.433669	0.478855	2.29165	3.25691	2.443	2.51933e-11	-3.0048	0.502218	-0.554995	bZIP
c8986.graph_c0	Eucgr.G02186.1_HD-ZIP	65.56	789.21	32.4558	20.3108	5.87618	5.9481	6.05474	8.75176	17.2275	16.4419	0.00151743	-1.83155	0.383525	-0.770728	HD-ZIP
c25359.graph_c0	XP_004510098_WRKY	71.83	493.22	2.146	2.53438	0.712316	0.44614	0.656834	0	0.609195	0.641681	0.00546827	-1.62234	0.0142094	-2.33628	WRKY
c35643.graph_c2	mgv1a000686m_MYB	60.39	2564.21	4.37544	5.93582	3.72674	3.08931	3.34802	1.49645	0.761652	0.987407	0.479075	-0.272534	4.16126e-07	-2.11446	MYB
c33590.graph_c0	MDP0000318339_FAR1	75	1502.21	42.6984	33.2356	13.3776	11.1814	11.7534	31.2098	23.3019	22.2797	1.24326e-05	-1.32988	0.402364	-0.442335	FAR1
c33688.graph_c0	GSMUA_Achr11P19880_001_ERF	60.59	2637.21	8.1073	14.1639	3.78344	3.58786	3.99241	4.02116	5.72517	4.86038	0.00830354	-1.21598	0.0721954	-1.04321	ERF
c36956.graph_c0	PGSC0003DMP400002986_bZIP	76.23	2466.21	56.9665	45.8256	10.4278	10.2013	9.55651	32.5045	23.0874	23.7411	1.87895e-11	-2.03211	0.017453	-0.83146	bZIP
c11225.graph_c0	OpuncBB_FGP24418_bZIP	75.31	193.28	11.3176	11.0325	2.18126	3.03594	2.93324	7.58028	10.1047	7.77797	0.00167086	-1.7137	0.907783	-0.261415	bZIP
c30859.graph_c0	Pbr002083.1_ERF	65.81	1745.21	46.8209	47.2304	33.498	36.6488	35.3625	10.4739	21.1335	21.0817	0.771342	-0.0924317	8.12973e-06	-1.28017	ERF
c10027.graph_c0	mgv1a019350m_bZIP	62.94	647.21	4.25205	4.43081	0.434268	0	0.375416	3.8807	2.20519	2.56728	6.25575e-10	-3.68511	0.766421	-0.457721	bZIP
c26203.graph_c0	mgv1a004375m_AP2	66.95	1009.81	10.1323	10.267	3.96624	3.34125	2.72694	7.53078	10.191	9.3241	0.000291449	-1.28277	0.987656	-0.0405247	AP2
c33036.graph_c0	mgv1a004322m_WRKY	69.84	1667.28	13.2046	10.1434	4.29868	4.70724	3.59467	13.767	8.74037	7.1184	0.000359246	-1.15497	0.97128	-0.117859	WRKY
c33055.graph_c0	Solyc05g007160.2.1_MYB	61.6	1635.19	20.6703	15.109	2.965	3.54364	3.31851	12.1599	10.7494	11.613	4.58765e-07	-2.13025	0.286318	-0.509223	MYB
c25739.graph_c0	mrna09125.1-v1.0-hybrid_bHLH	84.18	1150.21	10.0611	13.1051	5.25369	4.33633	5.91478	2.66888	4.50618	4.19616	0.0102114	-0.831918	0.000395398	-1.46631	bHLH
c26418.graph_c0	Aan016747_ERF	63.52	573.22	6.77049	4.74618	1.59355	2.1753	0.706456	5.96386	5.1107	2.76063	0.00526876	-1.6305	0.944773	-0.198486	ERF
c26147.graph_c0	OpuncBB_FGP24418_bZIP	61.54	1052.21	1.47536	2.02656	0.667792	0.906216	0.615778	0.0663056	0.356948	0.0751965	0.121535	-0.927386	0.000144845	-3.2511	bZIP
c33467.graph_c0	BGIOSGA035841-PA_MYB_related	61.21	2611.21	5.2425	7.23695	1.53383	1.40449	1.79896	2.96575	2.21506	2.96951	5.04159e-08	-1.64831	0.0109515	-1.05703	related
c16742.graph_c0	mgv1a007157m_AP2	80.71	1783.31	12.3454	10.8029	8.78661	8.14384	9.44654	5.28153	4.7598	4.96925	0.853269	-0.0738928	0.00482949	-1.07836	AP2
c36892.graph_c0	mgv1a025068m_WRKY	57.94	1157.21	70.2455	70.4031	18.9446	20.8533	19.5267	11.455	12.2684	11.897	6.08519e-12	-1.50383	2.71176e-19	-2.43051	WRKY
c19818.graph_c1	mrna09346.1-v1.0-hybrid_NF-X1	60.37	443.22	9.87077	2.98619	1.74388	1.15843	2.92373	3.46303	1.18636	1.96369	0.302873	-1.42773	0.545679	-1.44083	NF-X1
c22097.graph_c0	Potri.015G030200.1_NAC	80.89	920.8	1.53265	3.75316	0.915713	0.477944	0.967528	2.57612	1.79471	1.71856	0.12718	-1.40174	0.930693	-0.228653	NAC
c37761.graph_c0	MDP0000285251_C3H	68.6	390.23	8.49876	5.65281	4.32149	1.69166	3.73584	2.14543	1.73244	1.82483	0.221395	-0.808809	0.0193669	-1.77205	C3H
c20374.graph_c0	Can007034_B3	66.51	908.21	1.94237	4.93864	2.86259	2.26132	2.58612	0	0.496251	0.609834	0.939978	-0.073448	0.0304608	-3.05207	B3
c21243.graph_c0	Jcr4S00284.50_bZIP	69	373.23	8.31868	3.54617	3.01222	3.3409	2.17	1.68236	2.41514	1.90794	0.430149	-0.755864	0.297333	-1.44977	bZIP
c9212.graph_c0	mgv1a025099m_GRAS	64.46	1959.21	56.2933	12.0473	11.8352	10.7446	12.1535	32.2627	11.9238	13.2059	0.418177	-1.26746	0.845744	-0.741046	GRAS
c31201.graph_c0	mrna03614.1-v1.0-hybrid_C2H2	72.71	1399.21	1.66422	3.31071	1.6572	1.36295	1.50497	0.797793	0.912647	1.18751	0.514109	-0.379466	0.131644	-1.2103	C2H2
c31011.graph_c0	Scf00037.g4408.t1_GRAS	66.81	1688.18	13.5009	28.7032	9.07363	8.5593	8.97138	5.82711	9.25511	9.56117	0.150377	-0.90655	0.187441	-1.20453	GRAS
c25180.graph_c0	mgv1a014945m_MYB	78.18	839.21	3.69965	5.95803	1.33965	2.01024	2.2197	3.99046	3.66986	2.92274	0.0288661	-1.03984	0.844114	-0.308527	MYB
c24949.graph_c0	mgv1a025975m_ERF	62.98	799.07	214.232	10.7663	24.3578	26.6197	25.6432	109.575	70.2219	71.7882	0.463103	-1.85714	0.95612	-0.335281	ERF
c34633.graph_c0	PGSC0003DMP400027372_TALE	93.33	1137.81	38.1403	12.2786	17.6002	18.2435	16.5853	11.8342	8.38438	9.0401	0.834018	-0.227739	0.525331	-1.26178	TALE
c27627.graph_c0	mgv1a020585m_ERF	67.74	793.91	308.86	46.1235	21.1529	20.6027	22.8514	118.372	65.3798	66.2751	0.237353	-2.75334	0.783787	-0.995884	ERF
c34139.graph_c0	Lus10021031_bZIP	71.7	451.22	8.44469	10.5923	3.58165	4.06389	3.23088	7.73098	5.49367	7.3648	0.0266316	-1.06042	0.812903	-0.332036	bZIP
c33988.graph_c2	mrna29786.1-v1.0-hybrid_WOX	66.82	864.21	17.5549	1.27625	0.65045	0.169747	0.5623	7.99225	2.78143	1.73954	0.212083	-4.07217	0.835603	-1.09279	WOX
c10677.graph_c0	Nta012947_MIKC	70.49	945.21	0.447921	6.14558	0.520371	0.776001	1.11391	0.516681	0.158942	0.585962	0.459526	-1.6654	--	--	MIKC
c32288.graph_c0	mgv1a021752m_ERF	66.47	883.28	48.8913	1.2487	0.477305	0.581287	1.10032	8.68855	1.7859	2.14987	0.202376	-4.84217	0.653496	-2.49798	ERF
c30449.graph_c0	mgv1a014255m_bHLH	65.76	981.21	4.31487	15.1375	3.29412	3.58815	4.29218	2.77304	3.13876	3.62869	0.36293	-1.03004	0.435238	-1.44837	bHLH
c38282.graph_c0	mgv1a016932m_MYB_related	74.42	408.23	3.97559	2.52166	1.54911	2.15609	1.78556	1.19632	1.28804	1.35673	0.475635	-0.511751	0.282899	-1.21769	related
c28694.graph_c0	OpuncBB_FGP25129_MYB_related	69.21	946.21	2.61011	4.89573	1.4852	1.7054	1.19833	3.90788	3.01671	2.92671	0.0690252	-1.01732	1	-0.0451091	related
c27000.graph_c0	cassava4.1_017419m_ERF	62.94	665.21	1.90938	1.87912	1.58444	0.992372	1.21752	0.209761	0.903375	0.594718	0.778652	-0.258447	0.114267	-1.59266	ERF
c24421.graph_c0	evm.TU.contig_30133.1_ERF	60.44	1459.54	5.02801	2.21667	1.29984	1.50763	1.1653	1.57743	0.411728	0.596316	0.206403	-1.14446	0.200453	-1.96488	ERF
c8721.graph_c0	mgv1a003638m_C2H2	63.33	2348.21	2.79463	3.06869	1.64577	0.718425	1.03471	2.64427	2.43116	2.15647	0.0113309	-1.04571	0.940028	-0.146245	C2H2
c32707.graph_c0	MDP0000284588_GeBP	77.89	1848.21	280.541	121.223	49.7659	49.3299	51.5338	99.3545	49.9502	50.8159	0.0866944	-1.69382	0.309157	-1.48035	GeBP
c23914.graph_c0	MDP0000318339_FAR1	84.95	723.21	2.63438	5.08358	1.55453	1.72415	1.00789	2.79761	1.97345	2.4069	0.085664	-1.09113	0.682283	-0.540647	FAR1
c23914.graph_c1	MDP0000318339_FAR1	82.22	625.21	4.17594	7.0565	2.92207	1.64245	1.81359	1.78545	2.88351	2.53107	0.0462996	-1.06438	0.170218	-1.07588	FAR1
c23954.graph_c0	Thecc1EG011985t1_C2H2	64.75	953.21	3.03511	4.78263	1.76916	1.23118	1.5294	3.36684	3.15216	3.9843	0.0383208	-1.03598	1	-0.0117197	C2H2
c15715.graph_c0	PDK_30s873781g005_C3H	63.07	1358.21	4.77969	1.24516	1.34509	0.86406	1.01372	2.10606	2.10162	1.98067	0.409702	-1.19184	0.885734	-0.43937	C3H
c9758.graph_c0	mgv1a012143m_bHLH	72.19	585.21	2.04982	3.64377	2.04118	2.00539	1.38396	0.596089	0.641793	0.540814	0.695283	-0.313244	0.0157512	-2.11509	bHLH
c22499.graph_c1	mrna04566.1-v1.0-hybrid_YABBY	82.98	942.21	5.9913	5.38475	3.57962	2.25757	4.04005	2.14735	2.23227	2.18336	0.327682	-0.466295	0.0482517	-1.24558	YABBY
c33062.graph_c0	Gorai.002G080600.2_GRAS	76.08	1572.92	165.404	29.4041	4.91394	4.98962	4.94312	100.731	51.338	53.975	0.105626	-4.00707	0.929894	-0.407869	GRAS
c40683.graph_c0	30068.m002516_ARF	81.73	1195.21	0.944614	0.922808	0.705473	0.306843	0.677629	0.408608	0.377089	0.330998	0.606136	-0.405439	0.340155	-1.19356	ARF
c31372.graph_c0	mgv1a010659m_Trihelix	74.44	1560.12	40.4351	16.2602	21.2582	21.2036	20.2981	16.2778	11.9889	10.8024	0.887683	-0.133368	0.526378	-1.01065	Trihelix
c32093.graph_c0	mgv1a003123m_NAC	62.46	2300.89	125.278	72.2232	38.5701	36.8513	37.4878	102.306	72.1821	74.0025	0.0668474	-1.079	0.955813	-0.134141	NAC

## Sheet: inconsistently regulated TFs
Table S9. unigenes coding TFs,which is up-, down- and inconsistently regulated.
unigene_id	TF_ID	blast_indenty	length	FPKM-T1	FPKM-T2	FPKM-T3	FPKM-T4	FPKM-T5	FPKM-T6	FPKM-T7	FPKM-T8	FDR-2h	Log2FC-2h	FDR-8h	Log2FC-8h	TF_family
c35932.graph_c0	30190.m011015_C2H2	69.75	1723.73	18.2167	19.8357	10.9247	11.3614	11.7465	19.5493	18.3463	15.7443	0.140951	-0.417572	0.980765	0.046186	C2H2
c35999.graph_c0	PDK_30s678801g001_C3H	75.07	2850.04	84.3281	72.0067	57.8143	57.597	57.5169	84.5521	71.1095	73.7911	0.684259	-0.117198	0.927247	0.0988752	C3H
c36009.graph_c1	Jcr4S00282.90_NAC	69.33	2525.09	67.2912	85.117	43.4936	41.4803	43.525	49.4295	57.0867	55.7441	0.0247892	-0.499236	0.476227	-0.35256	NAC
c36052.graph_c0	ObartAA03S_FGP14778_LBD	71.49	6564.12	16.8772	17.4748	9.76252	8.72701	9.20447	12.4142	10.3907	10.2096	0.014574	-0.569086	0.224466	-0.507772	LBD
c36070.graph_c0	GRMZM2G395549_P01_bHLH	69.19	5563.87	59.5058	60.0385	42.3827	42.1987	41.6318	49.3174	38.1128	38.2254	0.475853	-0.180266	0.451846	-0.37976	bHLH
c19763.graph_c1	PGSC0003DMP400015193_LBD	94.44	440.22	6.57192	4.00872	1.43653	1.66618	1.47183	9.98444	5.97221	5.75149	0.0124512	-1.48014	0.612221	0.570593	LBD
c19767.graph_c0	mgv1a010119m_BBR-BPC	70.52	1492.72	36.1155	49.1605	38.3639	37.4427	39.4993	41.7842	35.5274	37.0509	0.554472	0.184093	1	-0.0199774	BBR-BPC
c19812.graph_c0	mrna08511.1-v1.0-hybrid_E2F/DP	62.79	1338.67	12.4399	18.0163	14.8544	14.2459	13.7337	15.583	17.7878	17.6725	0.480525	0.242259	0.683305	0.305275	E2F/DP
c19865.graph_c0	mgv1a003644m_GRAS	78.62	1980.46	8.90743	5.38352	7.16686	8.18497	6.13425	11.3786	13.0476	15.0218	0.484551	0.317544	0.0102214	1.00552	GRAS
c19898.graph_c0	mrna09346.1-v1.0-hybrid_NF-X1	60.63	334.24	1.05558	0.879966	0.840901	0	0.726941	0.626204	0.449478	0.236724	--	--	--	--	NF-X1
c23996.graph_c0	cassava4.1_015543m_MIKC	80.43	1575.21	17.1121	17.038	16.4154	15.3662	16.9673	19.6652	17.7395	15.9731	0.432056	0.25443	0.818128	0.19302	MIKC
c24026.graph_c0	MDP0000320006_B3	71.52	1159.21	34.0882	50.1105	38.43	36.889	42.13	45.9816	58.7736	56.8568	0.458858	0.230878	0.27493	0.502031	B3
c24037.graph_c0	Cucsa.185850.1_E2F/DP	60.9	1858.21	8.12639	8.70547	6.27707	5.36828	5.92762	10.3626	9.338	9.41017	0.615527	-0.195367	0.629221	0.341536	E2F/DP
c24087.graph_c0	mgv1a006676m_C2H2	68.15	1760.21	12.9484	18.0461	7.46484	7.709	6.34967	13.4366	15.3203	13.5301	0.00470187	-0.776639	1	0.00680727	C2H2
c2409.graph_c0	orange1.1g041165m_MYB_related	94.74	271.25	0	0.271078	1.29522	0.540818	0.895752	0	1.9385	0.291696	--	--	--	--	related
c24090.graph_c1	mgv1a012827m_WRKY	80.31	420.23	7.55621	15.0479	6.5211	8.72717	6.36009	10.4594	15.3726	16.1924	0.629461	-0.306271	0.6815	0.464473	WRKY
c49809.graph_c0	cassava4.1_003109m_bHLH	67.39	169.29	0	0	0	0	0	0	0.887433	0	--	--	--	--	bHLH
c49852.graph_c0	30147.m014313_ERF	91.04	150.3	0	0	0	0	0	0	0	0	--	--	--	--	ERF
c49939.graph_c0	Jcr4S05030.40_MYB	66.2	195.28	0.361344	0.376536	0	0	0	0	0	0	--	--	--	--	MYB
c49945.graph_c0	mgv1a024317m_MYB_related	84.15	277.25	0	0	0.253438	0.793671	0.584245	0	0.270935	0	--	--	--	--	related
c51646.graph_c0	mrna00537.1-v1.0-hybrid_HB-other	79.17	169.29	0	0.868686	0.415061	0	0	0	0	0.467378	--	--	--	--	HB-other
c27061.graph_c0	mgv1a015455m_bZIP	72.73	650.21	5.96881	2.26173	3.78232	3.49703	2.74035	1.1803	1.38632	1.947	1	0.00221403	0.421432	-1.33414	bZIP
c27093.graph_c0	Scf00050.g5464.t1_bZIP	68.13	978.05	124.165	33.38	52.8762	51.7462	49.9336	119.768	54.2994	56.5478	0.791533	-0.315042	0.998245	0.0654953	bZIP
c27108.graph_c0	Scf00694.g20878.t1_bHLH	60.22	1745.21	9.78467	8.67928	6.03931	6.47238	6.96113	12.7525	12.4821	12.6943	0.622762	-0.184748	0.219466	0.586019	bHLH
c27164.graph_c0	Han006117_NAC	79.34	1703.63	101.477	110.491	75.519	72.8907	75.3037	121.423	128.132	129.299	0.503514	-0.178955	0.444799	0.390737	NAC
c27183.graph_c0	mgv1a009792m_Whirly	69.35	1094.48	9.34843	13.3693	10.4004	9.51637	9.24993	8.15934	10.1576	9.398	0.809486	0.11027	0.897411	-0.15293	Whirly
c27225.graph_c0	Eucgr.E02744.6_C2H2	60.75	1422.93	20.3319	18.0346	15.4069	16.2374	17.3032	19.7104	18.4238	21.3524	0.827888	0.0898286	0.849622	0.180661	C2H2
c29466.graph_c0	mgv1a009999m_G2-like	62.92	2211.99	1.65882	15.4241	8.95796	8.95306	9.73946	9.58834	11.4781	12.7698	0.705477	0.476887	0.821578	0.577927	G2-like
c29484.graph_c0	EMS59827_ERF	62.85	736.94	9.95817	3.59198	5.91157	7.16624	5.05548	14.6741	8.25638	8.80403	0.895372	0.138732	0.569272	0.750813	ERF
c29489.graph_c0	mgv1a015990m_bZIP	85.4	1079.21	108.995	215.778	131.845	129.609	134.859	101.56	131.063	132.481	0.961261	0.0449254	0.824035	-0.26267	bZIP
c295.graph_c1	mgv1a020209m_NAC	63.83	338.24	1.46033	0.869559	1.0387	1.08427	0.957792	0.412532	0.222081	0.467848	--	--	--	--	NAC
c29501.graph_c0	mgv1a008458m_bZIP	69.15	2066.61	8.67269	5.08794	7.5821	9.33443	8.54347	9.52014	6.94243	7.04465	0.085907	0.616582	0.747058	0.307711	bZIP
c29516.graph_c0	mgv1a001935m_GRAS	66.71	2596.74	1.1413	1.50076	1.05531	0.819144	0.842115	2.28372	2.14062	1.61491	0.753407	-0.212716	0.33625	0.747268	GRAS
c29519.graph_c0	PGSC0003DMP400048525_AP2	62.13	2076.35	11.8265	9.41988	6.53131	6.39394	6.47506	12.5332	10.0211	9.06935	0.211087	-0.395639	0.913569	0.116061	AP2
c29546.graph_c0	mgv1a008926m_G2-like	67.98	946.73	11.7763	10.0191	4.45316	4.57106	4.53405	11.9383	8.17237	10.0289	0.00724383	-0.947575	1	0.0121682	G2-like
c29581.graph_c0	mgv1a010632m_HD-ZIP	78.91	419.23	0.336633	0.526178	0.838033	1.04976	0.772759	2.32985	2.50849	2.45353	--	--	0.0190008	2.64064	HD-ZIP
c29612.graph_c0	Can012991_ARF	68.68	3083.21	9.1774	15.8354	5.8114	5.01961	5.09606	9.61698	7.84494	6.72354	0.0368699	-0.897097	0.516854	-0.488113	ARF
c34361.graph_c0	GSVIVT01009219001_MIKC	72.69	954.05	4.14186	1.92678	2.6514	4.15158	2.63164	1.53568	2.12583	2.57093	0.658792	0.360993	0.808095	-0.424769	MIKC
c34363.graph_c0	Thecc1EG021300t1_ARR-B	64.9	2773.62	8.70077	10.6572	8.91742	9.65243	9.72374	12.6524	9.42473	8.78625	0.356203	0.294098	0.758785	0.225101	ARR-B
c34383.graph_c0	mgv1a005387m_C3H	74.48	2538.97	37.4915	40.2841	31.1896	30.7668	30.4637	40.3661	32.9287	31.7242	0.988751	-0.00815079	1	-0.0166917	C3H
c34411.graph_c0	PGSC0003DMP400002986_bZIP	73.42	1487.43	25.143	21.7511	11.7627	12.328	10.6178	16.1352	13.2818	12.0219	0.0085538	-0.696438	0.124916	-0.633915	bZIP
c34457.graph_c0	PH01000046G0930_WRKY	72.98	1794.21	343.139	342.772	250.522	243.73	239.604	253.257	308.01	303.885	0.506113	-0.161439	0.89994	-0.113181	WRKY
c34495.graph_c0	mgv1a009012m_LBD	66.67	1129.49	2.31152	3.25501	4.16808	4.54576	4.01552	1.72953	3.39176	3.15232	0.0304558	0.943252	0.980765	0.134887	LBD
c29321.graph_c0	OpuncBB_FGP0165_MYB_related	68	1279.56	8.93373	9.71159	5.98562	6.36287	6.64607	6.2158	6.69239	6.36908	0.562354	-0.229691	0.598981	-0.399227	related
c29327.graph_c0	Lus10022218_bHLH	79.71	1719.21	15.7609	13.8146	10.9125	10.3247	10.5525	20.4935	14.2438	14.1289	0.662571	-0.158086	0.683368	0.268301	bHLH
c29366.graph_c1	mrna28322.1-v1.0-hybrid_HD-ZIP	67.91	391.23	10.1003	13.1562	8.08209	8.62415	8.90169	17.6545	16.3201	20.8307	0.854138	-0.113003	0.231985	0.794447	HD-ZIP
c29368.graph_c0	GRMZM2G126957_P01_NF-YA	76.67	2284.49	4.3552	10.9113	7.75095	9.05421	9.00494	13.9261	5.78709	6.37277	0.327019	0.520935	0.912222	0.336493	NF-YA
c20565.graph_c1	BGIOSGA023566-PA_C3H	60.68	301.24	0.234243	0	0	0.243488	0	0.231601	0.249358	0.262656	--	--	--	--	C3H
c206.graph_c0	mgv1a018883m_ERF	62.84	457.22	0.771655	0.321639	0	0	0.177138	1.52591	2.13577	1.73051	--	--	--	--	ERF
c20673.graph_c0	MA_10429485g0010_EIL	61.62	3525.41	10.9485	8.69742	6.29826	6.69942	6.43257	7.97532	6.88224	6.5535	0.360191	-0.280244	0.595827	-0.332631	EIL
c20674.graph_c0	Scf00253.g13853.t1_HSF	94.12	506.22	4.73934	7.84366	3.33131	4.20194	7.35961	6.47756	8.90325	6.87722	0.976839	-0.00224953	0.79271	0.386116	HSF
c20725.graph_c0	Tp6g32450_MYB	71.75	3995.04	11.2688	12.6076	6.49006	5.82008	5.69668	7.29975	7.38938	6.75356	0.00848421	-0.663415	0.123435	-0.602515	MYB
c22159.graph_c0	mrna16655.1-v1.0-hybrid_MYB	69.37	1220.21	9.6574	13.679	4.89472	5.22968	4.11522	8.23343	9.60344	9.92103	0.00259491	-0.96272	0.849479	-0.189483	MYB
c22172.graph_c0	mgv1a011688m_WOX	82.33	1213.98	82.5964	84.6759	41.0372	36.8561	39.0951	59.2516	64.1659	70.9768	0.000582934	-0.774324	0.71901	-0.230871	WOX
c22221.graph_c0	MDP0000270344_BES1	67.02	1299.81	23.615	16.1789	20.7584	19.5812	20.9984	24.0465	30.918	30.3144	0.231653	0.355985	0.123013	0.642987	BES1
c21472.graph_c1	Thecc1EG021580t1_WRKY	67.92	271.25	0.780423	1.89755	4.14471	2.9745	2.68726	0.514414	1.9385	1.16678	--	--	--	--	WRKY
c21524.graph_c0	PDK_30s1165641g010_NAC	64.95	309.24	0.228183	0.713329	0.227221	1.66032	1.04761	0.225609	0.485815	0.767583	--	--	--	--	NAC
c21544.graph_c1	312791_bHLH	60.95	265.25	0.798076	1.10884	1.32452	1.1061	0.916014	2.89328	2.26554	0.596588	--	--	--	--	bHLH
c21549.graph_c2	GRMZM2G062651_P01_VOZ	80.52	181.28	2.72475	1.62246	2.71326	0.809228	1.34032	0.38486	0.828737	0.436466	--	--	--	--	VOZ
c24147.graph_c1	GSVIVT01013790001_TALE	62.5	1211.63	43.6787	43.9979	31.548	31.6608	29.1442	28.0422	33.3541	34.9368	0.556548	-0.183672	0.576461	-0.31185	TALE
c24171.graph_c1	MEDTR4G079000.1_MYB	61.43	519.35	0.543473	1.13265	0.541182	0.141231	0.779733	0.940353	1.30172	0.457047	--	--	--	--	MYB
c24320.graph_c0	mgv1a015981m_ERF	69.85	530.22	2.79474	0	1.98783	1.52169	1.833	0.263164	0.141671	0.447677	0.676113	0.626082	--	--	ERF
c44363.graph_c0	GSVIVT01020033001_HD-ZIP	71.43	320.24	0	0	0.219416	1.14521	0.758721	0	0	0	--	--	--	--	HD-ZIP
c44387.graph_c0	PH01004450G0140_WRKY	77.14	177.28	0	0	0	0	0	0.787088	0	0	--	--	--	--	WRKY
c37775.graph_c0	MELO3C025774P1_HD-ZIP	92.31	223.27	4.10858	6.91597	6.92366	5.58482	6.16673	3.43728	4.37371	2.48066	0.470551	0.513737	--	--	HD-ZIP
c37848.graph_c0	MDP0000312598_B3	89.43	319.24	7.29416	2.99426	1.76082	1.60832	3.04439	6.11919	3.76478	5.94831	--	--	0.971253	0.151216	B3
c4625.graph_c0	PGSC0003DMP400039949_bHLH	89.61	362.03	1.36437	1.21863	1.5527	0.607809	1.78971	0.963559	1.45241	1.31131	--	--	--	--	bHLH
c46318.graph_c0	mgv1a001716m_TALE	62.92	228.26	0.309135	0	0.307832	0.642674	0	0.611298	0.329084	0.346633	--	--	--	--	TALE
c4640.graph_c0	NNU_010128-RA_WRKY	80.25	308.24	0	0	0.683873	0.475918	0.262753	0.226341	0	0	--	--	--	--	WRKY
c14589.graph_c0	ObartAA03S_FGP28147_MYB_related	84.85	445.22	55.1548	39.4718	43.2433	39.8686	41.294	90.4178	59.3888	53.4923	0.732043	0.127436	0.38978	0.641177	related
c41808.graph_c0	Solyc02g086430.2.1_C3H	91.21	223.27	0.632089	0.658664	0	1.31408	0	0.31248	0.336439	0	--	--	--	--	C3H
c41809.graph_c0	mgv1a013901m_HD-ZIP	77.5	341.24	0.620354	1.07739	0.823651	0.429893	0.474686	0	0	0	--	--	--	--	HD-ZIP
c41843.graph_c0	mgv1a021114m_HD-ZIP	72.12	445.22	0	0	1.10476	0.823732	0.545736	0	0	0	--	--	--	--	HD-ZIP
c41879.graph_c0	PK03054.1_HD-ZIP	63.57	496.22	0	0.14818	0.70801	0.739072	0.489647	0.702989	0.151378	0	--	--	--	--	HD-ZIP
c45305.graph_c0	Gorai.004G215900.3_bHLH	80	412.23	0	0.356742	0.511358	0.177931	0	0.507732	0.728882	0.191938	--	--	--	--	bHLH
c45391.graph_c0	MDP0000188242_Dof	86.67	214.27	0	0	0	0	0	1.95363	0	0	--	--	--	--	Dof
c4540.graph_c0	Thecc1EG030078t1_NF-YC	80.95	479.22	0	0	0	0	0	1.74703	0	0	--	--	--	--	NF-YC
c45460.graph_c0	Ahy020947_C2H2	90.14	162.29	0	0	0	0	0	0.429894	0	0	--	--	--	--	C2H2
c45461.graph_c0	NNU_000625-RA_HSF	74.42	195.28	0	0	0	0.375606	0	0.357269	0.384662	0	--	--	--	--	HSF
c51333.graph_c0	MDP0000277077_NF-YB	68.57	227.26	0.310496	0	0.309186	0.322751	0	0.306994	0	0	--	--	--	--	NF-YB
c51334.graph_c0	Lus10007348_MYB_related	62.67	177.28	0	0	0	0	0	0	0	0.446314	--	--	--	--	related
c51517.graph_c0	mgv1a021021m_ARF	77.78	220.27	0.320349	0	0	0.332993	0	0.316736	0	0	--	--	--	--	ARF
c18195.graph_c0	MDP0000289018_MYB	65.01	2077.85	2.4451	3.6803	2.36716	2.50631	2.6895	3.49198	3.28976	2.97016	0.956453	0.0557176	0.868526	0.229797	MYB
c18207.graph_c0	evm.model.supercontig_196.1_NF-YB	67.16	631.21	1.22969	1.74736	0.667914	0.581014	0.769863	0.994767	0.595022	1.50421	--	--	--	--	NF-YB
c18249.graph_c0	Lus10040166_GRAS	76.23	4129.21	350.303	316.649	278.666	264.744	277.599	498.451	510.71	505.906	0.890277	0.0383679	0.0348592	0.731824	GRAS
c18261.graph_c0	mgv1a011022m_G2-like	78.41	1411.21	34.7013	39.6513	32.7625	34.3558	32.7129	44.3459	45.3508	46.2554	0.590894	0.169791	0.393902	0.424556	G2-like
c18265.graph_c0	GSVIVT01018226001_ERF	74.68	1535.21	435.915	470.575	488.177	478.396	484.349	571.515	569.88	570.841	0.0332699	0.421675	0.285598	0.469726	ERF
c18292.graph_c0	312791_bHLH	68	174.28	24.6979	9.28195	15.3207	17.6763	19.0534	18.0143	15.0854	14.9819	0.677868	0.334452	1	0.0278961	bHLH
c1831.graph_c0	Scf00356.g16172.t1_ERF	60.67	594.21	0.237503	0.866208	0.827754	0.740631	0.954101	0.352236	0.126414	0	--	--	--	--	ERF
c18324.graph_c0	GRMZM2G395549_P01_bHLH	68.18	550.22	18.8521	18.4419	10.7272	11.3311	10.0094	13.8211	12.2869	9.9223	0.21381	-0.47704	0.499503	-0.502316	bHLH
c47265.graph_c0	PK01503.1_bHLH	87.95	235.26	0.299937	0	0.298673	0.311776	0	0	0.638585	0.336319	--	--	--	--	bHLH
c473.graph_c0	mgv1a020315m_MYB	65.37	519.22	1.08722	1.41616	0.405988	0	0.155986	0.537479	0	0.457162	--	--	--	--	MYB
c47301.graph_c0	Thecc1EG029192t1_C3H	63.75	189.28	0.372798	0	0	0	0	0.368594	0	0	--	--	--	--	C3H
c32384.graph_c0	MA_52704g0010_E2F/DP	65.26	887.21	289.662	312.615	287.095	289.108	281.712	277.274	307.254	293.585	0.296359	0.253539	0.942411	0.096758	E2F/DP
c32408.graph_c0	MDP0000247249_TCP	86.72	1238.13	59.6134	81.2426	98.3503	97.3927	99.56	111.12	109.569	114.39	0.000245012	0.816871	0.0194192	0.808243	TCP
c32483.graph_c0	mgv1a001418m_FAR1	84.57	2909.21	28.3057	21.3825	21.81	24.5065	23.3016	28.5381	24.3486	23.5528	0.442589	0.22119	0.840853	0.163476	FAR1
c32492.graph_c0	405683_G2-like	67.95	1696.11	105.214	105.085	102.492	98.5123	98.6535	80.3343	95.6614	95.1181	0.319881	0.251921	0.939566	-0.0817789	G2-like
c32494.graph_c0	Bra036142_bZIP	92.43	2377.95	129.23	134.942	81.939	77.7608	82.2869	169.493	160.25	158.481	0.0824093	-0.384392	0.340591	0.436928	bZIP
c32530.graph_c0	Gorai.009G223200.1_TALE	65.09	1697.83	51.4523	18.8391	26.9834	24.7111	25.4255	63.775	74.2837	73.0721	0.883935	-0.148325	0.0213808	1.1161	TALE
c32530.graph_c1	ppa009464m_TALE	90.61	1402.21	9.96393	7.49872	4.86074	6.64326	5.83371	6.76673	6.53557	6.88409	0.475971	-0.27522	0.806521	-0.247232	TALE
c34755.graph_c0	mgv1a001444m_B3	66.72	3485.11	37.2951	42.3654	31.4119	31.422	30.2806	43.4607	37.7619	35.0988	0.933904	-0.0304773	0.929127	0.0978978	B3
c34812.graph_c0	Potri.014G164400.1_GRAS	76.98	4157.21	14.5974	15.6887	11.8991	11.539	12.0789	13.9125	13.9674	15.188	0.942356	-0.0272017	0.977176	0.0606832	GRAS
c34815.graph_c3	MDP0000215349_WRKY	66.87	2636.48	142.974	129.853	95.4118	99.2917	92.0044	130.168	114.535	111.67	0.452506	-0.189503	0.964237	-0.0678292	WRKY
c34820.graph_c0	mrna02686.1-v1.0-hybrid_GATA	84.15	3342.21	40.3253	41.8007	28.319	27.4765	27.6496	19.3717	23.9361	23.3186	0.377267	-0.234999	0.0225462	-0.748925	GATA
c14386.graph_c2	mrna15187.1-v1.0-hybrid_bHLH	65.71	521.22	21.1194	19.6091	30.8715	28.7078	31.699	29.7156	27.5264	28.8425	0.00235555	0.903415	0.232411	0.627964	bHLH
c14434.graph_c0	evm.model.supercontig_3890.1_C2H2	86.84	790.21	5.5364	4.5595	4.89062	5.56929	4.61218	3.88475	5.32332	4.30552	0.558293	0.314836	1	-0.0324138	C2H2
c14451.graph_c0	MDP0000288452_LBD	61.39	1237.15	48.0251	51.2923	58.2731	53.5965	60.0321	37.2198	47.6633	43.6176	0.0309408	0.53412	0.948714	-0.0749217	LBD
c47477.graph_c0	PK03054.1_HD-ZIP	65.59	229.26	0	0.320727	0	0	0.706542	0.912948	0	0	--	--	--	--	HD-ZIP
c20379.graph_c0	mrna22728.1-v1.0-hybrid_ARF	71.35	1460.21	5.60559	3.72632	5.96691	6.53008	6.48943	7.02352	6.27598	6.61065	0.0309795	0.756206	0.312475	0.633353	ARF
c20395.graph_c0	Aquca_002_01095.1_bHLH	66.45	1506.21	25.8134	37.5897	19.36	17.9693	18.8737	6.71638	19.0509	20.487	0.111758	-0.423593	0.235565	-0.888129	bHLH
c20434.graph_c0	Lus10040166_GRAS	80.71	542.22	0.910964	0.542436	1.29589	0.94692	0.746845	0.77202	0.277071	0.43777	--	--	--	--	GRAS
c20434.graph_c1	Lus10040166_GRAS	86.54	261.25	0	0	0	0.842278	0.620026	0	0.287528	0	--	--	--	--	GRAS
c20533.graph_c0	Thecc1EG014419t1_WRKY	62.38	1008.24	6.99866	5.76139	5.08748	4.65593	3.69513	7.05812	5.3642	5.80721	0.740154	-0.189344	0.988123	0.0584608	WRKY
c13640.graph_c0	Ahy016940_MYB_related	78.26	1573.19	11.1685	11.9185	7.10165	7.08685	7.56785	10.1556	10.6956	8.75121	0.304994	-0.342773	0.955813	-0.0902914	related
c13673.graph_c0	mgv1a001350m_HD-ZIP	86.9	202.27	6.27942	7.99752	5.21079	3.98889	3.20328	11.0375	7.42737	4.3029	0.544036	-0.456885	0.936249	0.222597	HD-ZIP
c13673.graph_c1	PGSC0003DMP400004679_HD-ZIP	90.34	385.23	12.0893	16.7968	13.3152	9.32968	13.4554	14.6696	15.9893	14.3773	0.935143	0.0701049	0.909589	0.198983	HD-ZIP
c13703.graph_c1	Cucsa.034450.1_C2H2	89.21	367.23	8.26245	7.40846	5.93153	4.39415	9.26291	6.83939	7.15924	7.97193	0.993739	0.0600871	1	0.036369	C2H2
c2117.graph_c0	mgv1a002049m_HD-ZIP	73.24	166.29	0.424338	0	0	0	0	0	0	0	--	--	--	--	HD-ZIP
c21229.graph_c0	MDP0000318339_FAR1	68.25	585.21	0.361733	0.502588	0.240138	0.626685	0.830378	0.834525	0.385076	0.405611	--	--	--	--	FAR1
c21229.graph_c1	MDP0000318339_FAR1	61.86	297.25	0.474774	0.989469	0.236386	0.246757	0.817402	0	0.252706	0.532363	--	--	--	--	FAR1
c21245.graph_c0	OB08G24140.1_MYB	69.11	2936.16	16.1498	15.5767	10.793	11.1915	12.1094	11.2629	10.0542	11.0485	0.615256	-0.155694	0.386802	-0.422052	MYB
c21257.graph_c1	mgv1a001350m_HD-ZIP	87.22	883.21	20.4529	22.1453	13.9225	13.0385	11.0958	21.4071	19.9867	19.3504	0.206112	-0.419769	0.975951	0.0634315	HD-ZIP
c21311.graph_c0	mgv1a002498m_STAT	66.71	2666.21	6.29885	5.626	3.03073	3.05365	2.97693	3.89892	4.64864	4.57011	0.0391341	-0.657772	0.678993	-0.31344	STAT
c21329.graph_c0	OpuncBB_FGP24418_bZIP	63.22	476.22	0.592694	0.154403	0.590195	0.616088	0.17007	0.439508	0	0.498441	--	--	--	--	bZIP
c21345.graph_c0	Thecc1EG014939t1_NAC	65.73	1095.21	1.54629	2.08127	2.24551	2.27705	1.99665	0.254809	0.548693	0.505709	0.315402	0.594273	0.0204242	-1.90769	NAC
c21347.graph_c0	cassava4.1_014974m_LBD	73.36	668.21	0.844803	0.770281	0.42062	0.439074	0.84844	0.104409	0.562074	0.236819	--	--	--	--	LBD
c402.graph_c0	GSVIVT01022081001_AP2	60.62	584.21	0.724704	0.503449	0.120275	0.376654	0.138633	0.716531	0.514313	0.406305	--	--	--	--	AP2
c40364.graph_c0	mgv1a009784m_G2-like	64.43	577.22	0.73348	0.254773	0.365194	0.381216	0.841872	0.241736	0.260271	0.685375	--	--	--	--	G2-like
c36756.graph_c0	OB06G33840.1_GATA	60.23	2688.21	48.9809	41.3574	59.5173	58.5814	63.0884	42.6929	45.603	44.5912	0.000654298	0.741069	0.931401	0.103527	GATA
c36769.graph_c0	PDK_30s873781g005_C3H	72.33	1665.21	93.7335	61.6867	49.9182	47.219	49.9016	30.7944	44.7937	41.9558	0.408373	-0.349187	0.157831	-0.859905	C3H
c36786.graph_c0	Can008788_CAMTA	61.42	3931.21	37.0837	24.3902	29.742	28.7706	29.0489	29.8861	22.165	21.918	0.476655	0.241145	0.886108	-0.195337	CAMTA
c36790.graph_c0	EMT26392_FAR1	92.58	880.21	42.1675	62.1514	24.5073	21.4993	21.6231	55.5629	50.521	42.2485	0.00154648	-0.874896	0.962586	0.065452	FAR1
c36803.graph_c0	Solyc12g089040.1.1_BES1	84.9	1657.21	53.267	59.7216	23.1928	24.2546	22.4322	43.9517	44.3754	43.1132	1.85787e-05	-0.949053	0.735987	-0.22875	BES1
c36846.graph_c1	mgv1a000744m_SBP	73.91	3307.21	28.7612	31.6156	30.722	30.8057	34.04	17.657	20.2146	19.9528	0.107511	0.406185	0.203704	-0.50861	SBP
c36847.graph_c0	Thecc1EG030078t1_NF-YC	64.15	793.21	42.7004	51.17	44.4692	44.8481	44.5179	25.947	49.9067	43.6904	0.399983	0.257476	0.948734	-0.0923608	NF-YC
c36867.graph_c0	mgv1a015596m_ERF	81.82	772.21	25.8601	38.945	33.3944	31.63	32.5134	23.4001	35.7972	40.5751	0.268769	0.341036	0.928016	0.186837	ERF
c36881.graph_c0	Can016083_bHLH	84.65	2718.21	39.1988	31.9471	32.4159	33.838	34.3842	43.3767	36.837	38.161	0.394996	0.23661	0.648458	0.278793	bHLH
c39854.graph_c0	Ghi004347_AP2	98.89	220.27	0.320349	0	0	0.332993	0	1.58368	0	1.07762	--	--	--	--	AP2
c39957.graph_c0	Pbr018668.1_C2H2	60	1467.21	0.769496	0.400924	0.335235	0.449926	0.441605	0.380409	0.972743	0.539272	--	--	0.971147	0.231929	C2H2
c50815.graph_c0	MDP0000287321_GRAS	89.01	224.26	0	0	0	0	0	1.5555	0	0	--	--	--	--	GRAS
c50854.graph_c0	Rsa006677_MYB_related	72.34	225.26	0	0	0.311932	0.325617	0	0	0	0	--	--	--	--	related
c50905.graph_c0	Thecc1EG005607t1_bHLH	75.68	338.24	0	0	0.207739	0.216853	0.239448	0	0.666244	0.467848	--	--	--	--	bHLH
c33786.graph_c0	Bra020873_B3	89.36	3601.2	19.1633	18.4376	16.2923	15.5202	16.3052	18.7728	17.5214	16.4784	0.77753	0.0959219	0.987257	0.037459	B3
c33822.graph_c1	MA_102992g0010_MYB_related	76.53	1949.28	80.7252	72.9913	74.8336	74.6549	70.3011	76.0567	72.7168	70.6277	0.318662	0.254509	0.966915	0.0606737	related
c33839.graph_c1	PGSC0003DMP400025210_ERF	69.27	725.21	5.54612	0.81113	4.74762	4.75362	4.80221	3.36711	0.621476	1.20013	0.262526	0.874345	0.881027	-0.789486	ERF
c49737.graph_c0	MEDTR1G106300.1_MYB_related	61.17	380.23	0.18558	0.580148	0.184798	0.192905	0.42601	0.366975	0.197556	0	--	--	--	--	related
c49804.graph_c0	GSMUA_Achr4P07150_001_NAC	91.95	216.27	0	0	0.649796	0.339152	0	0.645188	0	0	--	--	--	--	NAC
c7807.graph_c0	mgv1a000887m_Nin-like	70.75	276.25	0	0	0.763066	0.531029	0.29318	0.252552	0	0	--	--	--	--	Nin-like
c7850.graph_c0	mrna03614.1-v1.0-hybrid_C2H2	70.89	498.22	0.991415	0.147585	0	0	0	0	0.15077	0.15881	--	--	--	--	C2H2
c7875.graph_c0	Jcr4S02252.50_B3	76.12	153.3	0	0	0.458354	0	0	0	0	0	--	--	--	--	B3
c36097.graph_c0	mgv1a001290m_FAR1	84.32	2892.56	11.8314	10.8799	11.3686	12.9831	12.3759	11.9875	9.06316	8.83527	0.11973	0.432992	0.983864	-0.0582662	FAR1
c36103.graph_c0	mgv1a001039m_MYB	79.15	3070.99	21.0243	19.6815	15.0782	14.5216	15.0589	19.3332	16.853	15.536	0.693415	-0.126824	0.930877	-0.107411	MYB
c36113.graph_c0	GSMUA_Achr4P07150_001_NAC	61.56	3849.98	26.081	12.8344	14.1627	12.4788	14.2208	23.5217	16.5648	17.3659	0.775708	-0.205615	0.970091	0.0932724	NAC
c36178.graph_c0	mgv1a009383m_bZIP	71.77	1052.92	70.3676	68.1583	88.356	88.2616	82.1509	83.0249	81.4718	83.0361	0.00597615	0.641878	0.451696	0.387044	bZIP
c36183.graph_c1	mgv1a001742m_FAR1	74.26	2596.14	5.10985	4.53165	3.92449	3.78588	3.55642	4.40726	4.05076	4.08391	0.955227	-0.0371949	0.972273	-0.0737522	FAR1
c42110.graph_c0	mgv1a018487m_C2H2	62.88	315.24	0	0.466501	0.222896	0.232675	0.256918	0.663946	1.19142	0.250991	--	--	--	--	C2H2
c42153.graph_c0	Jcr4S05030.40_MYB	75.25	253.26	0.55724	0	0	0.579234	0	0.275478	0	0	--	--	--	--	MYB
c42184.graph_c0	Glyma12g30975.1_bZIP	60.78	208.27	0.677613	0	0.674756	0	0.388875	0.334986	0.36067	0.759807	--	--	--	--	bZIP
c16551.graph_c0	MDP0000318339_FAR1	71.84	588.21	0.839739	0.125006	0.119457	0	0	0.948878	0.383112	0.538056	--	--	--	--	FAR1
c16559.graph_c0	MDP0000318339_FAR1	65.69	256.26	12.1158	13.199	10.6937	11.4491	17.0667	18.5132	12.6045	11.1153	0.539812	0.375049	0.853418	0.2865	FAR1
c25794.graph_c0	mgv1a027050m_FAR1	79.31	1408.21	7.16551	7.78006	5.78807	5.93784	6.26896	10.8995	9.33485	9.66409	1	0.011262	0.340155	0.551588	FAR1
c25798.graph_c0	mgv1a014509m_SBP	62.84	782.21	1.08252	1.03403	0.538978	1.03148	0.724788	1.33789	2.30475	1.31498	--	--	0.625703	0.778187	SBP
c25841.graph_c0	30170.m014173_C2H2	67.57	1447.21	5.65594	5.48727	4.02986	4.81485	3.5257	3.42279	8.20092	7.9275	0.846943	-0.108359	0.862528	0.366752	C2H2
c25868.graph_c0	mgv1a008040m_bZIP	76.35	1897.21	19.8611	17.4018	17.9256	15.8511	18.4845	17.8353	20.7073	18.9339	0.473741	0.225607	0.853418	0.173097	bZIP
c25949.graph_c0	PDK_30s823741g001_MYB	77.98	360.23	6.26828	8.77713	10.3381	11.8097	10.5671	3.29247	6.67278	7.9072	0.0667809	0.870589	0.920251	-0.18689	MYB
c25974.graph_c0	mrna00901.1-v1.0-hybrid_bHLH	68.67	2541.21	15.7442	18.1133	16.6732	18.2129	17.8796	18.3121	16.0803	15.5056	0.163541	0.385133	0.917928	0.11187	bHLH
c13182.graph_c0	mgv1a013555m_MIKC	84.16	868.21	19.4246	15.922	19.8283	19.093	21.7354	15.6698	17.2173	16.9507	0.0974332	0.515325	0.995292	0.041981	MIKC
c15266.graph_c0	ppa012504m_LBD	71.86	777.21	217.625	237.56	195.642	189.314	195.701	166.876	212.145	216.841	0.760985	0.0945548	0.958224	-0.0568646	LBD
c15314.graph_c0	ObartAA03S_FGP19488_MYB	68.82	314.24	290.121	109.509	166.809	168.526	169.332	90.362	115.458	102.73	0.963681	0.0555005	0.618858	-0.843111	MYB
c15396.graph_c0	mgv1a014406m_ERF	60.32	650.21	316.672	286.448	316.418	316.424	311.403	256.661	285.467	292.05	0.0949482	0.385419	1	0.0169313	ERF
c20195.graph_c0	OpuncBB_FGP24418_bZIP	62.96	766.21	2.48653	1.15159	0.733644	0.382915	0.739923	0.819497	0.882331	0.722853	--	--	--	--	bZIP
c20259.graph_c0	mgv1a012923m_Dof	60.9	533.22	7.01371	2.75796	5.40282	5.5023	5.61994	1.83179	1.97223	0.890317	0.432798	0.477656	0.360703	-1.53203	Dof
c17127.graph_c1	Can002796_MYB_related	89.66	560.22	45.4702	52.8945	34.9936	30.2443	34.4076	45.5801	48.2704	50.8445	0.465239	-0.236748	0.937633	0.11166	related
c17148.graph_c1	Jcr4S00429.50_Trihelix	66.25	430.23	1.3121	0.854542	0.816606	0.852433	0.941251	1.13514	0.698387	1.10344	--	--	--	--	Trihelix
c17152.graph_c0	mgv1a019798m_bZIP	80.56	175.28	0	0.4195	0	0	0.462066	0	0.857106	0	--	--	--	--	bZIP
c36231.graph_c0	MDP0000428265_NAC	93.81	2907.54	581.171	634.612	344.352	340.362	344.377	555.78	584.856	574.001	0.00501666	-0.497131	0.983864	0.0488239	NAC
c36243.graph_c0	Solyc07g016180.2.1_ARF	73.61	4327.21	49.263	27.6807	16.433	16.3742	15.984	48.256	45.2901	43.1523	0.12237	-0.929952	0.596785	0.365185	ARF
c36245.graph_c0	mgv1a002385m_BES1	78.88	3824.07	8.85715	10.3832	6.19224	5.67749	5.6125	8.10047	7.97512	8.06935	0.16812	-0.393367	0.910347	-0.118268	BES1
c36252.graph_c1	GSVIVT01030079001_FAR1	82.38	2284.47	64.4637	81.304	72.4351	71.5674	72.5365	102.889	85.3603	82.8468	0.198373	0.317928	0.31645	0.449226	FAR1
c36256.graph_c0	Solyc02g037530.2.1_ARF	73.21	2359.79	5.53193	4.58045	3.93047	3.63666	3.43212	5.23303	3.85167	3.7553	0.759974	-0.142506	0.955813	-0.112551	ARF
c36260.graph_c0	NNU_008604-RA_MYB_related	62.56	2424.6	2.41555	3.69985	2.2025	1.54284	2.10444	3.19401	2.57143	2.54539	0.486039	-0.31328	1	0.00107113	related
c36356.graph_c0	mgv1a000964m_Nin-like	65.77	6854.82	2.86172	1.89863	2.13212	2.14005	2.1031	2.77856	1.81907	2.00841	0.694456	0.152555	1	0.0102239	Nin-like
c36362.graph_c0	Pbr020244.2_C2H2	65.59	2093.28	16.4165	15.2098	12.8227	13.0349	13.5805	18.3644	16.6146	16.6691	0.893397	0.0578547	0.7143	0.255282	C2H2
c36370.graph_c0	EMS64071_MYB_related	65.16	1311.03	42.1432	46.4389	21.4919	19.9731	21.4365	50.7678	45.5503	52.2643	0.00169929	-0.75048	0.632732	0.298905	related
c9937.graph_c0	mgv1a006045m_CO-like	63.64	375.23	0.752213	0.783838	0.561781	0.195476	0.64753	0	0.200189	0	--	--	--	--	CO-like
c9983.graph_c0	Bra018101_C2H2	64.46	314.24	3.36828	3.50989	2.90687	3.73464	2.06189	4.21837	3.10755	2.01432	0.96276	0.0824099	1	-0.0126496	C2H2
c29991.graph_c0	mrna22728.1-v1.0-hybrid_ARF	73.62	1412.08	7.19584	6.92559	8.01143	7.6357	8.08716	8.05344	7.44741	7.62043	0.163447	0.489221	0.799503	0.26027	ARF
c30001.graph_c0	311286_MYB_related	60.64	1568.21	8.77423	11.1124	9.00607	7.76416	8.62479	9.20914	9.10094	8.779	0.824269	0.0994179	1	0.0016174	related
c30018.graph_c0	evm.model.supercontig_146.5_bZIP	63.84	1449.21	27.8512	20.1937	35.152	35.1758	37.1644	14.5869	15.6017	15.3417	0.000189568	0.895085	0.222783	-0.534364	bZIP
c30023.graph_c0	MLOC_69570.2_MYB_related	92.86	445.22	0.950944	2.31216	1.26258	1.64746	1.27338	0.626813	1.01231	0.533146	--	--	--	--	related
c30044.graph_c0	mgv1a010122m_GATA	69.89	1247.22	20.1412	15.6231	14.3662	15.5257	14.481	31.3814	25.2955	27.596	0.918475	0.0462942	0.0351389	0.779553	GATA
c30065.graph_c0	GSVIVT01028354001_NAC	60.7	1038.21	5.6412	5.87837	4.3315	5.58126	5.22668	3.49439	3.76231	3.12463	0.823055	0.137273	0.479373	-0.599306	NAC
c30073.graph_c0	Lus10022218_bHLH	64.12	1174.14	0.841369	1.50299	0.179533	0.24988	0.275916	1.12898	0.383856	0.26955	--	--	0.690926	-0.843492	bHLH
c30108.graph_c0	MDP0000282531_BES1	75.08	1695.9	82.5922	74.6616	44.7887	45.4562	47.6614	73.6386	86.9032	86.6853	0.0567479	-0.450628	0.806521	0.202063	BES1
c35167.graph_c2	mgv1a012633m_WOX	65.98	1001.37	247.62	244.006	160.337	162.318	154.238	208.946	282.203	277.972	0.205179	-0.303033	0.818128	0.19802	WOX
c35189.graph_c0	MDP0000255768_WRKY	61.33	2907.21	31.2864	30.2495	25.4021	26.8193	25.4349	45.0684	33.6154	32.8224	0.821988	0.0762033	0.392062	0.404396	WRKY
c35252.graph_c0	mrna28322.1-v1.0-hybrid_HD-ZIP	65.33	1752.51	273.554	208.904	159.896	163.898	165.031	228.35	210.711	204.792	0.384248	-0.246465	0.988123	-0.0406192	HD-ZIP
c35254.graph_c0	Bra031186_B3	60.93	2512.77	66.3855	73.0392	41.302	40.662	37.6467	44.6464	43.8844	42.3201	0.0371787	-0.477637	0.169513	-0.539277	B3
c5610.graph_c0	PGSC0003DMP400063149_ERF	70.37	222.27	0	0	0	0.329997	0	0.313886	0	0	--	--	--	--	ERF
c566.graph_c0	mrna09125.1-v1.0-hybrid_bHLH	73.33	151.3	0.46638	0	0	0	0	0	0	0	--	--	--	--	bHLH
c275.graph_c0	mgv1a001886m_HD-ZIP	70.37	753.21	0.5621	0.48811	1.02617	1.26595	1.1828	0.555761	0.498644	0.735329	--	--	--	--	HD-ZIP
c27512.graph_c0	MDP0000265073_NAC	79.34	1731.09	67.7062	61.2505	51.0628	49.0235	50.529	47.3153	57.7124	54.4824	0.918882	-0.0374228	0.862528	-0.143997	NAC
c27557.graph_c0	Scf00249.g13750.t1_FAR1	79.92	3103.21	6.54877	6.23173	3.19265	2.78908	2.7926	6.36251	5.54321	5.32887	0.00660394	-0.803076	1	-0.0209313	FAR1
c13311.graph_c0	mgv1a012676m_MIKC	76.02	745.21	1.60971	5.03217	3.86588	4.42919	3.91255	2.05967	1.00799	1.16792	0.278423	0.645725	0.587012	-1.07929	MIKC
c1333.graph_c0	mgv1a016540m_NF-YC	87.65	199.27	0	0.737993	1.05785	0	0	0.350115	0	0	--	--	--	--	NF-YC
c13397.graph_c0	mgv1a021652m_MYB	70.36	986.89	11.2971	4.99195	7.11991	8.69577	7.63221	21.3497	13.0917	13.7898	0.728026	0.248149	0.142238	1.09381	MYB
c13514.graph_c0	GSVIVT01009393001_MIKC	63.97	882.21	0.959816	1.41691	0.637179	0.249425	0.550827	0.948991	0.596023	0.80718	--	--	--	--	MIKC
c47039.graph_c0	30147.m013751_MYB_related	68.09	273.25	0	0	0	0	0.296399	1.0213	0.274901	0	--	--	--	--	related
c4711.graph_c0	mrna15187.1-v1.0-hybrid_bHLH	61.45	468.22	0.150705	0.157041	0.30014	0.156654	0.345952	0.149006	0.16043	0.168986	--	--	--	--	bHLH
c47121.graph_c0	mgv1a002378m_HD-ZIP	69.62	186.28	1.13641	0	0	0	0	0	0	0	--	--	--	--	HD-ZIP
c47148.graph_c0	cassava4.1_011897m_MYB	89.71	171.29	0	0	0	0	0	0	0.877071	0	--	--	--	--	MYB
c25428.graph_c0	MDP0000283274_B3	80.39	2140.78	11.932	12.3994	7.58199	6.30429	7.86915	11.0805	9.33354	8.38984	0.158082	-0.419732	0.820666	-0.207483	B3
c25491.graph_c0	Bra018101_C2H2	76.79	455.22	6.8204	6.94562	4.01324	3.22255	2.66874	6.13044	6.76549	6.95246	0.19038	-0.734203	0.995292	0.0797445	C2H2
c25545.graph_c0	30061.m000291_C3H	78.69	1004.21	0.351337	1.09832	0.559769	0.949532	0.483908	0.486325	0.523613	0.945489	--	--	--	--	C3H
c920.graph_c0	mrna27137.1-v1.0-hybrid_STAT	62.34	376.23	0.750214	0.586316	0.186763	0.389913	0.21527	0.556315	0	0.420607	--	--	--	--	STAT
c9280.graph_c0	PH01000508G0070_MYB_related	63.85	1595.21	42.1112	41.3926	32.4193	29.5654	32.7475	36.5192	42.6626	40.3744	0.816524	-0.0774451	0.968064	0.0686783	related
c9294.graph_c0	ObartAA03S_FGP2423_NAC	95.59	166.29	4.24338	7.51704	2.95784	3.08761	1.94818	6.71285	7.67926	2.37905	--	--	1	0.0709403	NAC
c9338.graph_c0	Bna008755_bHLH	76.54	1043.21	7.23753	10.5726	7.00495	6.32793	5.20163	7.08903	8.42463	8.87389	0.690158	-0.192366	1	0.0146502	bHLH
c9347.graph_c0	mgv1a017922m_GRAS	60.4	2554.21	4.44783	3.79998	6.02464	6.60483	7.07106	5.70877	3.20558	4.05802	0.000680435	0.993793	0.868526	0.196317	GRAS
c9372.graph_c0	BGIOSGA027652-PA_MYB_related	78.72	153.3	0.92059	0.479647	1.37506	0.956926	1.05663	1.36531	1.95999	2.58064	--	--	--	--	related
c9373.graph_c0	mgv1a008778m_E2F/DP	72.37	1417.91	6.6686	7.05268	6.09537	6.20759	6.85439	11.2678	8.58229	8.81674	0.611767	0.224224	0.258544	0.612444	E2F/DP
c34992.graph_c0	NNU_016191-RA_SBP	76.3	2151.89	10.4604	13.5655	8.6204	9.61213	9.97383	11.8987	11.2751	12.2073	0.950982	-0.0204907	0.931293	0.11508	SBP
c35007.graph_c0	OpuncBB_FGP25129_MYB_related	74.19	4437.64	33.9011	31.7474	26.5537	27.0905	26.5003	17.9857	15.4376	15.1554	0.944202	0.0274749	0.00491172	-0.887108	related
c35080.graph_c0	mgv1a005382m_G2-like	72.01	1214.16	34.1146	32.2787	23.7853	23.6206	23.9472	34.4194	32.8515	33.4304	0.633699	-0.15624	0.878674	0.149738	G2-like
c35082.graph_c0	Can011627_B3	72.39	2687.5	88.6931	75.021	54.3301	52.074	50.6589	42.9378	55.4536	53.1114	0.181414	-0.322953	0.129039	-0.563651	B3
c35116.graph_c0	mrna03614.1-v1.0-hybrid_C2H2	71.5	2267.58	10.7047	14.2029	7.21999	7.79552	8.0363	7.01496	8.38098	8.79301	0.21928	-0.363171	0.305807	-0.483277	C2H2
c35118.graph_c0	PGSC0003DMP400019519_MYB_related	96.3	1558.2	79.6112	60.3076	60.2458	63.4538	61.8009	69.0869	67.6832	67.0779	0.636203	0.141328	0.947069	0.0864214	related
c31682.graph_c0	Scf00093.g8058.t1_MYB	67.16	2645.21	37.0528	33.6904	23.1898	21.1848	22.1368	45.2332	40.3809	40.6798	0.176077	-0.350429	0.447354	0.383272	MYB
c31713.graph_c0	mgv1a003939m_WRKY	67.11	2294.17	360.049	389.321	360.858	365.596	364.008	223.854	224.155	220.347	0.175766	0.284404	0.085826	-0.612905	WRKY
c31766.graph_c2	Lus10040166_GRAS	83.16	2233.21	45.342	13.6642	22.1821	22.2685	21.2522	98.69	113.556	107.388	0.909592	-0.130307	1.19602e-10	1.96306	GRAS
c31800.graph_c0	Solyc08g061130.2.1_bZIP	89.06	777.45	12.8883	11.8223	14.6415	13.963	11.4593	5.83302	8.79237	9.363	0.218186	0.435942	0.483453	-0.490824	bZIP
c30776.graph_c0	GSVIVT01030079001_FAR1	82.73	2127.36	4.74322	6.49802	4.26081	4.3443	3.12183	3.67308	4.23718	3.83086	0.671438	-0.190055	0.625298	-0.378783	FAR1
c52104.graph_c0	PDK_30s1160841g001_ARF	62.32	160.29	0.440222	0.458731	0	0	0.505277	0	0	0	--	--	--	--	ARF
c52113.graph_c0	Jcr4S08972.10_HB-other	61.11	169.29	0.416819	0.434343	0	0	0	0	0.443716	0.467378	--	--	--	--	HB-other
c52124.graph_c0	Lus10009218_C2H2	71.43	190.28	0	0	0.369275	0.385476	0	0.366657	0	0	--	--	--	--	C2H2
c52206.graph_c0	Neem_3063_f_1_GRAS	75.23	280.25	0	0	0.752175	0.261725	0	0	0	0	--	--	--	--	GRAS
c27766.graph_c0	mgv1a009902m_bZIP	94.87	1670.66	21.0339	20.9059	23.5949	22.9617	24.724	19.1263	15.8717	15.913	0.0576758	0.506209	0.855511	-0.171746	bZIP
c27884.graph_c0	mgv1a009662m_Trihelix	73.2	1475.21	20.0419	19.6384	15.7659	18.6452	16.141	14.7082	18.6874	17.6458	0.814169	0.0905451	0.94299	-0.0852681	Trihelix
c27920.graph_c0	Lus10043264_YABBY	76.46	1774.21	16.9427	13.5521	12.5148	13.2706	12.1426	14.3529	14.9454	13.245	0.902898	0.0505178	0.998733	0.0249526	YABBY
c27937.graph_c0	mgv1a006792m_MYB_related	81.47	2751.43	13.2077	12.213	16.0123	15.4618	15.4539	16.5326	15.3705	15.0398	0.0139872	0.623585	0.381428	0.432621	related
c17796.graph_c1	mgv1a013539m_FAR1	77.42	872.21	0.728115	1.43315	0.563924	1.09323	0.464286	0.719904	0.688979	0.453575	--	--	--	--	FAR1
c17832.graph_c0	GSVIVT01019630001_MIKC	62.91	2595.29	17.0747	17.9342	14.7826	15.8833	14.0431	16.0219	14.5007	15.091	0.783357	0.095464	0.963152	-0.0672914	MIKC
c17881.graph_c0	mgv1a020718m_Dof	69.23	1183.08	36.4423	34.4318	29.8743	32.3629	29.7791	40.2182	48.3178	50.2257	0.733839	0.116653	0.244598	0.520079	Dof
c17883.graph_c0	mgv1a003969m_GRAS	80.63	2217.21	71.9887	32.8316	66.2343	64.8065	68.2349	76.117	54.3418	54.7417	0.131367	0.649464	0.787135	0.35069	GRAS
c17905.graph_c0	mgv1a006439m_CO-like	67.76	1852.21	17.6769	45.1769	41.0469	42.6497	40.8844	37.2905	53.5734	53.2265	0.0691266	0.75038	0.358594	0.771359	CO-like
c31184.graph_c0	Nta000206_EIL	69.9	2274.85	89.6135	97.8093	78.5483	74.4173	74.837	77.562	86.0845	87.6839	0.947598	0.0247108	0.992013	-0.023221	EIL
c31203.graph_c0	mgv1a003478m_MYB_related	81.16	2157.25	24.8595	21.4395	22.0186	20.6045	20.9118	29.8507	24.7575	24.3538	0.520292	0.19388	0.584329	0.315239	related
c31233.graph_c0	EMT26392_FAR1	89.46	2006.92	110.965	108.999	84.7634	78.797	84.4647	104.812	93.8716	84.9605	0.770597	-0.0862111	0.952511	-0.0848673	FAR1
c31237.graph_c0	ObartAA03S_FGP31756_NAC	71.22	1757.75	64.7524	58.6064	68.3169	65.4721	64.2306	55.2107	57.6917	53.341	0.0800391	0.421352	0.998526	-0.0217263	NAC
c31323.graph_c0	PGSC0003DMP400017257_ARF	66.31	629.21	3.9251	3.2721	1.89844	2.44802	1.28718	2.99379	2.98457	2.64073	0.331209	-0.616073	0.946901	-0.19472	ARF
c31323.graph_c2	MELO3C003938P1_ARF	90.26	753.21	4.21575	1.46433	1.67919	1.85024	2.47314	2.59355	1.3962	1.36561	0.856037	-0.202647	0.84177	-0.56357	ARF
c31018.graph_c0	PGSC0003DMP400035877_B3	61.4	1215.58	2.61221	3.99231	1.67632	1.74987	2.06545	2.18099	2.03923	2.6687	0.320764	-0.514267	0.768752	-0.377377	B3
c31036.graph_c0	OpuncBB_FGP3514_G2-like	82.18	3959.45	49.918	41.8585	28.3409	27.4539	28.9849	51.9628	43.919	43.0438	0.110228	-0.377646	0.868086	0.142655	G2-like
c31043.graph_c0	mgv1a008574m_C2H2	61	1052.13	27.967	24.1808	23.7084	27.7463	24.2481	29.5083	23.9887	24.8167	0.377373	0.27579	0.89896	0.131945	C2H2
c31066.graph_c0	mgv1a002959m_ARF	62.77	2705.72	19.2465	22.2569	16.049	14.8013	16.2238	14.5686	18.7395	18.6568	0.826062	-0.0736609	0.892142	-0.11978	ARF
c31068.graph_c0	MEDTR2G096630.1_NF-YC	96	790.21	119.033	211.877	111.061	117.326	116.329	81.668	110.174	111.343	0.669687	-0.18553	0.438218	-0.559794	NF-YC
c31079.graph_c0	Han006117_NAC	78.14	1644.21	16.3082	14.4	12.2223	13.0708	12.1668	18.0761	18.7768	17.9976	0.962595	0.0250218	0.501486	0.384316	NAC
c31112.graph_c0	MELO3C007804P1_BES1	68.01	1409.63	32.6879	30.6716	19.9388	20.2412	22.0054	25.9346	20.8357	22.2836	0.314902	-0.287255	0.584329	-0.328468	BES1
c31130.graph_c0	mgv1a005805m_C2H2	70.63	1918.21	14.6408	12.6497	7.91227	7.80054	8.23331	11.275	7.87112	7.91963	0.127532	-0.45105	0.390996	-0.46827	C2H2
c37102.graph_c0	Thecc1EG030078t1_NF-YC	66.67	349.24	17.1741	34.1079	26.3567	23.3125	27.8287	11.9862	16.5616	14.7261	0.431296	0.353238	0.440035	-0.676727	NF-YC
c37153.graph_c0	mgv1a000863m_CAMTA	68.17	2975.21	8.70416	10.0587	13.2728	13.4113	13.6926	11.9358	11.0584	10.9567	0.000655019	0.850526	0.442738	0.408705	CAMTA
c37157.graph_c0	MDP0000318339_FAR1	60.31	1982.21	18.0127	15.617	7.62136	6.84562	8.0492	14.1491	21.0699	19.3195	0.00113597	-0.841366	0.769947	0.247114	FAR1
c37170.graph_c0	PH01000133G1180_C3H	82.96	1845.21	19.809	24.1087	16.5267	17.0133	15.2746	15.8802	15.1845	16.5517	0.775579	-0.101333	0.568345	-0.328039	C3H
c37199.graph_c0	ObartAA03S_FGP28147_MYB_related	63.2	507.22	27.2671	19.7154	19.9485	14.3163	18.3628	22.9706	17.179	17.4711	0.836419	-0.104055	0.910071	-0.165361	related
c37202.graph_c0	mrna27194.1-v1.0-hybrid_bZIP	77.8	1802.21	13.1165	11.832	18.1687	17.989	18.2905	16.1043	16.0469	15.8929	0.000728867	0.864556	0.314922	0.493217	bZIP
c37207.graph_c0	Neem_6059_f_3_TALE	91.43	161.29	12.2498	10.9413	10.4556	8.1857	10.545	8.65118	8.38305	5.39616	0.969593	0.0694763	0.771504	-0.503465	TALE
c3721.graph_c0	mgv1a014733m_ERF	75.82	591.21	0.119354	1.49246	0	0.24813	0	0.236016	0.508224	0.535326	--	--	--	--	ERF
c37230.graph_c0	Pbr018801.2_MIKC	70.43	1538.21	11.1932	11.9028	9.77556	7.96327	7.58199	12.473	13.82	14.1969	0.774747	-0.125321	0.595224	0.362829	MIKC
c37231.graph_c0	GSMUA_Achr7P06400_001_C3H	64.39	2084.21	17.2666	21.3088	12.002	10.1002	11.8521	15.4651	15.2813	16.5518	0.108052	-0.4381	0.863752	-0.150018	C3H
c37245.graph_c0	ObartAA03S_FGP13190_MYB_related	61.9	5045.21	10.6295	8.74452	7.04717	7.21096	6.99912	9.80437	9.06723	9.00186	0.698741	-0.129748	0.960929	0.0697442	related
c6255.graph_c0	Pbr042464.1_GRAS	67.47	250.26	0.845879	0.587628	0.280771	0	0	0	0	0.316161	--	--	--	--	GRAS
c6368.graph_c0	mgv1a026752m_WRKY	92.96	217.27	0.649544	0	0.323403	0	0	0.963328	0.69146	0	--	--	--	--	WRKY
c25076.graph_c0	Can009529_B3	67.7	3084.21	27.386	30.1586	28.2274	28.5145	28.1506	42.2784	41.7206	39.5842	0.252638	0.304611	0.0801984	0.654963	B3
c25137.graph_c0	GSVIVT01008395001_MYB	62.42	1408.74	311.908	312.39	204.9	209.568	207.43	241.086	296.47	301.552	0.246773	-0.264229	0.990695	-0.0211362	MYB
c25152.graph_c2	GRMZM2G021475_P01_HB-other	70.97	362.23	11.8829	17.4573	10.8629	11.947	9.61436	13.0972	15.3456	12.2322	0.871159	-0.104854	1	0.030682	HB-other
c252.graph_c0	Scf00512.g18850.t1_Dof	67.03	308.24	0	0.715643	0.683873	0.237959	0.262753	0	0.243696	0	--	--	--	--	Dof
c25214.graph_c0	MDP0000309902_GATA	82.56	1105.87	30.883	36.9688	23.5729	21.6224	22.7036	20.6299	29.5476	29.9069	0.405246	-0.253554	0.768696	-0.203201	GATA
c25214.graph_c1	MDP0000309902_GATA	82.14	1286.21	46.4676	50.4221	33.5975	32.6193	34.8846	44.3705	47.4221	46.8137	0.502834	-0.195409	0.966202	0.0694025	GATA
c25226.graph_c1	Pbr002023.1_AP2	65.19	2742.48	3.19049	3.48549	3.66384	3.71759	3.6029	3.79049	3.77983	3.75059	0.205966	0.461855	0.740567	0.314372	AP2
c24894.graph_c0	mgv1a005731m_Trihelix	83.93	1956.36	22.7593	26.723	23.3098	22.9078	23.8871	22.5026	30.9089	30.7777	0.40747	0.247795	0.615157	0.323506	Trihelix
c24937.graph_c0	mgv1a010659m_Trihelix	72.82	1500.21	45.2953	54.8947	68.8976	71.7736	69.6424	36.46	37.0023	40.2413	0.000314784	0.815942	0.668551	-0.261758	Trihelix
c24945.graph_c0	mgv1a001368m_FAR1	79.79	3454.66	4.24851	3.55447	3.01023	2.37795	3.07116	3.13025	2.84841	3.41256	0.725263	-0.147314	0.865219	-0.18616	FAR1
c24956.graph_c0	Thecc1EG035562t1_Trihelix	62.31	2066.21	41.5618	32.7755	18.9759	16.7555	17.1294	25.6283	21.0131	21.7124	0.00377469	-0.756983	0.141437	-0.577896	Trihelix
c25047.graph_c0	GSVIVT01036134001_bZIP	73.58	1340.28	4.84363	9.16189	3.6174	2.73631	3.14227	7.7561	5.99688	5.72633	0.131367	-0.804757	0.996499	0.0386294	bZIP
c34527.graph_c0	mrna09125.1-v1.0-hybrid_bHLH	65.16	1014.45	75.5401	79.5858	115.049	111.492	110.654	57.4948	54.2763	52.7249	0.00010844	0.862554	0.480148	-0.364448	bHLH
c34555.graph_c0	Potri.002G159300.3_BES1	72.28	3201.45	10.3372	11.6906	9.02066	9.5768	9.71451	10.1989	8.77529	8.89725	0.779351	0.106589	0.929894	-0.108428	BES1
c34594.graph_c0	EMS54139_FAR1	71.77	3563.21	12.8523	12.98	9.74157	9.57199	9.38739	11.9633	9.88708	10.059	0.757535	-0.106685	0.885734	-0.146142	FAR1
c34600.graph_c0	MDP0000295064_C2H2	68.09	2398.21	7.76775	8.40093	7.442	7.92142	7.26085	8.32016	7.86182	7.2913	0.514267	0.228008	0.954546	0.089086	C2H2
c34608.graph_c0	OpuncBB_FGP25129_MYB_related	62.31	3640.21	2.61689	3.0703	2.2198	1.97465	2.33614	2.70237	1.09367	1.13026	0.909629	-0.0555729	0.570432	-0.661287	related
c50220.graph_c0	Solyc08g075090.2.1_bHLH	84.27	227.26	0	0	0	0	0	1.22798	0	0	--	--	--	--	bHLH
c50292.graph_c0	mgv1a000964m_Nin-like	66.23	214.27	0	0	0.327931	0	0	0.325605	0	0.369265	--	--	--	--	Nin-like
c50305.graph_c0	mrna25984.1-v1.0-hybrid_bHLH	77.03	264.25	0	0	0.265906	0.277572	0.306494	0.264021	0	0.299423	--	--	--	--	bHLH
c50306.graph_c0	MDP0000318339_FAR1	69.77	208.27	0.677613	0	0.337378	0	0.388875	0	0.36067	0	--	--	--	--	FAR1
c50377.graph_c0	Bra020873_B3	82.67	213.27	0.330863	0	0	0.343923	0	0.654264	0.352214	0	--	--	--	--	B3
c27599.graph_c0	mgv1a027047m_AP2	60.95	1271.35	32.1915	31.9255	22.8259	20.8273	21.2136	23.0482	32.2009	28.9393	0.430149	-0.242521	0.963793	-0.0548899	AP2
c27614.graph_c0	Thecc1EG033672t2_G2-like	67.29	1324.21	1.6519	3.83139	2.38781	2.76952	2.56879	2.10744	1.70177	2.27053	0.696785	0.256388	0.867569	-0.281213	G2-like
c27633.graph_c0	MELO3C019736P1_bHLH	63.83	1933.21	32.814	32.6342	13.6663	12.5586	13.0711	19.091	21.5262	21.1598	1.58759e-05	-0.995155	0.18332	-0.532138	bHLH
c27644.graph_c0	mgv1a012214m_G2-like	68.83	1248.89	21.1313	28.4372	11.0837	10.6303	10.1166	13.2397	12.6308	11.6572	0.000689391	-0.890577	0.0213363	-0.844923	G2-like
c27662.graph_c0	GSVIVT01019000001_C2H2	63.77	2197.06	26.2718	26.9747	11.8332	13.8213	13.7132	29.3098	24.6166	25.3171	0.00382256	-0.693287	0.9028	0.12327	C2H2
c27685.graph_c0	mgv1a002455m_FAR1	75.78	2519.21	11.6802	12.9593	14.5317	15.2566	14.9494	14.0133	13.3583	13.5681	0.0207036	0.604486	0.673759	0.285096	FAR1
c27742.graph_c0	Bra037130_Nin-like	70.11	2279.36	8.69905	5.25822	6.87441	6.4037	5.8273	3.09144	3.13074	2.49931	0.690161	0.181597	0.0990383	-1.14116	Nin-like
c23233.graph_c0	MDP0000275412_Trihelix	86.21	298.25	9.22705	11.8338	5.88983	5.9023	6.51729	4.91238	7.05203	5.04049	0.433373	-0.454488	0.456048	-0.751422	Trihelix
c23335.graph_c1	cassava4.1_030413m_C2H2	61.49	813.21	7.98295	5.42516	2.85138	3.42745	2.78863	6.00549	5.81935	5.93509	0.064844	-0.832109	0.993488	-0.0533912	C2H2
c8380.graph_c0	mgv1a022798m_NAC	75.82	832.21	2.28933	0.35342	0.0844327	0.440685	0	0.922174	0.541571	0.475376	--	--	--	--	NAC
c8523.graph_c0	mgv1a005352m_bHLH	70.15	2450.21	4.63662	4.59148	2.15081	1.67639	2.34688	3.90095	3.55624	3.87505	0.0141891	-0.839417	0.909589	-0.153739	bHLH
c44935.graph_c0	PH01000046G0930_WRKY	67.53	180.28	0.391409	0	0	0.406858	0	0.77399	0	0.438887	--	--	--	--	WRKY
c45035.graph_c0	337099_C3H	62.92	929.21	0.531573	0.316527	0.529331	0.0789363	0.261483	0	0.565876	0.255451	--	--	--	--	C3H
c14891.graph_c0	PGSC0003DMP400022372_LBD	75.97	1109.21	107.511	94.5963	79.1211	81.1375	80.7565	131.269	120.679	124.403	0.989198	-0.00788768	0.337431	0.443743	LBD
c41029.graph_c0	MDP0000318339_FAR1	70.71	546.22	0.904293	0.538464	0.25728	0.537135	0.444826	0.127728	0.412563	0.289709	--	--	--	--	FAR1
c41076.graph_c0	GSVIVT01033381001_G2-like	74.39	226.26	1.24747	0.32498	0.310553	0.324178	0	0	0.331993	0.699394	--	--	--	--	G2-like
c41101.graph_c0	GRMZM2G062651_P01_VOZ	62.5	174.28	0.809769	0	0.403177	0.420865	0	0	0.862024	1.36199	--	--	--	--	VOZ
c28789.graph_c0	mgv1a019008m_M-type	65.24	808.21	0.960389	0.818809	0.26082	0.363017	0.400841	0.517941	1.02236	0.685289	--	--	--	--	M-type
c28803.graph_c0	mgv1a006714m_C3H	79.31	1905.92	15.0314	19.83	11.0233	10.3908	10.6236	13.3245	13.5973	13.1184	0.19733	-0.373933	0.73122	-0.24323	C3H
c28828.graph_c0	Can015258_AP2	73.71	767.64	1.56268	2.10731	1.83069	0.668854	1.26608	2.90834	1.56567	1.03072	0.828482	-0.217093	0.97547	0.134145	AP2
c28886.graph_c0	Neem_9897_f_1_C3H	92.63	1656.21	80.0127	78.937	57.5715	58.7244	60.7355	67.8209	68.0773	67.5513	0.728026	-0.103597	0.935101	-0.0938647	C3H
c28923.graph_c0	Scf00008.g1464.t1_BBR-BPC	75.6	1340.46	45.5872	57.597	51.0038	46.8393	49.0612	40.0245	41.6363	41.4955	0.366107	0.256443	0.801735	-0.188424	BBR-BPC
c28942.graph_c0	mgv1a005469m_VOZ	72.39	1556.52	18.9949	19.1794	18.644	17.8597	20.6572	17.3016	14.5261	14.1316	0.287441	0.323837	0.846141	-0.18337	VOZ
c43318.graph_c0	mgv1a012867m_MIKC	79.45	169.29	0.416819	0.868686	0.415061	0	0	0.412118	0	0	--	--	--	--	MIKC
c43356.graph_c0	GSMUA_Achr4P07150_001_NAC	86.33	719.21	0.588673	0.306711	0.0976985	0.203969	0.337833	0.485028	0.522217	0.220026	--	--	--	--	NAC
c22277.graph_c0	mrna04249.1-v1.0-hybrid_NAC	66.91	1562.21	41.5553	25.652	20.5101	21.0344	19.4414	42.5605	48.6126	45.3804	0.401682	-0.410671	0.170125	0.562473	NAC
c22286.graph_c0	GSMUA_Achr5P10740_001_LBD	62.96	679.21	6.12952	6.60374	3.82773	4.10365	4.53123	3.18427	3.76021	3.49476	0.601327	-0.287624	0.403616	-0.733505	LBD
c22296.graph_c0	mrna03614.1-v1.0-hybrid_C2H2	63.36	818.21	1.20737	0.0898668	0.257632	0.448225	0.296956	0.937952	0.642643	0.386808	--	--	--	--	C2H2
c22375.graph_c0	Jcr4S02252.50_B3	66.18	245.26	4.02791	2.99804	1.14598	1.79438	0.660449	3.1291	2.14392	2.25825	--	--	--	--	B3
c22452.graph_c0	mgv1a014879m_NF-YB	93.81	479.22	22.6759	21.3277	19.6478	23.4179	19.9427	27.9524	32.6036	28.0682	0.51935	0.258115	0.335086	0.559299	NF-YB
c52672.graph_c0	Potri.002G100100.1_bHLH	63.46	164.29	0	0	0	0	0	1.27398	0	0	--	--	--	--	bHLH
c52701.graph_c0	mrna11429.1-v1.0-hybrid_HB-other	70.11	209.27	0	0	0	0	0	1.66692	0	0	--	--	--	--	HB-other
c52737.graph_c0	PH01000057G1650_C3H	62.5	174.28	0.809769	0.421907	0	0	0	0	0	0	--	--	--	--	C3H
c12595.graph_c0	Lus10021031_bZIP	73.71	2198.21	17.1416	9.56667	6.36103	6.27306	6.70561	13.2031	15.0356	16.3413	0.211525	-0.738619	0.801635	0.27756	bZIP
c12599.graph_c0	BGIOSGA000239-PA_HD-ZIP	60.89	1234.21	0.514555	0.595765	0.170795	0.237718	0.328108	0.508752	0.791209	0.256431	--	--	--	--	HD-ZIP
c12599.graph_c1	ObartAA03S_FGP3953_HD-ZIP	80.14	389.23	0.906447	0.188911	0.36105	0.37689	0.832319	0.537734	0.192988	0	--	--	--	--	HD-ZIP
c12724.graph_c0	mgv1a007563m_GeBP	66.95	1772.71	67.3107	74.9937	60.0904	59.5407	61.0387	60.8056	66.739	63.7814	0.788377	0.0882777	0.996499	-0.0194806	GeBP
c12738.graph_c0	ObartAA03S_FGP14778_LBD	62.57	455.22	15.5009	15.0219	5.09373	8.2175	8.18413	11.0348	9.90072	11.6454	0.0586944	-0.763947	0.732287	-0.356049	LBD
c12785.graph_c0	mgv1a001519m_HD-ZIP	95.4	211.27	3.00596	1.39215	1.33035	1.73589	2.30012	0.330229	1.42219	0.374509	--	--	--	--	HD-ZIP
c12788.graph_c0	mgv1a000334m_C2H2	61.9	4052.21	10.8834	8.85507	4.66449	3.90978	4.21723	7.35172	6.45096	6.11156	0.000386285	-0.8903	0.373811	-0.443285	C2H2
c34085.graph_c0	NNU_012203-RA_MYB	66.39	1603.65	20.8568	30.4913	12.9696	11.9377	11.3129	18.4463	17.987	19.9823	0.00432297	-0.75321	0.607175	-0.30427	MYB
c34104.graph_c0	Thecc1EG027272t1_FAR1	60.34	2365.09	3.5504	2.30064	3.00066	3.16332	3.21897	4.12984	3.08078	2.57598	0.316094	0.412113	0.79271	0.278433	FAR1
c28990.graph_c0	Nta000199_WRKY	68.06	1528.21	6.78755	9.76736	3.9542	4.79963	3.97479	6.711	7.42217	7.61087	0.0660206	-0.628379	0.983154	-0.04655	WRKY
c28998.graph_c0	orange1.1g030647m_NF-YB	83.82	976.34	9.82916	11.2215	10.5074	9.91662	11.0328	16.1495	17.6186	14.6682	0.408179	0.323914	0.109994	0.75534	NF-YB
c29020.graph_c0	mgv1a006504m_bZIP	73.19	2210.73	38.2384	29.3357	38.2043	36.3635	36.8918	56.4583	44.9193	43.3061	0.0642827	0.456462	0.0824923	0.640127	bZIP
c29046.graph_c0	mgv1a015265m_bZIP	69.39	1331.27	42.6686	48.2183	39.9024	44.0773	42.1603	66.7661	74.3116	73.2819	0.468334	0.217464	0.0240943	0.792021	bZIP
c29053.graph_c0	Potri.003G185300.1_AP2	68.62	1138.08	19.4066	18.2197	9.1376	8.57175	7.6146	19.3104	23.4311	23.1511	0.00411441	-0.831898	0.584329	0.358763	AP2
c29054.graph_c0	PDK_30s873781g005_C3H	75.63	1681.21	13.7247	16.5323	11.2846	9.33647	11.7545	10.3746	11.1254	12.9423	0.647877	-0.156978	0.713205	-0.256608	C3H
c29055.graph_c0	Scf00453.g17938.t1_bHLH	60.54	1346.21	39.8363	78.325	25.3669	27.1336	27.3136	63.9003	94.6904	97.9179	0.136358	-0.808215	0.382764	0.687741	bHLH
c29106.graph_c0	mgv1a003969m_GRAS	69.2	2017.02	22.6346	15.8578	12.2276	12.9095	13.4515	22.9673	13.1835	13.7296	0.474595	-0.263752	0.985166	-0.0890142	GRAS
c18092.graph_c0	GSVIVT01011942001_G2-like	62.21	1179.21	19.1486	31.0529	27.9463	28.737	28.4345	6.33061	17.1355	16.5732	0.0605281	0.514942	0.406262	-0.757814	G2-like
c18121.graph_c0	mrna09125.1-v1.0-hybrid_bHLH	81.55	280.25	1.51072	3.14847	1.50435	1.30862	2.60096	0.248947	1.60821	1.12931	--	--	--	--	bHLH
c18121.graph_c1	mrna09125.1-v1.0-hybrid_bHLH	84.69	246.26	0.28654	2.38869	1.14133	1.1914	1.64442	0	0.915091	0.642593	--	--	--	--	bHLH
c18144.graph_c0	Nta000199_WRKY	76.26	1671.21	32.1738	36.2104	27.4553	28.4403	28.0598	34.1905	34.9692	37.2127	0.926506	0.0402429	0.82301	0.191231	WRKY
c18153.graph_c0	PK04509.1_bHLH	79.49	700.21	41.0152	53.6607	35.323	38.444	36.6663	48.6233	37.9762	39.3234	0.938782	-0.0297239	0.995622	-0.033671	bHLH
c31846.graph_c0	evm.model.supercontig_30.148_MIKC	78.49	2033.21	53.8627	65.2045	32.52	29.9785	30.7519	33.3188	37.8685	37.553	0.00798915	-0.60687	0.12241	-0.574896	MIKC
c31912.graph_c0	mgv1a015650m_C3H	62.5	513.22	5.63714	8.45303	5.06572	6.2884	5.0499	6.11733	6.58636	6.62925	0.981916	-0.0287752	1	0.0170742	C3H
c31952.graph_c0	cassava4.1_009725m_bZIP	65.87	1758.21	8.66885	11.919	4.63586	4.42207	4.05367	8.333	9.01464	10.7554	0.00255395	-0.902034	1	0.00881796	bZIP
c31954.graph_c1	MDP0000320566_NAC	64.17	1102.21	1.85657	3.46899	1.21125	1.53057	0.881766	8.5452	4.42982	6.67603	0.188555	-0.798517	0.0401101	1.44554	NAC
c31990.graph_c0	Solyc08g075090.2.1_bHLH	77.29	1100.21	302.979	307.965	213.822	197.47	203.248	216.809	260.878	248.253	0.295813	-0.250162	0.771715	-0.199204	bHLH
c32007.graph_c0	Neem_5226_f_2_GRAS	77.01	2230.57	11.3885	16.0867	8.72584	7.49738	8.27857	13.2931	15.6257	15.714	0.150434	-0.415903	0.735644	0.259996	GRAS
c36390.graph_c0	443461_ERF	65.51	2729.44	12.461	13.362	12.3827	11.6629	11.2758	12.0648	11.146	10.3199	0.538612	0.194618	0.9631	-0.0723198	ERF
c3643.graph_c0	GSVIVT01027508001_HD-ZIP	92.78	240.26	0.293695	0.306043	0	0	0	0	0	0.65864	--	--	--	--	HD-ZIP
c36452.graph_c1	ObartAA03S_FGP14778_LBD	68.71	412.23	9.07225	8.38344	3.92041	5.51585	4.91175	3.89261	4.00885	4.41457	0.315974	-0.542542	0.251658	-0.953765	LBD
c36452.graph_c2	ObartAA03S_FGP14778_LBD	70.89	421.23	6.36565	5.58592	4.33708	2.43781	3.26863	5.30009	4.81483	3.94457	0.416425	-0.514758	0.931293	-0.220561	LBD
c36452.graph_c3	ObartAA03S_FGP14778_LBD	90.74	275.25	4.87085	4.8085	2.29752	2.39831	3.23669	3.80204	2.18323	2.58711	0.425359	-0.545905	0.720191	-0.629063	LBD
c36456.graph_c0	mgv1a021527m_GRAS	73.41	1235.31	93.4514	102.44	87.483	90.6086	92.4441	91.6633	94.4348	97.3571	0.45614	0.20941	0.95289	0.0861195	GRAS
c15104.graph_c1	Lus10020794_NAC	92.25	338.24	167.521	216.738	138.354	128.811	142.472	145.005	183.883	155.326	0.588256	-0.160272	0.910347	-0.109002	NAC
c15108.graph_c0	Gorai.009G149900.3_LBD	68.64	4704	53.7175	75.3744	54.1183	56.976	55.1647	79.6008	86.0393	84.9759	0.693339	0.11482	0.223076	0.516134	LBD
c15133.graph_c0	mrna11429.1-v1.0-hybrid_HB-other	62	2961.21	437.909	354.513	254.348	247.623	259.503	327.844	426.342	416.96	0.149409	-0.321571	0.929894	0.110909	HB-other
c15152.graph_c0	MDP0000288192_HB-other	84.85	167.29	0	0	0	0.438451	0	0.83409	0	0	--	--	--	--	HB-other
c39.graph_c0	NNU_007843-RA_NF-YA	61.39	279.25	0.252688	0	1.50974	0	0.87009	0	0	0	--	--	--	--	NF-YA
c13009.graph_c0	mgv1a005248m_G2-like	63.91	1519.21	0.464473	1.3068	0.231257	0.241403	0.373178	0.459235	0.494446	0.729139	--	--	0.806682	-0.497087	G2-like
c40438.graph_c0	PH01001490G0340_MYB_related	64.63	268.25	0.789151	0.822329	0.785823	0.273433	0.301923	1.04033	0.280025	0.294958	--	--	--	--	related
c35329.graph_c0	mgv1a007482m_CO-like	65.29	1477.24	7.88155	16.0774	11.3682	11.2214	11.2941	9.49288	11.5937	11.0871	0.591692	0.258412	1	-0.00638051	CO-like
c35369.graph_c0	Pbr011696.1_bHLH	60.15	5765.04	5.50793	5.77777	4.19276	3.99501	4.45342	6.09932	3.93497	3.87032	0.788047	-0.0940429	0.903951	-0.151518	bHLH
c3538.graph_c0	Neem_30861_f_1_NAC	80.7	157.29	0	0	0	0	0.514915	1.33068	0.477569	0	--	--	--	--	NAC
c35394.graph_c0	mgv1a001704m_MYB_related	65.25	3263.21	62.4714	9.98212	55.3606	55.6765	55.9677	12.4859	8.9545	9.38352	0.207382	0.910224	0.604805	-1.71975	related
c35409.graph_c0	MDP0000304904_TCP	91.57	2564.42	97.5451	82.9513	77.2139	79.7433	76.4613	102.131	86.4404	87.1315	0.704396	0.108213	0.8509	0.156221	TCP
c35420.graph_c0	Jcr4S06273.30_LBD	61.75	5861.6	22.2587	21.7017	22.7522	21.8734	22.9504	24.0906	20.2606	20.1127	0.142977	0.360787	0.92519	0.100477	LBD
c35442.graph_c0	Bra013812_MIKC	76.78	3646.83	54.8937	50.3664	37.0323	31.4566	34.823	41.7629	40.1452	41.8954	0.247101	-0.288373	0.754814	-0.217644	MIKC
c46066.graph_c0	Thecc1EG030078t1_NF-YC	90.32	198.27	0	0	0	0	0	0.703762	0	0	--	--	--	--	NF-YC
c46068.graph_c0	PH01000046G0930_WRKY	82.86	159.29	0	0	0	0	0	0	0	0.993439	--	--	--	--	WRKY
c46110.graph_c0	GSMUA_Achr7P08840_001_HD-ZIP	66.97	279.25	0.505377	0.263312	0	0.262662	0	0.249839	0.268995	0	--	--	--	--	HD-ZIP
c24646.graph_c1	GSMUA_Achr11P25600_001_ERF	77.47	2988.18	262.99	309.407	255.321	251.451	256.103	234.762	272.244	270.213	0.499901	0.159666	1	-0.00321794	ERF
c44164.graph_c0	MDP0000606021_bHLH	86.5	658.21	0.536024	0.446848	0.427011	0.111436	0.123047	0.423983	0.228246	0	--	--	--	--	bHLH
c44260.graph_c0	evm.model.supercontig_129.70_AP2	69.66	207.27	0	0.709509	0	0	0	0	0	0	--	--	--	--	AP2
c27238.graph_c0	mgv1a011465m_MYB_related	77.57	1193.9	26.5964	17.491	24.6009	26.1717	25.3033	24.7187	24.8523	24.5207	0.0583776	0.518191	0.668628	0.289375	related
c31557.graph_c0	MELO3C025769P1_C3H	60.39	2630.21	13.3603	14.3973	12.5827	11.5452	12.4402	13.2362	13.8798	11.8524	0.685193	0.140542	0.988123	0.0409667	C3H
c31559.graph_c0	PH01000046G0930_WRKY	62.71	1939.21	224.621	302.088	156.713	156.629	155.95	162.689	227.727	234.037	0.0422239	-0.417936	0.769737	-0.194047	WRKY
c31627.graph_c0	mgv1a001195m_Trihelix	82.05	1968.73	7.74187	9.07579	5.03241	5.62576	5.636	8.32788	7.93622	9.08285	0.387413	-0.300058	0.911798	0.146559	Trihelix
c31665.graph_c1	PH01000133G1180_C3H	71.04	2110.37	72.4902	70.7297	44.5493	40.491	42.9445	68.8626	60.8659	59.0128	0.0750873	-0.421945	0.978222	-0.0533253	C3H
c30519.graph_c0	mgv1a007484m_bZIP	65.67	2089.21	35.1261	26.1499	25.1236	26.3312	26.5549	27.7506	26.175	26.6619	0.81263	0.0824046	0.9678	-0.0618036	bZIP
c30528.graph_c0	ppa008387m_bHLH	63.55	1526.21	21.4065	31.364	16.2058	17.9261	18.1488	21.0279	22.5418	20.1149	0.365808	-0.262422	0.841711	-0.169456	bHLH
c30586.graph_c0	Can002796_MYB_related	80.67	1446.21	104.415	129.396	73.8023	75.0114	75.4909	94.2641	136.707	128.952	0.198225	-0.313251	0.851014	0.180484	related
c30586.graph_c1	Can002796_MYB_related	87.26	1187.21	151.027	177.196	111.861	108.489	106.286	230.127	217.212	209.667	0.296371	-0.261903	0.165985	0.55471	related
c30599.graph_c0	orange1.1g022439m_MYB	74.14	1537.62	3.21238	1.67372	1.41663	1.47878	1.21148	2.4048	2.49148	3.2933	0.449004	-0.525053	0.866629	0.282668	MYB
c30610.graph_c0	mgv1a000887m_Nin-like	65.63	2777.21	4.82751	4.73924	5.00956	4.41061	5.68672	4.49673	4.00304	2.5356	0.249521	0.399616	0.821429	-0.24789	Nin-like
c30619.graph_c0	mgv1a005357m_B3	60.11	1515.66	10.0096	8.00472	6.44401	6.9203	5.82453	6.99672	4.90648	5.63796	0.687356	-0.173065	0.449369	-0.495592	B3
c33210.graph_c1	C.cajan_21530_HD-ZIP	83.75	190.28	3.33755	4.25073	4.06203	3.08381	6.38461	3.66657	1.57908	2.91075	--	--	--	--	HD-ZIP
c33225.graph_c0	mgv1a023706m_RAV	60.66	1605.8	15.8194	33.61	12.0333	13.4291	12.0039	18.7257	18.3839	21.6308	0.294419	-0.64014	0.903951	-0.182235	RAV
c33228.graph_c0	mgv1a006576m_bZIP	82.66	1982.17	24.9549	25.5218	20.4895	18.021	19.3266	20.2034	16.5228	16.5257	0.868454	-0.0622383	0.488599	-0.37365	bZIP
c33235.graph_c0	mgv1a000862m_Nin-like	72.59	3400.21	7.86524	10.7693	6.71616	6.75195	6.64561	6.15557	6.91473	6.93442	0.679945	-0.140761	0.55648	-0.33874	Nin-like
c33288.graph_c0	BGIOSGA035841-PA_MYB_related	65.47	2217.21	13.2075	11.6071	8.65166	8.43576	8.40151	9.37697	10.0282	7.95789	0.501846	-0.223413	0.641225	-0.312606	related
c33304.graph_c0	MDP0000266172_Nin-like	63.14	1832.76	1.50154	2.48743	1.11182	1.12058	1.01639	1.06587	1.06563	1.42465	0.319699	-0.542518	0.564458	-0.601328	Nin-like
c33330.graph_c0	mgv1a022035m_Nin-like	65.74	3836.35	10.9072	14.605	17.1802	17.1118	17.5225	15.8581	12.0223	12.3128	0.00120846	0.770651	0.77304	0.210818	Nin-like
c33339.graph_c0	mgv1a007688m_C3H	83.92	3241.21	8.62118	7.44099	6.82884	6.44954	7.22149	8.28717	7.06854	7.66518	0.825318	0.0893774	0.967184	0.0652858	C3H
c37298.graph_c0	GSMUA_Achr10P22520_001_TALE	65.56	1857.21	8.35873	14.3322	10.3287	9.676	9.11426	9.91735	18.8074	19.3417	0.789716	0.11402	0.596721	0.651012	TALE
c42673.graph_c0	GSMUA_Achr10P22520_001_TALE	67.47	201.27	0.70118	0	0	0	0	0	0.373214	0.393116	--	--	--	--	TALE
c42730.graph_c0	900671_ERF	67.92	187.28	0.376779	0	0	0.783302	0.432459	0	0	0	--	--	--	--	ERF
c40869.graph_c0	mgv1a001716m_TALE	61.76	1002.21	0.211223	0.293471	0.280443	0.0731867	0	0.696136	0.524658	0.631584	--	--	--	--	TALE
c40878.graph_c0	Lus10009218_C2H2	68.92	831.21	0.254677	0.442307	0.338137	0.529458	0.584624	0.671479	0.361481	0.380758	--	--	--	--	C2H2
c43810.graph_c0	mgv1a024515m_MYB_related	86.59	410.23	0.172009	1.79241	0.342567	0.178798	0	0.170069	0	0	--	--	--	--	related
c33871.graph_c0	mgv1a001309m_HD-ZIP	85.76	3742.21	123.601	83.3109	51.3162	50.118	47.8733	85.9833	102.472	99.9653	0.0683493	-0.73933	1	0.0214904	HD-ZIP
c33876.graph_c0	ObartAA03S_FGP13632_bHLH	63.66	1581.96	3.83603	4.55507	5.10794	4.54382	5.37564	3.48405	3.89363	4.95153	0.128417	0.585894	0.971942	0.112259	bHLH
c33920.graph_c0	mgv1a010095m_Trihelix	72.95	1137.87	19.0381	23.4573	23.5892	24.044	24.2004	16.1256	19.6065	17.9402	0.0760141	0.503848	0.925075	-0.106694	Trihelix
c33941.graph_c0	Potri.008G011300.3_EIL	61.3	2330.21	87.2422	75.1326	109.4	108.502	113.238	56.7371	59.3143	56.9427	0.000205197	0.765603	0.473808	-0.361704	EIL
c33947.graph_c0	mgv1a001371m_ARF	76.43	3519.21	49.5056	46.7814	26.4754	24.5731	25.6836	47.0243	42.3907	42.1557	0.00806986	-0.587936	1	-0.00150056	ARF
c33958.graph_c0	311286_MYB_related	68.97	2257.37	21.5062	23.4202	11.9217	11.8924	10.333	11.6518	13.2107	13.5296	0.00929341	-0.652547	0.0625411	-0.67311	related
c46788.graph_c0	PK03054.1_HD-ZIP	61.72	336.24	0.20986	0	1.04487	0.654429	0	0.207493	0	0	--	--	--	--	HD-ZIP
c46796.graph_c0	ObartAA03S_FGP14057_G2-like	60.87	422.23	0.334241	0.174147	0.166416	0.173717	0.767268	0.495707	0.177905	0	--	--	--	--	G2-like
c46856.graph_c0	mrna03614.1-v1.0-hybrid_C2H2	62.26	221.27	0	0.332309	0.317556	0	0	0	0	0.357583	--	--	--	--	C2H2
c4689.graph_c0	EMT04827_B3	62.79	155.29	0	0	0.904961	0	0	0	0	0	--	--	--	--	B3
c38242.graph_c0	mrna01596.1-v1.0-hybrid_WRKY	87.27	843.21	2.51052	2.35446	1.16664	1.21782	1.44076	1.07562	1.42535	0.844513	0.328172	-0.607033	0.35456	-0.992214	WRKY
c18580.graph_c0	NNU_012422-RA_S1Fa-like	74.42	617.21	37.9563	41.4582	22.1996	20.7968	25.4569	32.6676	32.7383	28.9718	0.108639	-0.470941	0.823814	-0.199243	S1Fa-like
c18655.graph_c0	mgv1a004979m_WRKY	62.89	329.24	0.857286	1.33999	0.640254	0.445562	1.96795	1.69524	1.36891	2.16287	--	--	--	--	WRKY
c1872.graph_c0	MDP0000318339_FAR1	60	207.77	0	0	0	0.353027	0	1.00738	0	0	--	--	--	--	FAR1
c18744.graph_c0	PH01000133G1180_C3H	86.21	1841.21	119.419	123.641	62.587	60.393	59.6476	101.551	99.8315	95.1854	0.00152639	-0.670451	0.847718	-0.162199	C3H
c5716.graph_c0	MDP0000275412_Trihelix	88.43	351.24	0.401795	0.628031	0	0	0	0.198632	0.213862	0	--	--	--	--	Trihelix
c5735.graph_c0	MDP0000298505_MYB	62.5	190.28	0	0.77286	0	0	0.851281	0	0	0.415821	--	--	--	--	MYB
c5792.graph_c0	Nta003832_bZIP	65.82	175.28	0.805149	0.839	0	0.418464	0	0	0	0	--	--	--	--	bZIP
c5865.graph_c0	Neem_22985_f_3_MYB_related	75	317.24	0	0.92712	0.221491	0	0.255299	0.21992	0.473564	0	--	--	--	--	related
c19939.graph_c0	PGSC0003DMP400048281_HD-ZIP	77.84	443.22	0.79603	1.1613	0.317069	0.827449	0.548199	0.472231	0.16948	0.535552	--	--	--	--	HD-ZIP
c20072.graph_c0	mgv1a010892m_bZIP	71.26	1194.21	9.92675	10.2825	8.88464	8.78306	9.56257	7.77005	6.66748	7.02304	0.694324	0.172307	0.657498	-0.363091	bZIP
c7290.graph_c0	mrna13356.1-v1.0-hybrid_MIKC	62.42	963.21	0.586067	0.763384	0.948344	1.59915	0.420422	0.724322	0.311943	0.575012	--	--	--	--	MIKC
c7368.graph_c0	Aan017351_HB-other	62.5	172.29	0	0.85356	0.815668	0.425726	0.470085	0	0.43599	0.45924	--	--	--	--	HB-other
c10991.graph_c0	mgv1a013098m_TCP	70.06	992.21	4.69374	6.29911	4.8864	4.50938	4.89761	7.24247	10.5989	10.0477	0.841787	0.127101	0.108679	0.903261	TCP
c11024.graph_c0	Pbr002083.1_ERF	70.79	1668.21	49.7434	42.4904	44.2686	46.0348	45.2482	12.1283	15.7599	15.6992	0.27936	0.292889	3.3381e-08	-1.53266	ERF
c11032.graph_c0	Scf00097.g8337.t1_bZIP	70.73	292.25	1.93159	2.51599	1.92344	1.25489	0.831387	0.954901	1.02812	1.08294	--	--	--	--	bZIP
c11045.graph_c0	MDP0000322550_HD-ZIP	73.8	1713.21	1.60632	2.8756	1.88665	1.88379	2.26917	1.7511	1.27152	1.10841	0.794055	0.185902	0.629744	-0.557341	HD-ZIP
c1106.graph_c0	MDP0000247737_FAR1	74	1015.21	1.1816	0.0724283	0.622917	0.361247	0.239332	0.481055	0.147983	0	--	--	--	--	FAR1
c34208.graph_c0	mgv1a003020m_C2H2	64.99	1817.85	14.5175	13.5504	10.9775	11.096	10.6482	21.5307	17.3551	18.063	0.933904	-0.0391666	0.183319	0.567829	C2H2
c34222.graph_c0	mrna21668.1-v1.0-hybrid_FAR1	62.78	1250.45	83.0089	95.4369	78.8378	76.0789	76.1688	92.7294	89.8073	91.6858	0.707194	0.117523	0.84177	0.173461	FAR1
c34258.graph_c0	GSVIVT01015363001_CPP	67.09	1150.72	7.41983	9.07367	2.93099	3.95196	4.36373	7.76056	6.07086	5.29445	0.0249146	-0.805159	0.853418	-0.234265	CPP
c34266.graph_c0	ppa003059m_C3H	69.24	1820.7	21.7034	13.8118	8.68335	8.74203	8.14046	20.1941	18.1944	18.1651	0.109723	-0.744094	0.786339	0.209981	C3H
c34305.graph_c0	mrna23819.1-v1.0-hybrid_bHLH	83.18	2285.39	22.5702	17.7278	15.6495	13.8969	16.16	23.8421	24.4868	21.465	0.811694	-0.0833909	0.552655	0.336359	bHLH
c34311.graph_c0	OpuncBB_FGP25129_MYB_related	71.64	6539.88	67.3924	46.0301	45.5768	44.0547	46.0319	64.4134	53.157	53.0517	0.991329	-0.00993166	0.892142	0.128726	related
c34313.graph_c0	28162.m000128_NF-X1	68.36	3092.21	9.08223	9.46408	8.36223	7.82773	7.779	7.10713	7.96786	7.42043	0.758987	0.11205	0.849636	-0.169637	NF-X1
c48886.graph_c0	Cucsa.087900.1_GRAS	90.98	351.24	0.200898	0.209344	0.20005	0.626481	0	0.397264	0	0	--	--	--	--	GRAS
c48901.graph_c0	Pbr039133.1_AP2	61.61	304.24	0.231933	0.241684	0.230955	0	0	0	0.987599	0	--	--	--	--	AP2
c47923.graph_c0	mgv1a000887m_Nin-like	77.08	238.26	0	0	1.17965	0.30785	0.339927	0	0	0	--	--	--	--	Nin-like
c47933.graph_c0	Lus10040166_GRAS	81.71	196.28	0	0.374618	0	0.373693	0.412629	0	0.382702	0	--	--	--	--	GRAS
c48003.graph_c0	evm.model.supercontig_34.69_MYB	91.59	308.24	0.457846	0.238548	0	0	0.262753	0.679024	0	0	--	--	--	--	MYB
c49457.graph_c0	PGSC0003DMP400049484_MIKC	96.1	184.28	0	0	0.381299	0.398027	1.758	0	0	0	--	--	--	--	MIKC
c49477.graph_c0	mgv1a000964m_Nin-like	74.62	332.24	0	0	0	0.220769	0	1.04996	0	0.238149	--	--	--	--	Nin-like
c49589.graph_c0	Jcr4S05030.40_MYB	62.5	365.23	0	0.603975	0.577163	0.200828	0	0	0	0.216637	--	--	--	--	MYB
c28469.graph_c0	mgv1a026438m_WRKY	62.93	582.22	5.33266	10.1034	10.9824	7.18089	8.62464	12.8218	8.64419	8.15387	0.257826	0.550683	0.585831	0.501615	WRKY
c28588.graph_c0	mgv1a022732m_MYB_related	67.53	2714.21	15.3646	12.4617	10.0446	10.2691	9.54867	15.5769	11.9281	11.2524	0.632614	-0.162086	0.992892	0.0206002	related
c28606.graph_c0	mgv1a009882m_BES1	87.8	1361.49	69.4495	54.9251	30.3463	26.7752	27.0666	46.734	49.1587	49.4555	0.00155502	-0.828041	0.73413	-0.229935	BES1
c20981.graph_c0	mgv1a007753m_Trihelix	81.66	1536.21	10.8403	9.23785	10.2914	10.5997	8.38268	10.0368	9.33941	10.816	0.40866	0.281182	0.921809	0.135496	Trihelix
c21003.graph_c0	GSMUA_Achr5P03330_001_BBR-BPC	77.37	915.21	3.16112	6.82908	2.84069	2.32417	2.83182	4.57387	4.84248	5.01426	0.381626	-0.56196	0.984499	0.0994283	BBR-BPC
c21100.graph_c0	mgv1a024757m_ERF	65.96	259.91	5.42982	0.282905	0	0.282207	1.24645	3.22115	1.15604	3.34865	--	--	--	--	ERF
c21128.graph_c0	mgv1a024948m_ERF	62.5	567.22	0.124402	0.907425	0.867141	0.517248	1.42786	0.491996	0.397289	0.278983	--	--	--	--	ERF
c46437.graph_c0	Scf00026.g3386.t1_M-type	61.54	178.28	0	1.64976	0	0	0	0.391336	0	0	--	--	--	--	M-type
c46453.graph_c0	LOC_Os10g34884.1_FAR1	62.3	160.29	0	0	0	0.457598	0.505277	0	0	0	--	--	--	--	FAR1
c46473.graph_c0	PDK_30s1160841g001_ARF	65.33	174.28	0	0	0.403177	0	0.464717	0.400318	0	0.453996	--	--	--	--	ARF
c53920.graph_c0	Ghi013904_NAC	88.41	158.29	0.445785	0	0	0	0	0	0	0	--	--	--	--	NAC
c43544.graph_c0	NNU_007607-RA_C2H2	70.63	325.24	1.30174	0	0	0	0	0	0	0.243274	--	--	--	--	C2H2
c10667.graph_c0	Nta016137_WRKY	71.23	171.29	0.411952	0	0	0.856424	0	0.407306	0	0	--	--	--	--	WRKY
c32243.graph_c0	mgv1a002245m_FAR1	81.18	2597.93	5.10633	4.69834	7.00512	7.19952	7.10794	5.74697	5.03105	4.32475	0.0027539	0.859387	0.881237	0.169476	FAR1
c32245.graph_c1	MDP0000129858_MYB_related	63.79	915.66	8.78515	10.5196	5.98555	6.96908	6.54536	4.8002	4.75807	4.75257	0.582968	-0.239294	0.122524	-0.877224	related
c32320.graph_c0	mgv1a010945m_C3H	70.96	2461.61	23.305	25.0017	16.3846	15.852	15.727	19.5845	21.4217	19.3498	0.347051	-0.267432	0.896438	-0.126568	C3H
c32335.graph_c0	mgv1a024345m_C3H	60.11	1893.16	31.9055	35.7326	32.3277	31.8862	32.2567	35.1203	34.8769	33.3515	0.370172	0.256264	0.854008	0.164359	C3H
c32346.graph_c0	Thecc1EG000244t1_DBB	68.85	1599.21	26.6067	17.9778	25.3521	23.8041	27.6012	16.3162	14.5611	14.348	0.059579	0.515225	0.482974	-0.439412	DBB
c23442.graph_c1	GRMZM2G163233_P01_bHLH	68.16	766.21	12.6169	11.9957	8.16179	10.6259	7.92775	11.473	8.5292	11.0493	0.77298	-0.141013	0.950175	-0.116364	bHLH
c23453.graph_c0	Lus10040166_GRAS	84.85	1513.24	31.5223	30.1265	16.6234	17.7889	16.3776	11.3418	15.7854	16.2089	0.0373975	-0.539263	0.00261987	-0.95637	GRAS
c23496.graph_c0	mgv1a013496m_MIKC	80.75	786.21	0.179502	8.97836	3.57491	4.3848	4.73866	0.266217	1.43314	1.20765	0.922822	0.262345	0.684488	-2.04934	MIKC
c23497.graph_c0	Nta010409_bHLH	62.67	1253.86	76.9867	76.353	68.2561	64.4064	66.9186	57.7565	67.8762	70.991	0.700105	0.121081	0.929894	-0.0894633	bHLH
c23498.graph_c0	OpuncBB_FGP19392_GRF	82.48	1841.21	13.0303	13.3784	7.40358	8.24627	8.62162	10.9887	10.4442	9.84084	0.211444	-0.379492	0.816129	-0.205891	GRF
c23504.graph_c0	mrna01596.1-v1.0-hybrid_WRKY	64.69	1674.21	70.8073	103.21	84.6104	78.6403	84.4638	68.0085	73.1332	71.2675	0.325668	0.259803	0.8509	-0.152571	WRKY
c23532.graph_c0	MDP0000247737_FAR1	88.41	1363.89	79.0538	91.1651	72.9503	73.3543	76.1875	97.8562	78.0969	77.3305	0.675322	0.131186	0.895274	0.125096	FAR1
c23536.graph_c1	Glyma09g34850.1_FAR1	85.45	448.22	6.92692	6.3979	3.13532	4.41838	3.4332	5.91487	4.35731	4.0601	0.356115	-0.538073	0.84271	-0.349605	FAR1
c23537.graph_c1	mgv1a002989m_ARF	74.53	2323.21	9.59792	5.57042	7.89397	7.16685	7.49525	8.19836	7.95396	7.32234	0.47304	0.30015	0.888079	0.166882	ARF
c29129.graph_c0	EMS52980_ERF	70.19	1079.21	76.3033	77.3992	55.2771	52.7408	54.2586	44.9295	47.9568	54.1066	0.537861	-0.180256	0.199212	-0.51229	ERF
c2914.graph_c0	ObartAA03S_FGP31756_NAC	72.92	240.26	0.293695	0	0	0	0	0	0	0.32932	--	--	--	--	NAC
c29159.graph_c0	PGSC0003DMP400045557_GATA	61.57	2189.49	14.7927	10.7466	7.99098	7.03505	7.87903	15.7093	13.3458	12.359	0.203778	-0.424095	0.737375	0.238217	GATA
c29172.graph_c0	PH01000133G1180_C3H	77.38	1736.21	90.3881	113.077	72.7664	71.523	74.4504	94.7533	98.1678	96.248	0.583356	-0.148793	0.971942	0.0630613	C3H
c29177.graph_c0	mgv1a011243m_bZIP	85.61	1812.17	16.8214	21.0587	17.0219	16.7568	16.8492	17.0167	14.6323	13.9718	0.627921	0.165262	0.846362	-0.177622	bZIP
c29182.graph_c0	PH01000133G1180_C3H	75.84	2048.21	52.7103	58.8035	38.9715	40.0367	40.5704	43.1574	53.8013	51.2621	0.58518	-0.155212	0.980765	-0.0349596	C3H
c29199.graph_c0	mgv1a009365m_bHLH	77.08	1837.21	19.8184	8.60486	3.13616	4.0323	4.01161	14.6203	16.5181	15.4179	0.0967363	-1.6237	0.886001	0.243986	bHLH
c29253.graph_c1	PH01000046G0930_WRKY	68.14	1212.21	41.7951	24.4451	34.0834	36.9099	32.7382	47.0216	57.4432	55.2195	0.337679	0.375458	0.0379568	0.808673	WRKY
c43106.graph_c0	MDP0000275412_Trihelix	77.92	183.28	0	0	0	0	0	0	0	0	--	--	--	--	Trihelix
c43189.graph_c0	mgv1a023016m_LBD	68	435.23	0	0	0.96867	0.674112	0.558263	0	0	0	--	--	--	--	LBD
c41959.graph_c0	MDP0000189394_NAC	95.06	196.28	0.719006	0.749235	0.357987	0	0	0	0	1.20933	--	--	--	--	NAC
c41999.graph_c0	30190.m010767_NAC	60.42	353.24	0	1.24895	0.397835	0.415289	0.45856	0.395014	0.212651	0.223991	--	--	--	--	NAC
c30323.graph_c0	mgv1a013737m_DBB	64.9	1610.61	19.3209	11.0025	7.37292	7.05882	6.28573	12.9952	10.2605	9.67778	0.164418	-0.822242	0.78463	-0.346139	DBB
c30368.graph_c0	orange1.1g011736m_GRAS	71.16	1654.21	2.30347	0.933454	0.67963	0.620766	0.636486	1.77138	1.86179	2.10456	0.29454	-1.02097	0.826631	0.357276	GRAS
c30377.graph_c0	Gorai.005G137100.8_C2H2	61.94	3052.21	14.1255	12.7199	9.02433	9.27606	8.86275	11.4747	10.9763	10.758	0.423674	-0.24436	0.882203	-0.145757	C2H2
c30386.graph_c0	Glyma18g45780.1_MIKC	64.97	1356.83	26.523	21.1892	24.1326	22.0559	22.4439	24.8356	23.3074	20.4683	0.390237	0.259869	0.961251	0.0676786	MIKC
c30389.graph_c0	Lus10007348_MYB_related	71.01	648.21	14.0428	34.3709	31.2191	34.8518	32.8607	30.2443	11.4725	13.1828	0.0429522	0.793721	0.950968	-0.256099	related
c22698.graph_c0	mgv1a011162m_bHLH	80.48	1664.62	11.954	11.4406	15.7448	14.5408	15.2288	12.6155	11.6424	11.3126	0.0103838	0.700028	0.889723	0.152935	bHLH
c22724.graph_c0	mgv1a015643m_ERF	79.47	1004.21	77.8563	60.4811	32.0468	33.0145	31.2121	78.0899	80.7112	80.0514	0.00348997	-0.787965	0.561415	0.332503	ERF
c22741.graph_c0	BGIOSGA029206-PA_ERF	75.62	771.21	1.18946	2.09756	0.728888	1.04619	0.945162	1.8093	3.50644	3.38564	--	--	0.38551	0.972946	ERF
c22756.graph_c0	PGSC0003DMP400037131_HD-ZIP	72.18	1197.21	59.2934	89.8541	61.8605	61.2661	60.6141	56.2937	75.48	73.2928	0.894898	0.0523916	1	0.0218229	HD-ZIP
c22802.graph_c0	PGSC0003DMP400041646_MYB_related	72.54	793.85	255.107	333.355	393.704	378.361	402.276	373.423	346.984	325.121	0.000255295	0.744616	0.440329	0.384927	related
c22835.graph_c0	EMS64071_MYB_related	71.61	1636.21	19.148	25.5255	11.8097	11.2967	10.1473	14.4548	15.5172	14.894	0.00989237	-0.677752	0.369734	-0.436195	related
c38299.graph_c0	ppa018163m_FAR1	76.4	216.27	0.326274	0.339991	0.974694	1.69576	2.24694	1.29038	0.694657	0.36585	--	--	--	--	FAR1
c38312.graph_c0	mgv1a008382m_E2F/DP	78.01	1544.21	1.91921	3.04746	1.59259	0.854982	0.891618	1.40058	1.79983	1.33219	0.133662	-0.822399	0.59876	-0.570405	E2F/DP
c38344.graph_c0	mgv1a018583m_bHLH	74.36	447.22	0.946692	0	0.157117	0	0	2.34004	0.839819	1.23844	--	--	--	--	bHLH
c38396.graph_c0	Thecc1EG007543t1_NAC	70.37	788.21	1.43237	1.21273	1.51548	2.23337	1.43854	0.354055	1.23891	0.903442	0.283789	0.709879	--	--	NAC
c39259.graph_c0	mrna09125.1-v1.0-hybrid_bHLH	74.78	295.25	1.43397	1.99234	0.475974	0.248428	0.274313	0.2363	0.508835	0.535969	--	--	--	--	bHLH
c7059.graph_c1	GSMUA_Achr8P18430_001_C2H2	64.71	233.26	0	0.315227	0.301233	0	0	0	0	0	--	--	--	--	C2H2
c7087.graph_c0	GSVIVT01012682001_WRKY	69.77	482.22	0.43899	0.304964	0.145713	0.304211	0.167954	0.723399	0.311546	0.656318	--	--	--	--	WRKY
c7095.graph_c0	NNU_007607-RA_C2H2	70	233.26	0.302509	0.315227	0.9037	0	0	0	0	0.339203	--	--	--	--	C2H2
c7197.graph_c0	Nta000199_WRKY	61.64	698.21	0.606378	0.210624	0	0.420208	0.695988	0.399693	0.860678	0.679931	--	--	--	--	WRKY
c5402.graph_c0	Bra020873_B3	81.05	235.26	0.299937	0.625095	0.298673	0	0	0.593109	0.319292	0	--	--	--	--	B3
c54124.graph_c0	ObartAA03S_FGP4185_SRS	67.03	226.26	0	0	0	0	0	0.925052	0	0	--	--	--	--	SRS
c39407.graph_c0	Solyc09g014250.2.1_MYB	69.61	539.22	0.523447	1.36363	0	0.136027	0.1502	0.388158	0.696532	0.58694	--	--	--	--	MYB
c39466.graph_c0	mgv1a024081m_ERF	80	337.24	0.83695	1.74428	0.41671	0.869985	0.960632	0	0	0.469235	--	--	--	--	ERF
c34856.graph_c0	mgv1a000125m_HB-other	66.38	7118.21	49.0102	23.8206	33.3352	33.0254	33.713	25.0716	24.1447	23.6093	0.772815	0.182449	0.727047	-0.46675	HB-other
c28626.graph_c0	mgv1a023543m_GRAS	72.02	2204.21	47.6993	47.0026	19.7962	20.0657	19.8784	26.4293	24.23	21.9325	2.63776e-05	-0.923799	0.0101345	-0.834985	GRAS
c28663.graph_c0	PH01001490G0340_MYB_related	64.62	1467.21	1026.99	965.525	677.27	648.793	665.609	1004.56	1010.01	1019.12	0.197383	-0.261064	0.860171	0.15549	related
c28687.graph_c0	OpuncBB_FGP13649_ERF	76.49	1182.21	8.89345	11.3199	11.7683	11.5401	11.4408	9.85541	12.0089	11.98	0.107311	0.528836	0.743719	0.301403	ERF
c28694.graph_c1	OpuncBB_FGP25129_MYB_related	89.11	253.26	0.55724	1.16133	0.832335	0.868851	0.959381	0.550955	1.483	0.624832	--	--	--	--	related
c28699.graph_c0	MA_157354g0010_C2H2	63.27	2678.21	20.4717	21.0853	15.112	14.8164	15.6949	15.0309	14.5846	13.2648	0.699327	-0.123398	0.415808	-0.404582	C2H2
c28707.graph_c0	ObartAA03S_FGP7846_GATA	72.14	3088.25	42.7732	34.0239	34.3337	35.1749	33.9883	34.1128	28.1908	28.5668	0.557947	0.166056	0.780907	-0.213931	GATA
c28716.graph_c0	mgv1a025449m_ERF	60.49	1115.21	6.4539	4.54943	4.41047	5.45899	4.64793	6.50623	10.1035	9.5071	0.813073	0.133064	0.183153	0.7922	ERF
c28753.graph_c0	cassava4.1_025979m_C2H2	63.82	1352.6	100.112	62.4075	44.9356	44.4667	47.7826	40.9547	45.3722	45.6858	0.274469	-0.514813	0.241635	-0.759763	C2H2
c28761.graph_c0	MDP0000181937_C2H2	63.19	889.94	5.62958	10.4106	7.57973	5.35727	7.28057	4.46855	4.97999	4.88992	0.908853	0.0891763	0.431891	-0.596206	C2H2
c37544.graph_c0	OpuncBB_FGP25129_MYB_related	88.89	567.22	6.96651	5.96308	4.45958	5.94836	5.14029	5.41195	4.23775	4.04526	1	0.00429763	0.804481	-0.37288	related
c37546.graph_c0	Neem_6198_f_1_B3	64.15	267.25	3.69648	3.57676	1.31461	3.84239	1.51526	8.35382	5.62146	3.55274	--	--	0.535471	0.812147	B3
c37629.graph_c0	PGSC0003DMP400014055_MYB	84.21	422.23	8.69026	5.39855	2.66265	5.38522	5.37088	5.78325	6.40457	7.49567	0.637968	-0.338644	1	0.0235551	MYB
c48485.graph_c0	PDK_30s759331g002_LBD	60.34	213.27	0	0	0	0.343923	0	0	0.352214	0	--	--	--	--	LBD
c30129.graph_c0	GSVIVT01011472001_WRKY	67.59	1513.21	4.75641	1.7979	4.45775	4.07165	3.10431	4.1495	3.87197	3.55557	0.408582	0.546118	0.815606	0.348393	WRKY
c30135.graph_c0	Solyc04g005320.2.1_MIKC	60.58	898.79	62.7288	48.1042	26.346	29.8685	28.5652	31.1271	38.4447	36.7094	0.0215842	-0.651566	0.215621	-0.515014	MIKC
c30203.graph_c0	mgv1a008870m_CO-like	73.97	1352.21	232.061	224.96	264.495	281.252	263.599	105.822	180.097	170.801	0.00580547	0.565107	0.355607	-0.447543	CO-like
c30298.graph_c0	Bra020513_CPP	60.11	1650.45	12.6124	13.3209	10.0474	9.15494	9.17647	13.527	14.8827	13.7108	0.743733	-0.127729	0.755199	0.251678	CPP
c45106.graph_c0	GRMZM5G816314_P01_ERF	70.87	383.23	0.552383	0.767476	0.183351	0.191395	0.211338	0.364102	0	0.412924	--	--	--	--	ERF
c45209.graph_c0	MDP0000242596_WRKY	70.65	642.21	0.988881	0.457981	0.437649	0.571063	0.126113	0	0	0	--	--	--	--	WRKY
c26530.graph_c0	mgv1a009713m_C3H	82.54	1218.21	38.3455	44.8467	26.8786	29.2621	26.394	43.2965	43.4714	44.4256	0.358379	-0.266089	0.788884	0.211505	C3H
c26590.graph_c0	MDP0000309351_NAC	65.44	1049.76	2.89039	4.27272	1.67338	0.908331	1.15728	3.78824	2.79069	3.24099	0.017027	-1.18901	1	0.0131346	NAC
c26591.graph_c0	mgv1a012248m_C2H2	74.42	1026.21	12.9958	12.8973	10.9554	13.0799	13.5746	13.3252	12.4437	13.4928	0.464362	0.280172	0.910442	0.15071	C2H2
c26622.graph_c1	GSMUA_Achr9P20700_001_GATA	62.44	663.21	0.744776	0.776088	0.105948	0.442384	0.244239	0	0.226525	0.119302	--	--	--	--	GATA
c26635.graph_c0	mgv1a012625m_bZIP	66.79	1250.17	7.16825	8.64594	11.0724	10.2674	11.2724	10.4358	9.79389	9.80985	0.0117515	0.789892	0.471572	0.479987	bZIP
c26682.graph_c1	mgv1a018392m_GRAS	75.48	1211.21	23.7695	28.9576	14.1551	15.0789	13.9085	8.23701	15.3804	15.5474	0.0489258	-0.543119	0.0207373	-0.869078	GRAS
c26686.graph_c0	NNU_017667-RA_EIL	85.33	1234.21	20.9252	30.2649	21.2925	22.1078	23.6238	24.8723	27.5097	24.1686	0.712139	0.139349	0.901434	0.139741	EIL
c27942.graph_c0	GRMZM2G062651_P01_VOZ	61.42	329.24	194.175	224.449	235.613	230.133	223.116	167.193	207.846	217.008	0.0636575	0.463296	0.986763	0.0560042	VOZ
c27945.graph_c0	mgv1a001951m_S1Fa-like	80	2836.21	6.59304	9.15167	4.43464	3.9568	3.85506	6.66628	7.04498	6.94642	0.0375367	-0.613548	0.977632	-0.0495904	S1Fa-like
c27970.graph_c0	GSMUA_Achr7P06400_001_C3H	61.85	1417.35	16.5287	15.771	11.7494	11.2298	12.7999	15.3578	15.9524	15.1842	0.760632	-0.112427	0.964905	0.0747798	C3H
c27985.graph_c0	MDP0000282531_BES1	67.08	1426.03	0.890681	0.567189	0.591284	1.02871	0.397563	0.68494	1.68561	1.16517	0.882753	0.200535	0.612433	0.822188	BES1
c28012.graph_c0	EMT07919_C2H2	68	1260.94	8.67393	6.29787	8.24728	8.55094	9.18497	8.46545	9.11452	8.15734	0.131353	0.5288	0.717579	0.324271	C2H2
c28077.graph_c0	PH01000133G1180_C3H	76.14	2008.21	44.9056	41.3013	27.6065	25.7131	27.626	34.7064	33.9636	29.983	0.173926	-0.351918	0.693446	-0.258086	C3H
c28091.graph_c0	ObartAA03S_FGP28147_MYB_related	82.14	3543.21	81.5323	71.9899	61.8532	59.6813	58.4481	77.3835	62.7526	65.1164	0.930529	-0.0326139	0.994155	-0.0352608	related
c28097.graph_c0	Lus10018414_MYB_related	63.79	1702.07	37.1043	31.8818	34.5122	37.3191	35.0692	40.7848	38.5719	36.6775	0.163154	0.369557	0.625703	0.296089	related
c50616.graph_c0	LOC_Os04g22990.1_FAR1	62.83	291.25	0.242277	0	0	0.50368	0	0	0	0.54333	--	--	--	--	FAR1
c11907.graph_c0	PH01004450G0140_WRKY	78.57	201.27	0	0	0	0	0	2.07982	0	0	--	--	--	--	WRKY
c11929.graph_c0	mrna09125.1-v1.0-hybrid_bHLH	89.04	169.29	1.66727	0.868686	1.66024	0.866542	1.43525	0.824236	1.33115	2.80427	--	--	--	--	bHLH
c12006.graph_c0	NNU_000849-RA_M-type	73.68	162.29	0.434797	0	0	0	0.499051	0	0	0	--	--	--	--	M-type
c12022.graph_c0	mgv1a005953m_C3H	68.05	656.21	14.6243	16.0235	12.2069	9.61272	14.8107	12.7583	12.8207	13.5044	0.993658	0.000299799	0.95612	-0.0962525	C3H
c12022.graph_c1	mgv1a005343m_C3H	77.35	1219.27	12.5585	13.3277	10.8343	11.3096	10.1631	7.95367	10.1653	10.1882	0.894898	0.0624515	0.665545	-0.317174	C3H
c12057.graph_c0	Jcr4S05030.40_MYB	75.11	500.22	0.141064	0	0.702348	0.733162	0.647642	0.836841	0.450502	0.474526	--	--	--	--	MYB
c12058.graph_c0	GSVIVT01015567001_YABBY	72.77	931.21	0.681983	39.086	16.7513	18.2739	18.1775	0.149843	0	0	0.942356	0.210513	--	--	YABBY
c15650.graph_c0	MDP0000247737_FAR1	87.11	750.71	4.60577	3.81994	2.43357	2.34493	3.88389	9.38647	6.50396	5.16445	0.711475	-0.223241	0.216486	0.86235	FAR1
c26899.graph_c1	Nta000199_WRKY	66.78	1107.21	19.5653	15.1415	13.5809	12.0568	12.1427	19.6597	11.1263	11.6482	0.724535	-0.143135	0.936851	-0.17068	WRKY
c26990.graph_c0	Nta001885_S1Fa-like	77.01	1134.21	30.4224	37.7306	24.7185	26.6437	23.5644	16.1161	17.3518	17.9981	0.735993	-0.116524	0.01356	-0.848733	S1Fa-like
c27008.graph_c0	mgv1a013667m_bHLH	63.04	1007.21	77.204	85.1952	35.579	34.5911	32.8882	62.8261	99.6376	99.452	5.41528e-05	-0.912535	0.820666	0.245915	bHLH
c27016.graph_c0	Gorai.001G003200.1_S1Fa-like	74.5	1449.21	49.616	82.094	31.952	32.0884	32.9729	27.4889	38.46	36.4162	0.0601481	-0.687478	0.129039	-0.798985	S1Fa-like
c35473.graph_c0	MDP0000280087_LBD	62.88	2161.86	8.94338	6.59839	6.24047	6.03925	6.55612	5.51851	6.94927	7.35645	0.996555	0.0109639	0.935101	-0.103473	LBD
c35495.graph_c0	MDP0000288624_NAC	89.27	3037.02	9.08464	9.97502	5.25196	5.0718	4.93356	6.38631	6.15869	5.8879	0.0390887	-0.577603	0.304418	-0.496225	NAC
c35528.graph_c1	Jcr4S08518.20_NF-YB	63.72	1960.76	150.573	156.303	137.789	133.659	143.166	186.52	193.466	187.964	0.499788	0.17621	0.342752	0.439507	NF-YB
c35565.graph_c0	GRMZM2G088440_P01_TCP	65.96	1514.38	102.277	123.328	75.0736	70.4239	75.9433	110.844	115.97	114.631	0.256761	-0.281158	0.871974	0.153039	TCP
c35581.graph_c0	Jcr4S05030.40_MYB	68.71	676.91	9.48613	5.8658	11.626	9.2104	10.7683	36.1767	14.0932	12.9745	0.0420896	0.770505	0.417916	1.5722	MYB
c35610.graph_c0	EMT03129_bHLH	83.3	3684.21	366.854	436.804	596.099	582.016	571.96	860.284	653.34	641.47	1.46609e-07	0.868246	0.00166348	0.975081	bHLH
c53300.graph_c0	MDP0000191614_NAC	64.37	210.27	0.335584	0.349693	0.334169	0	0	0	0	0	--	--	--	--	NAC
c53304.graph_c0	mrna15187.1-v1.0-hybrid_bHLH	79.22	182.28	0.387115	0.40339	0	0	0.444321	0	0	0	--	--	--	--	bHLH
c53359.graph_c0	Vun011656_bHLH	82.35	196.28	0	0	0	0.373693	0.412629	0	0	0	--	--	--	--	bHLH
c52862.graph_c0	PGSC0003DMP400052181_TALE	74.6	326.24	0.216292	0.450772	0.646141	0	0	0	0.23025	0	--	--	--	--	TALE
c52881.graph_c0	PDK_30s1160841g001_ARF	67.9	221.27	0	0	0.317556	0	0	0.315305	0.33948	0	--	--	--	--	ARF
c52993.graph_c0	Nta000306_TALE	64.47	184.28	0	0	0.762597	0.398027	0	0	0	0	--	--	--	--	TALE
c53032.graph_c0	mgv1a026481m_C2H2	69.51	222.27	0.317466	0.330814	0	0	0	0	0	0	--	--	--	--	C2H2
c24331.graph_c0	Thecc1EG029192t1_C3H	60.23	1587.21	99.2734	123.229	112.003	108.968	112.362	176.791	178.467	184.595	0.176552	0.329684	0.0132388	0.834631	C3H
c24336.graph_c0	MDP0000318339_FAR1	63.69	658.21	1.07205	0.893696	0.533764	0.557181	0.861331	1.05996	0.684737	1.08188	--	--	--	--	FAR1
c24357.graph_c0	Ahy015983_bHLH	60.55	2665.21	1.53559	1.93122	1.76639	1.54116	1.2763	2.48682	1.69105	1.95935	0.796588	0.149276	0.736021	0.377405	bHLH
c24381.graph_c2	Scf00095.g8192.t1_MIKC	75.96	831.21	0.0848922	12.2077	4.05764	5.47106	3.89749	0.16787	0.0903704	0.0951895	0.951481	-0.0804859	--	--	MIKC
c24492.graph_c1	Thecc1EG030078t1_NF-YC	78.22	678.21	177.914	324.928	204.516	212.839	198.474	83.119	108.542	110.947	0.942162	0.0484292	0.0633753	-1.16581	NF-YC
c24493.graph_c0	mgv1a009071m_E2F/DP	66.67	2037.21	33.5634	47.0659	34.5946	34.3481	34.9851	54.0753	38.6054	40.8971	0.730011	0.115809	0.634467	0.284126	E2F/DP
c24505.graph_c0	MDP0000318339_FAR1	64.52	229.26	10.4648	10.2633	7.04925	5.4389	6.00561	6.08632	5.89768	8.62803	0.518954	-0.424647	0.757716	-0.455731	FAR1
c8690.graph_c0	OB11G10730.1_WRKY	62.83	2109.21	4.11494	2.89349	2.96492	2.64292	2.53431	5.55703	2.63541	2.88849	0.949367	-0.0515823	0.931743	0.196579	WRKY
c8747.graph_c0	mrna09125.1-v1.0-hybrid_bHLH	62.16	380.23	2.22696	4.06104	1.66318	2.31486	0.85202	2.9358	1.778	2.289	--	--	0.929102	-0.282966	bHLH
c52477.graph_c0	mgv1a015670m_YABBY	85.29	166.29	0	0	0.845098	0	0	0	0	0	--	--	--	--	YABBY
c52620.graph_c0	Scf01743.g25298.t1_LFY	98.57	243.26	0	0	0	0	0	0	1.23517	0	--	--	--	--	LFY
c18386.graph_c0	Thecc1EG040833t1_GRAS	75.61	1464.21	21.4936	33.0435	28.8413	25.6482	28.21	19.0594	18.2635	18.4268	0.215698	0.352147	0.416287	-0.407975	GRAS
c18401.graph_c1	Glyma08g03540.1_C3H	62.74	1052.21	46.0715	20.615	22.2375	22.2371	21.0134	35.6724	57.9683	58.1269	0.705357	-0.303946	0.502561	0.722325	C3H
c18422.graph_c0	Scf00063.g6386.t1_GeBP	64.94	1750.21	23.787	18.0652	19.1903	19.4036	17.5845	20.3298	16.8241	18.5802	0.618568	0.159084	0.988123	-0.0439098	GeBP
c18495.graph_c0	29729.m002335_LBD	86.67	738.21	0.286761	1.19527	0.666287	0.298079	0.767988	1.98469	0.101755	0.107182	--	--	--	--	LBD
c18507.graph_c0	OB04G28180.1_GRAS	61	282.25	0.250003	0.260513	0.995794	0.779611	0.286947	0	0.532271	0	--	--	--	--	GRAS
c53691.graph_c0	OB11G10730.1_WRKY	82.86	160.29	0	0	0.438366	0	0	0	0	0	--	--	--	--	WRKY
c53701.graph_c0	ppa017010m_bHLH	88.64	152.3	0	0	0	0	0	0	0.493216	0	--	--	--	--	bHLH
c20822.graph_c0	MDP0000309902_GATA	75.9	200.27	13.3889	9.91316	7.0171	8.78994	7.27935	7.66407	10.1271	9.4819	0.698935	-0.278977	0.919554	-0.227917	GATA
c20822.graph_c1	MDP0000309902_GATA	84.38	334.24	8.86685	10.7796	3.99428	8.33904	5.3309	7.93192	9.43904	8.28532	0.484973	-0.40515	0.992646	-0.0592801	GATA
c20822.graph_c3	MDP0000309902_GATA	87.5	430.23	7.87262	9.05815	4.08303	5.28508	3.012	6.48653	6.98387	6.98848	0.187007	-0.706253	0.937211	-0.172534	GATA
c10743.graph_c0	mgv1a001025m_CAMTA	71.24	3317.21	51.5843	38.5248	21.7753	19.7013	20.8263	46.081	43.6134	39.0221	0.00974983	-0.798692	0.965676	0.0566541	CAMTA
c10801.graph_c0	Can005734_CO-like	71.74	203.27	1.04142	0	1.38271	1.08253	1.9922	0	0	0.389248	--	--	--	--	CO-like
c10837.graph_c0	GSMUA_Achr4P07150_001_NAC	86.11	165.29	1.70762	0.444854	1.27532	1.33127	1.46998	1.26627	0.454454	0.957378	--	--	--	--	NAC
c10881.graph_c0	mgv1a020553m_C3H	77.56	1798.21	7.84816	7.97367	6.91634	7.9132	7.29644	7.52687	6.18241	7.43612	0.556461	0.225846	0.996681	-0.0312471	C3H
c10905.graph_c0	GSMUA_Achr4P07150_001_NAC	86.32	235.26	0.599875	0	0.597345	1.2471	0.688523	1.18622	0.957877	1.34528	--	--	--	--	NAC
c32718.graph_c0	MDP0000315316_Dof	61.63	2078.21	9.74476	11.8881	5.95068	5.8941	5.06629	7.48632	9.2531	7.38605	0.0396945	-0.609206	0.687818	-0.287196	Dof
c32751.graph_c0	mgv1a002808m_bHLH	62.93	2262.08	92.6461	64.0032	49.9484	54.604	53.8846	59.8647	64.8531	64.499	0.512843	-0.251233	0.823561	-0.18525	bHLH
c32773.graph_c0	mrna03614.1-v1.0-hybrid_C2H2	74.17	3241.7	11.2973	13.2012	7.97661	8.23606	8.3197	7.33896	7.6236	7.12705	0.396705	-0.252783	0.139053	-0.595323	C2H2
c32785.graph_c0	Thecc1EG030078t1_NF-YC	76.64	451.98	0	0	0	0	0	17.1339	0	0	--	--	--	--	NF-YC
c32834.graph_c0	Lus10031505_NF-YA	67.72	2579.21	6.4566	9.66445	9.39887	10.2662	8.91801	7.03298	6.61113	6.38082	0.0407543	0.57764	0.913569	-0.127936	NF-YA
c26712.graph_c0	OpuncBB_FGP12873_bHLH	66.31	1915.61	9.50367	11.2467	9.68368	9.61075	9.93567	10.3798	9.13662	8.50864	0.493798	0.239738	1	-0.0135882	bHLH
c26715.graph_c1	Neem_13109_f_2_C3H	71.36	1900.82	22.0137	27.3104	33.0846	33.9958	31.4876	30.244	31.0217	28.6383	0.00181246	0.745472	0.397439	0.421337	C3H
c26726.graph_c1	mrna03614.1-v1.0-hybrid_C2H2	70.76	1823.21	26.2018	44.3226	19.925	18.0232	19.9455	20.2429	23.6078	23.9553	0.169192	-0.530866	0.406872	-0.492526	C2H2
c26729.graph_c0	ObartAA03S_FGP2423_NAC	79.08	895.21	176.485	188.094	136.888	139.288	138.24	143.009	159.596	158.827	0.813876	-0.0722847	0.911798	-0.107306	NAC
c26738.graph_c0	GSVIVT01018226001_ERF	75.61	1641.21	478.014	497.036	471.161	458.268	463.578	684.96	655.917	642.878	0.232266	0.256759	0.136727	0.575493	ERF
c26745.graph_c0	mgv1a005352m_bHLH	72.77	3663.84	13.289	11.2387	9.26305	10.3101	9.79272	13.0058	8.56992	8.70299	1	-0.00289525	0.907119	-0.153438	bHLH
c26767.graph_c0	mgv1a011727m_HD-ZIP	82.48	1408.21	11.8757	21.9304	13.8215	15.0529	11.6752	20.6596	21.1768	21.1261	0.988156	0.0187269	0.378972	0.462172	HD-ZIP
c26771.graph_c0	mgv1a023507m_C2H2	73.81	1745.21	8.12694	15.7575	13.2865	10.0868	11.6947	13.9918	14.7203	11.7876	0.513497	0.310516	0.687818	0.326669	C2H2
c26782.graph_c0	ObartAA03S_FGP7846_GATA	75.4	2325.21	13.8382	9.58174	6.95039	7.6654	7.34948	8.85142	8.56092	8.94939	0.341188	-0.360053	0.679785	-0.287622	GATA
c26789.graph_c0	Neem_26425_f_1_B3	79.79	1742.21	19.036	21.0603	13.3497	13.0091	13.3884	14.4163	16.6858	15.9861	0.376803	-0.268941	0.771661	-0.214349	B3
c26796.graph_c0	Aquca_013_00313.1_BES1	76.29	1490.94	4.54349	3.25498	2.35642	2.509	2.55314	3.18201	3.47637	3.13106	0.490805	-0.338851	0.952511	-0.129455	BES1
c26812.graph_c0	Eucgr.A02384.1_C3H	71.47	3053.06	20.3619	22.061	8.53851	8.93714	8.22361	18.2585	14.1964	14.4092	2.07277e-05	-0.979789	0.617544	-0.306198	C3H
c29629.graph_c0	mgv1a019606m_ERF	60.81	946.19	4.77288	4.74041	2.82195	2.79071	2.8247	3.53929	2.61983	2.59229	0.409702	-0.432137	0.584929	-0.57299	ERF
c29717.graph_c1	PGSC0003DMP400001203_TCP	67.41	615.21	0.802885	2.50992	0.685285	0.357675	0.263295	0.567021	1.22099	1.67194	--	--	0.909589	-0.354401	TCP
c29761.graph_c0	mgv1a025077m_NAC	66.8	2041.21	6.63731	10.1584	5.81758	5.3182	5.75329	3.34959	4.71041	5.5818	0.500124	-0.240519	0.156745	-0.735687	NAC
c39649.graph_c0	GSMUA_Achr4P07150_001_NAC	61.72	3187.21	0.708464	0.484477	0.440923	0.552321	0.355757	0.525356	0.589205	0.322725	0.948213	-0.0902026	0.95612	-0.192427	NAC
c39784.graph_c0	GSVIVT01019630001_MIKC	67.52	421.23	1.17262	1.04736	0.166811	0.348258	0	0.662512	0.534981	0.939184	--	--	--	--	MIKC
c39791.graph_c0	Aquca_007_00122.2_TALE	65.87	326.24	0.648877	0.901544	0	0.674489	0	1.06927	0.4605	1.21264	--	--	--	--	TALE
c16130.graph_c0	mgv1a021370m_SBP	65.52	3057.21	22.8963	18.4474	16.4333	16.0746	15.8421	20.2191	19.7546	20.5492	0.926873	-0.0383894	0.94135	0.0950937	SBP
c162.graph_c0	MDP0000286589_bHLH	66.18	1946.21	1.0877	0.642278	0.46935	0.33919	0.208073	1.649	0.463157	1.01637	0.158469	-1.04014	0.901434	0.386569	bHLH
c16233.graph_c2	Can011627_B3	74.65	163.29	3.88921	4.05272	1.29094	2.24596	0.495994	1.70904	2.76012	4.84552	--	--	--	--	B3
c16233.graph_c3	Can011627_B3	75	262.25	3.76696	6.72914	3.75108	4.47502	4.63246	4.25655	5.15577	4.22389	1	0.048873	1	-0.0580712	B3
c16247.graph_c0	mgv1a019423m_LBD	77.5	969.21	5.8972	7.20725	6.37982	7.94625	6.9358	1.36769	0.852534	1.46945	0.29153	0.4451	2.92991e-05	-2.2735	LBD
c16299.graph_c0	Lus10019354_B3	63.75	190.28	0.370839	0.38643	1.10783	1.15643	0.851281	0	0.789539	0	--	--	--	--	B3
c16355.graph_c1	MDP0000247737_FAR1	92.08	975.21	59.9116	69.3671	49.4996	46.4816	52.0722	59.5936	51.8387	49.2482	0.855672	-0.0596253	0.896438	-0.133959	FAR1
c23766.graph_c0	mrna20854.1-v1.0-hybrid_B3	77.79	2641.21	32.9144	31.7092	28.0934	28.2984	26.3407	25.9923	26.3926	26.8713	0.762292	0.0966578	0.853843	-0.155801	B3
c23788.graph_c1	Bra031186_B3	66.42	1535.21	17.9716	20.4515	9.56581	9.17327	10.4456	11.1794	9.98158	9.43155	0.0160946	-0.652369	0.043955	-0.776678	B3
c23804.graph_c0	MDP0000288192_HB-other	87.46	1775.21	19.5964	24.9351	17.5347	17.3123	16.6525	11.4759	12.1442	12.3907	0.913183	-0.0431115	0.0365823	-0.749617	HB-other
c23817.graph_c0	mgv1a011666m_MYB	63.19	1022.21	7.31719	8.05642	6.73642	7.03196	7.28927	4.29985	4.48256	5.10862	0.686788	0.197679	0.412879	-0.592351	MYB
c23840.graph_c0	Ciclev10011732m_GRAS	79.39	1500.21	0.84664	1.91151	0.749396	1.41787	1.13371	1.11612	1.10156	1.52949	1	0.021755	1	0.0134004	GRAS
c23857.graph_c1	Can011627_B3	62.38	253.26	3.90068	5.22601	1.94211	1.7377	1.59897	2.20382	2.37279	3.43658	--	--	--	--	B3
c23861.graph_c0	mgv1a011205m_TCP	69.86	1543.21	19.8904	16.6766	11.4741	11.6448	10.0766	15.2807	15.1868	16.253	0.183928	-0.402762	0.936545	-0.0999144	TCP
c23874.graph_c0	Potri.010G223200.1_ARF	63.46	1126.21	1.19045	0.848766	0.187174	0.846671	0.287658	0.929233	0.867083	0.562044	--	--	0.949942	-0.251207	ARF
c23874.graph_c1	mgv1a021021m_ARF	73	640.21	0.330657	0.574264	0.109754	0.229139	0.126507	0.871807	0.938651	0.865118	--	--	--	--	ARF
c23880.graph_c0	Can003240_HSF	61.66	1546.21	17.2961	18.166	10.543	10.3414	10.0046	19.5376	16.8091	17.3984	0.12054	-0.45683	0.882077	0.15033	HSF
c21639.graph_c1	GSMUA_Achr10P22520_001_TALE	69.91	298.25	0	0	0.235593	0.245929	0	0.233923	0	0.265289	--	--	--	--	TALE
c21711.graph_c1	PDK_30s873781g005_C3H	62.26	168.29	0.419295	0.436924	0.835055	0	0.481258	0.414567	1.33906	0.470155	--	--	--	--	C3H
c21723.graph_c0	mrna00537.1-v1.0-hybrid_HB-other	63.1	271.25	3.64197	3.52401	3.62662	4.86736	3.28442	1.02883	2.21542	2.62526	--	--	--	--	HB-other
c48174.graph_c0	OpuncBB_FGP18202_S1Fa-like	62.07	297.25	0.474774	0	0.472772	0.246757	0	0.469419	0.252706	0	--	--	--	--	S1Fa-like
c23081.graph_c0	Thecc1EG030078t1_NF-YC	78.5	796.21	65.7589	142.958	108.548	106.217	107.519	10.6902	26.7934	23.7504	0.399594	0.386548	0.0254262	-2.19509	NF-YC
c23116.graph_c0	mgv1a013697m_MIKC	92.49	904.21	1.40469	24.0706	21.7587	18.9007	22.3032	1.54317	0.415372	0.525027	0.18718	1.09144	0.441375	-3.77562	MIKC
c23163.graph_c0	Potri.004G215100.1_MYB	90.27	296.8	5.46818	10.1574	7.33907	5.18975	6.27625	13.3987	24.2965	22.9263	1	0.0224494	0.0364039	1.52499	MYB
c23195.graph_c0	mgv1a025539m_LBD	80.29	537.22	11.296	11.2234	9.94042	7.7824	8.8948	22.9866	16.9188	16.0537	0.993747	-0.0184845	0.10078	0.860311	LBD
c19344.graph_c0	Pbr011696.1_bHLH	60.84	4213.21	4.23727	2.79236	6.02057	5.18793	5.67081	6.90519	4.2611	3.38033	0.000203759	0.994261	0.625542	0.583754	bHLH
c19348.graph_c0	Scf00064.g6459.t1_LBD	64.62	399.23	1.94423	1.47343	1.76003	1.4698	1.62294	1.22329	1.88154	1.18913	--	--	--	--	LBD
c19359.graph_c1	MDP0000275412_Trihelix	87.8	193.28	0.730166	1.1413	1.09063	0.758986	3.35227	1.80483	2.33185	1.2281	--	--	--	--	Trihelix
c19431.graph_c0	Bra031186_B3	80.28	571.22	11.1178	9.5256	4.18234	5.52148	6.09679	6.10688	4.33958	4.43248	0.138987	-0.647396	0.177785	-0.928675	B3
c51730.graph_c0	Glyma14g07260.2_LBD	67.57	311.24	0	0.708745	0	0.235665	0	0.22416	0	0.254217	--	--	--	--	LBD
c51774.graph_c0	Bra039147_WRKY	63.38	163.29	0	0.450303	0	0	0.495994	0.427261	0	0	--	--	--	--	WRKY
c9032.graph_c0	Potri.002G100100.1_bHLH	67.31	196.28	35.5908	42.3318	34.7247	35.5008	31.3598	34.834	38.2702	33.4581	0.804729	0.12813	1	0.00604845	bHLH
c905.graph_c0	PH01001490G0340_MYB_related	74.67	220.27	0	0	0	0	0	1.90042	0	0	--	--	--	--	related
c9106.graph_c0	Lus10031505_NF-YA	62.59	5418.21	270.443	208.829	110.517	107.663	110.45	196.791	189.074	179.238	0.00312013	-0.80965	0.755739	-0.21883	NF-YA
c9140.graph_c0	mgv1a012900m_bHLH	85.17	1247.21	79.3774	96.6281	74.5356	76.453	77.4057	92.2991	81.3076	87.6735	0.704515	0.122126	0.906761	0.124492	bHLH
c9149.graph_c0	mgv1a019138m_ERF	66.67	1276.21	110.361	57.1549	37.8249	35.6336	37.0618	109.281	78.7537	74.9556	0.197606	-0.874745	0.913224	0.182589	ERF
c9164.graph_c0	Nta000199_WRKY	82.48	1701.21	135.883	53.4658	81.2024	85.2823	82.8376	145.833	83.0554	77.7174	0.898735	0.116732	0.937633	0.219277	WRKY
c9193.graph_c0	cassava4.1_017893m_YABBY	73.64	981.21	110.533	118.627	89.9438	84.5457	86.669	92.9323	105.417	102.007	0.835754	-0.0686387	0.964237	-0.0567586	YABBY
c6043.graph_c0	Lus10030531_bZIP	61.22	164.29	0	0	1.28308	0	0	0	0	0	--	--	--	--	bZIP
c6139.graph_c1	mrna27137.1-v1.0-hybrid_STAT	61.25	191.28	0	0.38441	0	0	0	0	0	0	--	--	--	--	STAT
c51046.graph_c0	GSVIVT01019717001_ERF	68.52	202.27	0	0.363524	0.347386	0	0	0.344922	0	0	--	--	--	--	ERF
c51114.graph_c0	GSVIVT01008395001_MYB	93.14	257.25	0	0	0	0	0	1.35602	0	0	--	--	--	--	MYB
c18958.graph_c0	Nta002388_WRKY	76.57	1208.21	21.4923	13.8758	19.3662	20.1552	16.7585	22.4049	27.853	25.6056	0.235147	0.400688	0.128052	0.642258	WRKY
c19017.graph_c0	mgv1a027121m_GRAS	74.96	1982.33	92.0871	89.653	66.993	67.453	68.6796	77.2171	79.4999	78.0316	0.735832	-0.0989226	0.948182	-0.0809011	GRAS
c19031.graph_c0	Nta000199_WRKY	73.7	1508.21	37.9903	36.5161	35.4541	35.0156	32.5422	37.8857	37.7026	34.4145	0.478517	0.207514	0.919554	0.110882	WRKY
c19106.graph_c0	Potri.001G188800.2_HD-ZIP	84.28	2139.21	52.4472	62.5235	23.6495	22.5955	23.4355	37.9623	48.8088	47.2321	5.53194e-06	-0.976965	0.725527	-0.222546	HD-ZIP
c19125.graph_c0	MDP0000121180_G2-like	69.66	1431.21	19.7213	21.7321	16.9379	15.7848	14.9961	14.8679	22.0961	21.6712	0.903925	-0.0535663	0.992035	0.0560237	G2-like
c19127.graph_c0	mgv1a011129m_NAC	93.8	478.22	97.238	164.213	170.147	177.918	167.327	77.1757	118.121	119.622	0.00178291	0.733329	0.893629	-0.165353	NAC
c19127.graph_c1	mgv1a011129m_NAC	71.84	745.21	243.256	399.416	403.56	418.411	423.099	217.576	306.531	314.171	0.000579849	0.707619	0.969915	-0.0516133	NAC
c19142.graph_c0	29005.m000265_MYB_related	96.36	205.27	1.71879	0.358211	2.05385	0.714653	0.789116	0.679763	0.365941	0.770911	--	--	--	--	related
c45809.graph_c0	PK18288.1_C2H2	95.71	161.29	0	0.455886	0.871296	0.454761	0	0	0	0	--	--	--	--	C2H2
c45823.graph_c0	MDP0000320566_NAC	64.65	248.26	0	0.592362	0.566065	0	0	0.281026	0.302573	0	--	--	--	--	NAC
c54561.graph_c0	mgv1a011235m_LBD	67.12	172.29	0	0.42678	0.815668	0	0	0	0	0	--	--	--	--	LBD
c54566.graph_c0	C.cajan_05146_CAMTA	60.26	189.28	0	0	0	0	0	0.737188	0	0	--	--	--	--	CAMTA
c54573.graph_c0	mgv1a012370m_MIKC	79.76	198.27	0	0	0	0.369942	0.408488	0	0	0	--	--	--	--	MIKC
c54629.graph_c0	mgv1a024927m_DBB	77.05	161.29	0	0.455886	0	0	0	0	0	0	--	--	--	--	DBB
c54656.graph_c0	GSMUA_Achr4P07150_001_NAC	88.24	154.3	0	0	0	0	0	0	0	0	--	--	--	--	NAC
c16859.graph_c0	mgv1a015969m_SBP	73.33	660.21	0.96192	0.890988	0.319288	0.222197	0.368023	0.845397	0.796439	0.599222	--	--	--	--	SBP
c16982.graph_c0	Ghi015184_C2H2	62.18	747.21	2.17202	0.49203	0.658262	0.294489	0.758738	0.466853	1.10583	0.635343	--	--	--	--	C2H2
c17008.graph_c0	EMT26392_FAR1	97.14	161.29	4.81242	9.57362	3.48519	4.09285	4.01716	3.02791	5.5887	5.39616	--	--	--	--	FAR1
c41359.graph_c0	Bradi2g44117.1_bHLH	64.1	154.3	0	0	0.455384	0	1.04978	0	0	0	--	--	--	--	bHLH
c41453.graph_c0	Scf00193.g12101.t1_B3	92.5	190.28	0	0	0.369275	0.770952	0.851281	0.366657	0	0.415821	--	--	--	--	B3
c415.graph_c0	Jcr4S05030.40_MYB	63.59	568.22	0.372549	0	0.123659	0.645423	0.712672	1.10504	0.528786	0.835477	--	--	--	--	MYB
c15810.graph_c0	MEDTR2G096630.1_NF-YC	82.91	724.21	77.3632	154.124	151.066	151.718	142.028	11.5603	14.1062	15.4047	0.0193453	0.700132	0.000660149	-2.92606	NF-YC
c15828.graph_c0	mgv1a009353m_WRKY	61.99	1240.21	73.7375	80.3949	67.7043	66.2981	68.1123	107.052	96.1816	100.545	0.668283	0.134328	0.202722	0.530682	WRKY
c15854.graph_c0	mgv1a025340m_MYB	78.3	281.25	0.250892	0.26144	0.499667	0	0	0.992248	0	1.1253	--	--	--	--	MYB
c32582.graph_c0	OB11G10730.1_WRKY	71.59	2504.93	80.2838	61.761	56.8874	60.1445	61.1086	64.951	65.193	59.383	0.852654	0.061578	0.987659	-0.0404149	WRKY
c32587.graph_c0	PGSC0003DMP400032221_GRF	94.44	322.24	1.75182	2.28184	0.218054	0.682861	0.754012	2.38159	1.16554	1.71877	--	--	--	--	GRF
c32666.graph_c1	mgv1a001822m_FAR1	82.28	2929.2	14.9837	16.8688	9.6192	9.61552	9.95382	14.4813	13.0529	11.9121	0.16005	-0.381806	0.892142	-0.13981	FAR1
c32670.graph_c0	mgv1a002054m_FAR1	80.65	1972.12	9.76805	8.72462	12.2922	13.6497	11.2526	7.81829	8.15112	6.61988	0.00592875	0.746786	0.885843	-0.164645	FAR1
c32687.graph_c1	mgv1a006491m_GRAS	69.75	1205.2	212.65	226.41	224.871	220.982	217.396	212.567	238.651	235.358	0.14064	0.337848	0.807098	0.197774	GRAS
c11405.graph_c0	mrna03778.1-v1.0-hybrid_bZIP	75.22	1793.98	16.5987	16.8867	16.5679	16.7223	16.704	13.417	17.2092	18.9208	0.285356	0.319909	0.937633	0.118736	bZIP
c11420.graph_c1	PGSC0003DMP400048856_bZIP	71.3	804.21	5.96648	8.7774	2.97066	3.37461	3.42409	8.24151	5.69767	7.77244	0.0501634	-0.842565	0.962036	0.116856	bZIP
c11433.graph_c0	mgv1a010778m_GATA	73.27	1323.21	26.2904	30.2297	21.8782	20.6762	21.2391	26.8375	26.9651	25.8916	0.822619	-0.080823	0.984637	0.0492166	GATA
c11614.graph_c1	evm.model.supercontig_52.143_WRKY	68	1749.21	4.92149	8.36518	4.69989	4.90608	5.23206	5.70357	6.14088	6.46836	0.839036	-0.0862605	1	0.0267621	WRKY
c9589.graph_c0	PGSC0003DMP400049274_WRKY	64.65	1899.21	25.2276	25.7075	19.5346	18.9627	19.7444	27.3676	34.8845	33.5369	0.854637	-0.0649933	0.334462	0.463772	WRKY
c9592.graph_c0	mgv1a005826m_MYB_related	76.1	4638.5	129.824	130.685	75.4843	74.8269	75.3599	61.1114	112.809	111.438	0.0196901	-0.46575	0.680906	-0.313445	related
c9597.graph_c0	Nta000199_WRKY	66.19	1557.21	9.06278	16.385	7.40014	5.98201	7.22943	11.828	11.6736	13.668	0.23995	-0.548997	0.952511	0.11186	WRKY
c9631.graph_c0	Bra012038_MYB	86.21	1616.21	32.5701	28.844	30.4329	27.729	30.0169	28.3178	28.2581	27.8557	0.370366	0.259782	1	0.00655934	MYB
c9635.graph_c0	ObartAA03S_FGP14778_LBD	62.91	647.21	11.4478	10.793	8.03396	6.79981	6.00665	10.8875	7.54406	8.55761	0.451384	-0.354758	0.919554	-0.174299	LBD
c9641.graph_c0	Scf00186.g11856.t1_C2H2	69.12	2048.67	25.0059	27.6724	33.1664	30.7547	29.0175	28.2997	24.1263	23.4046	0.0215842	0.562518	0.952904	0.0767747	C2H2
c9687.graph_c0	EMT26392_FAR1	98.67	175.28	13.6875	21.3945	9.62105	7.95082	11.0896	10.7469	9.85672	12.188	0.338506	-0.539766	0.662734	-0.535669	FAR1
c9692.graph_c0	Solyc11g069500.1.1_ARF	71.13	2965.21	6.4728	4.98431	4.24171	4.35359	4.37019	5.92923	5.44653	4.66963	0.840521	-0.0867385	0.995252	0.028296	ARF
c9740.graph_c0	Neem_10378_f_1_MYB_related	98.11	233.26	1.21004	1.57614	0.301233	0	0.694426	0	0.64406	1.01761	--	--	--	--	related
c976.graph_c0	MEDTR2G096630.1_NF-YC	69.64	182.28	0	0	0	0	0	1.14825	0	0	--	--	--	--	NF-YC
c22866.graph_c0	mgv1a025425m_NAC	73.19	1398.21	1.0598	1.94578	0.402032	0.577047	0.98472	0.848261	0.752129	0.565884	0.218818	-0.85666	0.416974	-0.910685	NAC
c22896.graph_c0	MDP0000825712_ERF	63.64	3879.71	9.03932	7.4104	7.47987	7.41101	7.89094	8.36193	6.83459	6.17936	0.526283	0.206104	0.964905	-0.0789254	ERF
c22906.graph_c0	mrna03614.1-v1.0-hybrid_C2H2	65.47	421.23	0.837586	0.69824	0	0	0	0	0.534981	0.187837	--	--	--	--	C2H2
c22930.graph_c0	Aan015255_MYB	81.09	1124.21	10.1682	10.5957	10.1254	9.59093	9.86982	8.25386	8.68626	8.93832	0.518263	0.252916	0.925655	-0.130333	MYB
c23000.graph_c0	evm.model.supercontig_6.226_NAC	95.38	432.23	0.81627	2.04141	0.325131	0.848488	1.12428	0	0.173789	0	--	--	--	--	NAC
c23014.graph_c0	478788_LBD	64.44	187.28	0	0.39262	0	0	0	0	0	0.422482	--	--	--	--	LBD
c23015.graph_c1	Can002796_MYB_related	87.04	437.23	44.7042	48.6018	28.1236	25.6668	28.5264	49.9445	46.0428	44.6979	0.163374	-0.437714	0.89964	0.143911	related
c8865.graph_c0	PGSC0003DMP400033928_NAC	88.89	247.26	3.70995	8.62399	2.27342	2.37316	2.62043	11.8508	13.6708	9.59991	--	--	0.225582	1.07839	NAC
c8868.graph_c0	OpuncBB_FGP28174_bZIP	75.94	1465.21	16.6149	17.8655	20.9568	20.2743	19.4019	16.7132	16.0465	17.9823	0.0405892	0.557217	0.937924	0.109969	bZIP
c8870.graph_c1	mgv1a009654m_CO-like	84.71	283.25	15.1963	15.0564	14.8842	15.5372	18.8717	5.41883	14.3206	13.6876	0.372733	0.445566	0.825261	-0.299426	CO-like
c8873.graph_c0	PGSC0003DMP400048856_bZIP	65.29	1290.75	14.1044	19.5396	14.5349	11.8198	13.3024	16.7561	15.7712	14.0376	0.981804	-0.0140832	1	0.0257636	bZIP
c8904.graph_c0	MDP0000256917_STAT	70.3	1480.28	24.7878	27.8169	16.234	17.3426	17.0705	17.4857	23.4442	21.5408	0.283244	-0.310396	0.786911	-0.197018	STAT
c8996.graph_c0	MA_102992g0010_MYB_related	93.33	220.27	8.64942	5.00726	5.42297	8.99082	6.9861	11.4025	6.13838	10.0578	0.611332	0.377468	0.713699	0.550557	related
c8999.graph_c0	Eucgr.F04379.1_C2H2	95.83	310.24	8.643	4.97721	7.24762	5.67419	8.876	7.19623	6.53737	9.69138	0.539123	0.405796	0.880157	0.321792	C2H2
c24718.graph_c0	mgv1a010915m_bHLH	82.21	1546.26	98.4799	76.0854	66.3458	63.5643	60.8115	48.6395	48.4339	48.8676	0.653501	-0.137658	0.0364236	-0.714139	bHLH
c24720.graph_c0	PGSC0003DMP400014739_C2H2	61.82	1257.21	173.488	199.732	138.216	130.978	143.144	119.367	159.708	154.442	0.685239	-0.111583	0.711547	-0.228012	C2H2
c24734.graph_c0	MDP0000183819_bHLH	62.65	943.21	1.57105	0.623657	0.670467	0.466588	0.94454	0.591745	1.35387	0.838864	--	--	0.98829	-0.123568	bHLH
c24734.graph_c1	MDP0000183819_bHLH	68.15	867.21	0.732313	0.423945	0.3241	0.253739	0.466962	0.241351	0.346475	0.45619	--	--	--	--	bHLH
c24793.graph_c0	Thecc1EG041672t1_MYB	67.96	1676.21	3.11517	4.91308	4.52729	5.1635	5.02506	3.12166	3.27138	2.64338	0.0984179	0.627098	0.832619	-0.269119	MYB
c24821.graph_c0	GSMUA_Achr7P11320_001_MYB	92.24	1109.21	8.14282	7.68968	4.49767	4.43049	4.67307	7.86229	6.23033	7.48989	0.231702	-0.479381	1	-0.00478832	MYB
c28139.graph_c0	mgv1a013156m_MYB	82.42	1360.06	43.0105	51.1984	34.7697	31.1717	32.8713	81.6654	83.5637	81.8532	0.533618	-0.185938	0.00385657	0.945683	MYB
c28173.graph_c0	Bra035708_GATA	72.37	1521.26	5.89086	7.3469	5.21937	4.43583	4.41887	4.67789	4.24651	4.47296	0.724035	-0.165464	0.593023	-0.427515	GATA
c28198.graph_c2	AT4G12020.1_WRKY	60.24	203.27	0	0	1.03703	0.360842	1.19532	0.686451	0.739083	0.389248	--	--	--	--	WRKY
c28199.graph_c0	GRMZM2G396451_P02_GATA	74.17	1691.21	66.6325	73.173	51.3113	48.835	48.7034	82.7122	84.1239	82.294	0.564963	-0.166177	0.452012	0.386109	GATA
c28210.graph_c0	EMS48478_B3	60.25	2393.21	36.3547	39.0507	27.5107	25.4689	28.0888	28.5984	31.1363	30.5816	0.602857	-0.152718	0.80243	-0.186979	B3
c28211.graph_c0	Jcr4S00845.120_MYB	75.04	2454.21	9.20061	10.2166	9.53402	10.1017	8.0852	8.55673	8.63126	9.18825	0.419164	0.257547	1	-0.0046953	MYB
c28214.graph_c0	Thecc1EG042062t4_HD-ZIP	85.64	483.22	8.90766	14.3037	11.3421	11.3843	12.2353	6.20835	7.46162	8.02326	0.475935	0.343894	0.55224	-0.533955	HD-ZIP
c28218.graph_c0	mgv1a023010m_MYB	69.39	1713.21	5.39559	6.91002	3.36315	3.16819	4.01832	5.21257	5.17378	5.1264	0.197383	-0.474772	0.948841	-0.109673	MYB
c28235.graph_c0	mgv1a009272m_WRKY	76.84	1587.01	181.231	182.596	178.519	175.49	170.605	189.782	231.739	239.909	0.254193	0.269332	0.407523	0.414781	WRKY
c28275.graph_c0	Scf00029.g3735.t1_Trihelix	61.76	2006.21	25.4297	31.8132	40.2427	40.8017	40.8949	21.3871	27.6697	25.1619	0.00029454	0.837848	0.952629	-0.068058	Trihelix
c43959.graph_c0	GSVIVT01019399001_TALE	84	402.23	0.35086	0.365611	0.349381	0.729418	0.201355	0	0	0.19671	--	--	--	--	TALE
c43999.graph_c0	MEDTR1G106300.2_MYB_related	63.81	313.24	0	0.46948	0.672957	0	0	0	0.479611	0.252594	--	--	--	--	related
c44000.graph_c0	mgv1a002681m_bHLH	72.15	279.25	0.252688	0.263312	0	0	0	0.999355	0.268995	0.566678	--	--	--	--	bHLH
c44009.graph_c0	GSMUA_Achr4P07150_001_NAC	90.96	484.22	0.582902	0.455557	0.435333	0.454432	0.501782	0.288164	0	0.163402	--	--	--	--	NAC
c44063.graph_c0	Solyc02g081270.2.1_NAC	83.56	376.23	0.187553	1.95439	0	0.194956	0.21527	0.370877	0	0	--	--	--	--	NAC
c44105.graph_c0	mgv1a001716m_TALE	94.68	234.26	0	0.627763	0	0.313107	0	0.893462	0	0.337755	--	--	--	--	TALE
c25308.graph_c0	cassava4.1_015196m_C2H2	74.35	1251.21	39.308	43.5464	42.4556	37.8698	43.887	48.6227	47.4279	48.5026	0.241228	0.32765	0.52285	0.355732	C2H2
c25337.graph_c0	Bra038236_bHLH	77.11	1502.21	56.6024	60.9401	86.2997	82.1758	83.2979	89.2174	91.2076	89.1188	0.000132276	0.841848	0.0341694	0.749528	bHLH
c25341.graph_c0	Bra032430_LBD	75.75	1486.21	25.8284	27.0627	23.4028	25.1205	24.5227	23.3308	19.9643	20.2303	0.510345	0.208391	0.831158	-0.18547	LBD
c25379.graph_c0	Pbr008477.1_HD-ZIP	74.93	1554.21	7.35502	9.55665	6.41981	7.36217	7.24338	9.29209	8.21629	9.97806	0.918882	0.0623004	0.787135	0.257653	HD-ZIP
c3566.graph_c0	GSMUA_Achr8P21470_001_NAC	61.41	912.21	0.618833	1.04788	0.924336	0.643259	0.887854	0.458891	0.329384	0.433686	--	--	--	--	NAC
c35697.graph_c0	mgv1a002248m_GRAS	62.72	2732.44	12.8347	12.9168	17.255	16.5088	16.8951	19.1753	14.735	14.739	0.00384704	0.717402	0.307016	0.465944	GRAS
c35720.graph_c0	PGSC0003DMP400045040_GRAS	61.47	2837.9	20.936	34.6157	14.9301	15.1716	14.1268	27.1164	24.0604	23.5034	0.11569	-0.575259	1	-0.0120326	GRAS
c35766.graph_c0	mgv1a013231m_NF-YC	87.13	1345.43	52.5515	91.9787	52.7477	52.7177	50.0237	62.641	70.3471	69.1586	0.747668	-0.139669	0.992728	0.0484655	NF-YC
c33535.graph_c0	mgv1a002353m_HB-PHD	69.17	1915.15	6.18992	4.60726	2.97184	3.10222	2.15677	6.30226	4.47135	4.54454	0.0872062	-0.657693	0.98575	0.0449407	HB-PHD
c33543.graph_c0	orange1.1g002624m_ARF	71.19	3507.06	46.1963	47.3418	24.4633	24.6791	23.0475	38.2352	38.7679	38.5792	0.00422253	-0.631939	0.868526	-0.143651	ARF
c33583.graph_c0	mgv1a021021m_ARF	70.7	1805.21	2.65803	1.99587	1.32341	1.50337	1.0319	2.78264	2.03894	1.7532	0.316456	-0.535969	0.997442	0.0382472	ARF
c3366.graph_c0	mrna15055.1-v1.0-hybrid_G2-like	61.82	326.24	0.216292	0	0.861522	0	0.993022	0	0	0.727585	--	--	--	--	G2-like
c33666.graph_c0	MDP0000280087_LBD	63.75	1483.33	3.04453	6.24593	2.7001	2.71967	2.94844	7.38439	8.30506	9.49472	0.487592	-0.392204	0.0339511	1.00766	LBD
c41536.graph_c0	orange1.1g021872m_G2-like	68.99	959.21	0.441383	0.843224	0.293015	0.91761	0.33774	0	0.0783111	0.247461	--	--	--	--	G2-like
c43590.graph_c0	PK03054.1_HD-ZIP	60.61	345.24	0	0.425964	0.203527	0.212456	0.234593	0.404168	0.217578	0.229181	--	--	--	--	HD-ZIP
c43624.graph_c0	MDP0000854639_MYB_related	69.01	186.28	0.378802	0.394728	0.75441	0	0	0	0	0	--	--	--	--	related
c43762.graph_c0	MDP0000259867_FAR1	74.45	375.23	0.376107	0.587879	0	0.195476	0.215843	0.185933	0	0	--	--	--	--	FAR1
c22499.graph_c0	mrna04566.1-v1.0-hybrid_YABBY	78.41	217.27	1.94863	1.01528	1.61701	1.68796	1.1183	0.321109	0.69146	1.0925	--	--	--	--	YABBY
c225.graph_c0	mrna29786.1-v1.0-hybrid_WOX	86.39	722.21	1.27016	1.01812	0.681048	0.812488	0.672859	0.772822	0.416038	0.109556	--	--	--	--	WOX
c22536.graph_c1	mgv1a024778m_Trihelix	64.71	962.21	2.05337	3.74447	1.46051	1.44835	1.59926	1.30514	1.32714	1.80906	0.288799	-0.607076	0.412351	-0.817705	Trihelix
c2255.graph_c0	Lus10040166_GRAS	73.45	290.25	0	0.253333	0	0.252708	0.558077	0.24037	0.5176	0.545202	--	--	--	--	GRAS
c22564.graph_c0	mgv1a013366m_MYB	85.48	387.23	12.3913	7.02582	7.43975	6.06138	6.9021	24.5032	28.1278	24.3152	0.761603	-0.201683	0.00100889	1.52387	MYB
c22598.graph_c0	Jcr4S06752.20_FAR1	90	160.29	6.16311	5.04604	5.69876	4.11838	7.07388	4.78783	3.74904	9.37879	--	--	--	--	FAR1
c53429.graph_c0	PDK_30s1160841g001_ARF	60.27	172.29	0.409561	0	0	0	0	0.404942	0.43599	0	--	--	--	--	ARF
c53447.graph_c0	OpuncBB_FGP24461_G2-like	60	161.29	0.437493	0.911773	0	0	0	0	0.465725	0	--	--	--	--	G2-like
c53508.graph_c0	Lus10024669_MYB	96.72	158.29	0	0.464527	0	0	0	0.881514	0	0	--	--	--	--	MYB
c53509.graph_c0	GSVIVT01011897001_CO-like	69.23	181.28	0	0	0	0	0.446772	0	0.414369	0.436466	--	--	--	--	CO-like
c53582.graph_c0	Cucsa.087900.1_GRAS	95.59	155.29	0	0	0.452481	0	0.521546	0	0.483719	0.509514	--	--	--	--	GRAS
c53593.graph_c0	mrna27137.1-v1.0-hybrid_STAT	61.02	150.3	0	0	0.467503	0	0	0	0	0	--	--	--	--	STAT
c36912.graph_c0	EMT26392_FAR1	95.69	298.25	22.2395	34.0222	12.9576	10.575	14.6639	22.6905	23.9265	19.8967	0.0328936	-0.807424	0.883491	-0.198759	FAR1
c36920.graph_c0	GSVIVT01006485001_NAC	85.11	462.22	45.6458	40.8835	33.596	28.405	29.0868	29.2823	24.2144	25.8481	0.62076	-0.188034	0.249056	-0.578549	NAC
c36923.graph_c0	Scf02451.g25853.t1_NAC	63.17	1643.21	46.0771	43.2263	32.1137	28.7018	30.6573	15.2849	25.9652	23.0644	0.432416	-0.226093	0.00267299	-0.921363	NAC
c36980.graph_c0	GSVIVT01036446001_MYB	66.12	1588.21	24.836	14.0744	17.9623	18.1038	16.9814	9.70817	19.1078	18.3333	0.728026	0.174566	0.928016	-0.180993	MYB
c36999.graph_c0	mgv1a015382m_NF-YB	88.68	1262.21	22.3618	12.2918	14.9749	12.8426	16.4265	26.7526	24.0429	22.8803	0.917715	0.0788943	0.165327	0.623377	NF-YB
c37009.graph_c0	Bra013812_MIKC	85.07	151.3	13.0586	9.71975	8.82385	7.27182	10.1707	4.15008	8.93656	8.36721	0.964573	-0.0609384	0.722058	-0.537879	MIKC
c37023.graph_c0	mgv1a015510m_ERF	75.17	817.21	8.37561	26.9031	13.7572	12.7452	14.6678	8.11041	17.7403	16.8467	0.982123	-0.00964214	0.960929	-0.143384	ERF
c37036.graph_c0	mgv1a012143m_bHLH	70.59	1419.21	25.9539	35.0239	27.1317	26.0997	26.6506	19.3196	25.3528	25.088	0.687943	0.138142	0.693256	-0.246166	bHLH
c37044.graph_c0	mgv1a003822m_WRKY	77.14	1511.21	26.475	23.7443	16.2272	14.9006	16.5068	14.5887	14.6137	14.3458	0.242164	-0.337954	0.089972	-0.657976	WRKY
c37066.graph_c0	Glyma09g34850.1_FAR1	70.53	3396.21	28.0075	20.0051	16.9033	14.7077	15.6201	8.83338	13.1822	14.4676	0.421352	-0.291212	0.116416	-0.850014	FAR1
c37090.graph_c0	Bra013812_MIKC	73.38	367.23	25.5559	28.6327	19.134	18.775	17.8642	13.6788	14.1139	12.2811	0.627616	-0.214456	0.102908	-0.882865	MIKC
c8256.graph_c0	C.cajan_20664_HD-ZIP	98.15	184.28	0.382913	0.399012	0.381299	0	0	0	0	0	--	--	--	--	HD-ZIP
c8274.graph_c0	Eucgr.B01869.1_MYB	78.65	220.27	0.320349	0.333817	0	0	0	0	0	0	--	--	--	--	MYB
c8325.graph_c0	ObartAA03S_FGP24861_G2-like	63.75	329.24	0.214322	0.893329	0.426836	0	0.491987	2.11905	0.912608	0.961274	--	--	--	--	G2-like
c39999.graph_c0	AT2G40470.1_LBD	84.3	342.24	1.23708	0.859396	0.410622	0.428637	0.709948	0.203855	0.219486	0.23119	--	--	--	--	LBD
c40034.graph_c0	Bra016263_WRKY	64.74	1259.21	0.448302	0.408756	1.00443	0.524246	0.514551	1.21893	0.178962	0.314175	--	--	--	--	WRKY
c40055.graph_c0	NNU_022197-RA_MYB_related	70.97	398.23	1.06315	1.29249	0	0.184186	0.406754	0.875969	0.754506	0.397371	--	--	--	--	related
c40182.graph_c0	GSVIVT01022259001_WRKY	69.1	528.22	1.06869	1.39203	0.133024	0.833158	0.306656	0.660402	0.142207	0.599163	--	--	--	--	WRKY
c40185.graph_c0	Bra035708_GATA	86.79	195.28	1.08403	0.753072	0.35982	0.375606	0	0	0	0	--	--	--	--	GATA
c35829.graph_c0	mgv1a001618m_SBP	61.56	2574.37	5.72867	6.85495	5.18592	5.27098	4.78199	4.52583	5.3397	5.07122	0.973779	0.0219071	0.838115	-0.196946	SBP
c35895.graph_c0	mgv1a001692m_CPP	60.9	3117.21	15.2118	33.2596	19.3404	17.2476	17.8755	16.9203	16.3381	14.5695	0.909339	-0.0722614	0.694832	-0.451935	CPP
c35909.graph_c1	ObartAA03S_FGP22583_AP2	72.78	2738.75	71.7033	69.1604	60.9076	61.464	62.1608	58.7435	58.7495	58.3867	0.652677	0.129927	0.890956	-0.130241	AP2
c35924.graph_c0	mgv1a001288m_FAR1	76.94	3514.71	5.38051	3.43098	3.4586	3.69381	2.71912	5.45879	3.88972	4.54738	0.876585	-0.10586	0.85582	0.195018	FAR1
c42267.graph_c0	PK03054.1_HD-ZIP	60.98	227.26	0	0	0.309186	0.968253	1.42552	0.920982	0	0	--	--	--	--	HD-ZIP
c42272.graph_c0	MDP0000322059_LBD	60.25	671.21	0.210257	0.547742	0.628111	0.109278	0.241328	0.311828	0.111912	0.235761	--	--	--	--	LBD
c42348.graph_c0	MDP0000284588_GeBP	90.36	202.27	0.348857	0	0.347386	0.725253	1.20123	0.344922	0.371369	0	--	--	--	--	GeBP
c42411.graph_c0	Scf00039.g4609.t1_M-type	60.19	270.25	0.261104	0.272081	0.260003	1.08564	1.19876	0.258159	0	0	--	--	--	--	M-type
c42416.graph_c0	Bra020873_B3	90.04	674.21	0.313982	0.109061	0.312658	0.326375	0.240254	0.310441	0.334243	0.704135	--	--	--	--	B3
c7722.graph_c0	mgv1a022683m_GRAS	60.4	241.26	0.877434	0.609549	0.291245	0	0.3357	0.578359	0.311352	0	--	--	--	--	GRAS
c7806.graph_c0	MDP0000218395_FAR1	81.34	424.23	0	0	0	0	0	1.31565	0	0	--	--	--	--	FAR1
c41130.graph_c0	mgv1a021457m_MYB_related	95.08	268.25	1.0522	0.27411	0	0	0	0.520167	0.280025	0.589916	--	--	--	--	related
c45915.graph_c0	mgv1a025104m_FAR1	63.16	414.23	0.170348	0	1.01778	0.531215	0.782086	0	0	0	--	--	--	--	FAR1
c45940.graph_c0	Potri.014G070400.1_LBD	71.01	153.3	0.460295	0	0	0	0.528316	0	0	0	--	--	--	--	LBD
c9414.graph_c0	Can000867_C3H	81.51	311.24	10.429	8.26869	7.22434	11.5476	9.88836	6.05231	7.72309	4.5759	0.567482	0.353082	0.729302	-0.48328	C3H
c9491.graph_c0	Gorai.003G023300.2_HB-other	77.51	980.21	59.606	57.236	60.9317	60.911	61.0607	75.2331	71.3456	67.9662	0.14311	0.386727	0.378217	0.425337	HB-other
c9548.graph_c0	mgv1a012843m_bHLH	77.25	1060.21	43.6607	53.5414	38.6385	43.101	43.5431	44.7476	44.0692	45.2252	0.75785	0.112807	1	0.0189525	bHLH
c9561.graph_c0	ppa009556m_Trihelix	76.95	1171.21	25.6657	26.6192	25.5575	23.4222	24.7562	24.304	25.3337	23.3069	0.45283	0.237839	0.996516	0.0314647	Trihelix
c11172.graph_c0	BGIOSGA000239-PA_HD-ZIP	75.11	1334.21	23.5879	18.2418	20.2232	19.1314	20.6998	19.2432	17.7347	17.6723	0.418322	0.256446	0.965456	-0.0707974	HD-ZIP
c11183.graph_c0	mgv1a003601m_ARR-B	67.19	2674.65	18.3093	22.7629	21.4371	20.8693	22.1656	12.2859	10.9811	12.0992	0.137038	0.397111	0.0714521	-0.660491	ARR-B
c11253.graph_c0	PGSC0003DMP400000262_ARF	68.21	2480.21	17.9523	13.5485	17.2816	16.6203	16.7846	20.8159	13.538	15.5998	0.117951	0.42033	0.824671	0.205952	ARF
c1134.graph_c0	Aan010995_GRAS	93.94	426.23	0	0.517537	0.329708	0.516259	0.380034	0.32737	1.23365	0.5569	--	--	--	--	GRAS
c28315.graph_c0	mgv1a005903m_SBP	64.89	1317.21	2.03567	1.7305	0.85351	0.890955	1.10676	1.64195	1.71081	1.50171	0.253857	-0.664066	0.988129	-0.0878065	SBP
c28330.graph_c1	mgv1a004369m_WRKY	61.4	1364.21	45.4142	27.5425	45.0682	45.1099	42.3296	43.4701	28.7426	27.2594	0.0431347	0.589946	1	-0.0182393	WRKY
c28381.graph_c0	Lus10030908_bHLH	66.1	1913.21	1.4384	1.15298	1.02834	1.1118	0.973647	0.76579	0.667457	1.07525	1	0.000858781	0.719169	-0.499521	bHLH
c28435.graph_c0	mgv1a006425m_TCP	76.9	1085.73	13.3883	10.5649	12.0375	10.9442	9.02609	9.44601	14.9441	13.5547	0.691361	0.153075	0.867569	0.211394	TCP
c28438.graph_c0	MA_98243g0010_Trihelix	65.67	1382.21	7.35135	12.395	4.42271	3.76769	5.33217	10.7008	9.18437	10.0748	0.0656169	-0.792447	0.89947	0.163476	Trihelix
c17330.graph_c0	MDP0000318339_FAR1	61.05	283.25	0.24912	0.259594	1.24035	1.03581	0	0.738932	0.265196	1.11735	--	--	--	--	FAR1
c17388.graph_c0	Thecc1EG030078t1_NF-YC	79.21	645.21	44.2927	82.737	58.0456	59.1144	61.3824	11.0294	15.6006	19.253	0.555976	0.247616	0.00667699	-1.89993	NF-YC
c17500.graph_c0	mrna32370.1-v1.0-hybrid_TCP	79.63	1841.21	48.4803	35.2232	32.7818	30.1965	30.6156	46.8347	39.0432	37.5155	0.781087	-0.10583	0.920251	0.1008	TCP
c17517.graph_c1	MELO3C019117P1_G2-like	81.25	297.25	3.08603	3.21577	0.945544	2.71432	2.99714	0.23471	0.758117	0.798545	--	--	--	--	G2-like
c17533.graph_c2	GRMZM2G062651_P01_VOZ	77.38	203.27	19.0927	9.04338	18.6665	22.3722	18.7267	17.1613	5.54313	7.78496	0.0819711	0.810875	0.927021	-0.359185	VOZ
c11709.graph_c0	mrna13716.1-v1.0-hybrid_bZIP	62.93	1592.21	8.24311	7.98932	7.2816	7.14039	8.34218	6.83561	8.58634	7.75218	0.570412	0.228358	0.985341	0.0644809	bZIP
c11831.graph_c0	Pbr038199.1_MYB_related	88.04	1587.21	18.7166	20.0131	13.0154	13.2629	15.5633	17.3187	18.2206	18.295	0.653872	-0.145445	1	0.0275394	related
c49287.graph_c0	Bra003237_NAC	89.09	191.28	0	0	0	0	0	2.18844	0	0	--	--	--	--	NAC
c49354.graph_c0	PDK_30s940631g002_E2F/DP	86.44	201.27	0	0	0	0	0	0.346636	0	0	--	--	--	--	E2F/DP
c49371.graph_c0	MDP0000249364_SBP	75.68	174.28	0	0	0	0.420865	0.929434	0	0	0	--	--	--	--	SBP
c30847.graph_c0	MDP0000247912_bHLH	67.57	1275.21	35.3035	50.5687	20.0018	20.1315	19.6887	51.5374	70.5098	64.5905	0.00130121	-0.771374	0.0753408	0.680915	bHLH
c30877.graph_c0	mgv1a008664m_HB-other	70.44	1422.08	11.2141	11.9958	8.79507	8.7683	8.2581	10.6951	10.3531	10.1262	0.80931	-0.10331	1	-0.0228034	HB-other
c30898.graph_c0	mgv1a008553m_ERF	67.25	1835.6	158.187	106.634	80.2719	77.7199	83.9206	122.728	140.772	136.21	0.313857	-0.399073	0.898653	0.135913	ERF
c37994.graph_c0	mgv1a002129m_HD-ZIP	68.02	3109.21	0.998576	3.35817	1.31075	1.34467	1.51083	1.30146	1.42541	1.19605	0.758524	-0.295787	0.781005	-0.575013	HD-ZIP
c17573.graph_c0	mgv1a013909m_BES1	71.52	444.22	0.317695	0.496578	0.158178	0.825587	0.546965	0.471168	0.676392	0.356231	--	--	--	--	BES1
c17576.graph_c0	mgv1a014848m_LSD	87.5	1214.21	30.8588	35.7897	24.1894	24.1029	24.7466	37.1761	38.6036	35.7097	0.711132	-0.122979	0.643627	0.29601	LSD
c17682.graph_c0	EMT22546_ERF	84.75	2232.21	49.9144	56.0646	41.4252	39.7267	41.8704	23.0974	42.0305	40.5854	0.902928	-0.0408456	0.421478	-0.44611	ERF
c17734.graph_c0	mgv1a014837m_LSD	76.22	1082.21	32.5363	22.0819	30.8408	33.1427	28.6631	34.4257	31.9982	33.5584	0.0689032	0.494199	0.426884	0.413181	LSD
c13802.graph_c0	Glyma15g05690.1_NAC	72.25	583.22	0.241978	1.76506	0	0	0.277737	0	0.643983	0.678324	--	--	--	--	NAC
c13826.graph_c0	ObartAA03S_FGP27240_bHLH	73.33	176.28	8.80639	4.58832	4.38463	4.1609	4.135	3.16621	4.26122	4.48845	--	--	--	--	bHLH
c13869.graph_c0	Nta012784_C2H2	62.1	1135.21	96.6569	50.5222	13.7411	16.2823	14.7683	95.5668	82.8447	86.1474	0.0140131	-1.99013	0.634005	0.380401	C2H2
c140.graph_c0	XP_004498975_TALE	74.7	273.25	0	1.07638	1.28574	0.805289	2.07479	0.255325	0	0.579121	--	--	--	--	TALE
c1400.graph_c0	MDP0000606021_bHLH	91.91	894.21	0.552379	0.0822289	0.0785785	0.41013	0.36229	0.546149	0	0.619382	--	--	--	--	bHLH
c38505.graph_c0	mgv1a024901m_ERF	60.82	311.24	0	1.88999	0.225761	0.235665	0	0	0.241347	1.01687	--	--	--	--	ERF
c38568.graph_c0	cassava4.1_009662m_CO-like	69.32	278.25	1.52158	0	2.27275	2.63606	3.78394	0	0.269961	0	--	--	--	--	CO-like
c38618.graph_c0	Lus10040166_GRAS	88	249.26	0.849273	1.17997	0.845692	0	0.974776	0.559797	1.20544	0.952288	--	--	--	--	GRAS
c21778.graph_c0	GSMUA_Achr5P03330_001_BBR-BPC	81.08	1575.21	41.9291	45.6058	24.3555	21.4195	22.7773	45.3096	45.8747	44.3027	0.0117124	-0.609736	0.828991	0.182498	BBR-BPC
c218.graph_c1	LOC_Os11g05340.1_FAR1	60.42	552.22	0.511124	0.39946	0.508969	0.132825	0.293328	1.51608	1.22424	0.573123	--	--	--	--	FAR1
c21809.graph_c0	mgv1a008778m_E2F/DP	75.62	2082.21	11.6577	5.82671	3.982	4.2976	3.77297	10.1189	8.91065	7.63785	0.257826	-0.811905	0.941663	0.141289	E2F/DP
c21827.graph_c0	cassava4.1_014024m_NF-YC	81.43	1172.21	32.9878	36.9466	30.8706	31.2238	32.4044	46.3644	41.5247	38.1367	0.585604	0.178406	0.427156	0.401215	NF-YC
c21904.graph_c1	MDP0000309902_GATA	82.33	1501.21	47.7093	71.0216	30.8452	30.7326	28.27	30.487	39.0292	35.8399	0.0167328	-0.651136	0.106634	-0.611083	GATA
c36626.graph_c0	ObartAA03S_FGP2423_NAC	80.1	956.21	165.3	215.774	126.759	124.726	134.842	132.938	140.695	144.061	0.355907	-0.232395	0.569272	-0.310214	NAC
c36654.graph_c0	EMT03129_bHLH	82.37	3455.21	82.3018	83.0167	64.9334	62.8996	64.5075	64.372	67.3292	64.9887	0.899879	-0.0402448	0.782631	-0.198591	bHLH
c10051.graph_c0	OpuncBB_FGP3493_MYB	64.39	440.22	7.69396	7.18229	5.74614	5.49838	8.64698	7.13174	7.84919	5.03255	0.853269	0.158812	1	-0.0252486	MYB
c10149.graph_c0	mgv1a025133m_Trihelix	62.67	1189.21	23.4971	28.7514	19.0848	19.9221	17.3667	14.6081	26.8452	22.7545	0.684501	-0.14405	0.898788	-0.143795	Trihelix
c26236.graph_c0	mgv1a005063m_MYB_related	60.18	2163.93	15.7175	13.0482	10.4233	9.42307	10.1803	15.4435	13.8158	14.6988	0.541568	-0.201813	0.868526	0.157154	related
c26303.graph_c0	mgv1a003127m_ARF	85.55	2783.98	15.816	9.48184	8.58136	7.66686	6.86566	15.5875	12.7894	12.7609	0.46384	-0.401975	0.79271	0.238058	ARF
c26321.graph_c0	PH01000046G0930_WRKY	74.33	513.22	2.88732	2.29235	1.91676	2.28669	1.26247	1.49535	1.75636	1.69586	0.866953	-0.18657	0.781444	-0.520165	WRKY
c26321.graph_c2	PH01000046G0930_WRKY	65.52	636.21	2.99462	4.27627	2.98199	3.11282	2.92795	2.85119	3.77821	3.48223	0.97257	0.0616046	1	0.0364693	WRKY
c33068.graph_c0	mgv1a012656m_bHLH	63.41	1744.6	9.46452	8.55587	5.75948	5.88604	7.00999	16.916	10.2044	10.794	0.562305	-0.211147	0.363694	0.616814	bHLH
c33099.graph_c0	mgv1a015880m_NF-YC	76.64	3517.58	2.70812	3.5327	2.59683	2.6899	3.24647	3.01476	3.80113	3.28404	0.664409	0.199424	0.812923	0.252259	NF-YC
c33104.graph_c0	mgv1a005387m_C3H	79.53	2051.21	16.822	24.9854	12.5719	11.6215	11.2926	16.02	16.8821	17.2424	0.0708723	-0.485788	0.821429	-0.177267	C3H
c33117.graph_c0	mgv1a008557m_C3H	69.38	2204.21	28.2674	27.6545	16.6084	16.0393	15.4324	29.7211	25.0479	28.0348	0.0621044	-0.477451	0.914166	0.115414	C3H
c33118.graph_c0	Scf00120.g9463.t1_C3H	70.4	2212.21	7.24066	10.7027	6.73369	5.80233	6.4069	7.00131	8.25119	7.58245	0.640416	-0.171338	0.94378	-0.0916934	C3H
c33126.graph_c1	Scf01216.g24197.t1_MYB_related	70.13	1347.21	9.11365	9.82429	5.52858	6.15225	5.53081	7.87157	10.2036	9.69055	0.280484	-0.394498	0.959633	0.106001	related
c33136.graph_c1	GSVIVT01017368001_FAR1	75.86	1938.31	5.13304	5.31091	3.66135	3.21652	3.7188	6.29894	5.07674	3.95957	0.573839	-0.237326	0.948971	0.101845	FAR1
c33155.graph_c0	MDP0000288624_NAC	69.76	3270.21	12.7092	14.5252	8.87397	9.12871	9.01492	8.91771	9.92304	8.92793	0.361549	-0.266885	0.390217	-0.41817	NAC
c50059.graph_c0	Pbr039133.1_AP2	64.2	193.28	0.730166	0	0	0.379493	0	0	0.388642	0	--	--	--	--	AP2
c50105.graph_c0	cassava4.1_017893m_YABBY	74.7	230.26	0	0	0	0	0	1.81797	0	0	--	--	--	--	YABBY
c50131.graph_c0	Jcr4S05030.40_MYB	76.06	162.29	0	0	0	0	0	0	0	0	--	--	--	--	MYB
c6890.graph_c0	mgv1a025928m_MYB_related	77.94	239.26	0.294923	0.614645	0.881038	0.919691	0	0	0	0	--	--	--	--	related
c15932.graph_c0	MDP0000309902_GATA	75	2196.02	133.028	138.755	118.932	115.867	118.572	109.193	106.175	103.082	0.664808	0.120926	0.748848	-0.220433	GATA
c40712.graph_c0	Solyc02g081270.2.1_NAC	68.89	930.21	0.379287	2.60854	0.151075	0.157703	0	0.150004	0.161505	0.0850587	--	--	--	--	NAC
c44636.graph_c0	MDP0000242596_WRKY	72.64	270.25	0.783311	0.544162	0.520005	0	0	0.258159	0	0	--	--	--	--	WRKY
c48298.graph_c0	PGSC0003DMP400000652_bHLH	67.42	218.27	0	0.673752	0	0	0	0	0	0	--	--	--	--	bHLH
c48300.graph_c0	mrna26696.1-v1.0-hybrid_bHLH	88.16	243.26	0	0	0	0	0	1.14721	0	0	--	--	--	--	bHLH
c48460.graph_c0	Eucgr.E02489.1_M-type	63.64	175.28	0	0	0	0	0	0.398034	0.428553	0.451406	--	--	--	--	M-type
c12110.graph_c0	mgv1a021671m_ERF	84.62	182.78	0.386056	0.402286	0	0	0.443106	1.14511	0	0	--	--	--	--	ERF
c12121.graph_c0	evm.TU.contig_30133.1_ERF	60.27	1666.21	4.23495	4.14822	2.15072	1.71682	1.55545	3.01478	2.84019	2.08941	0.0315614	-0.888584	0.544202	-0.53017	ERF
c12163.graph_c0	ppa002379m_FAR1	86.6	2656	10.0425	11.6828	6.34931	6.82118	6.70858	12.3196	9.64413	10.1882	0.194337	-0.382899	0.914266	0.117742	FAR1
c12178.graph_c0	PGSC0003DMP400033616_HSF	60.87	481.22	0.586536	0.305598	0.876095	0.914531	1.51473	0.289961	0.936579	0.657682	--	--	--	--	HSF
c12230.graph_c0	mgv1a002699m_ARR-B	64.82	2659.55	11.8333	12.1649	8.32235	7.80493	8.31363	8.94539	7.62592	7.58633	0.464844	-0.231897	0.394584	-0.440843	ARR-B
c52321.graph_c0	PDK_30s1160841g001_ARF	68.49	211.27	0	0	0.332587	0.347179	0.383353	0	0	0.374509	--	--	--	--	ARF
c5238.graph_c0	Cucsa.352320.1_HSF	61.22	208.27	0	0.706102	0.337378	0	0	0	0	0	--	--	--	--	HSF
c52428.graph_c0	ObartAA03S_FGP3953_HD-ZIP	82.47	252.26	0	0.291485	0.278545	0	0	0.553139	0.297775	0	--	--	--	--	HD-ZIP
c52052.graph_c0	Nta017978_NAC	60.76	187.28	0.376779	0.39262	0	0.391651	0	0	0	0	--	--	--	--	NAC
c25631.graph_c1	Lus10012040_B3	82.35	215.27	0.655579	1.36628	0	1.36291	0.376229	0.324093	0	0.7351	--	--	--	--	B3
c25643.graph_c1	Sobic.004G153200.1.p_C2H2	74.1	1662.21	51.4936	46.7577	47.0492	48.275	47.2144	48.3106	49.2581	48.2196	0.311527	0.275687	0.914166	0.117411	C2H2
c25689.graph_c0	mgv1a021306m_WRKY	60.07	938.21	11.8833	14.6557	13.6306	11.4141	13.7257	7.8824	10.7286	9.69834	0.438819	0.292823	0.649827	-0.349564	WRKY
c25698.graph_c0	mgv1a000212m_C2H2	71.78	5019.21	9.58799	7.1344	8.23162	8.6366	8.61672	9.92466	7.51286	6.71543	0.221182	0.341924	0.957104	0.0705036	C2H2
c25731.graph_c0	mgv1a013834m_NF-YA	79.41	1468.21	18.4553	18.7304	12.3474	11.6401	12.9633	17.1067	16.0649	15.1971	0.398941	-0.267683	0.964816	-0.0708584	NF-YA
c23609.graph_c0	ObartAA03S_FGP13798_C3H	72.82	6899.21	6.21846	3.176	3.03501	3.32764	3.27522	6.17867	3.94136	4.03685	0.726049	-0.237682	0.958224	0.122552	C3H
c23616.graph_c0	Neem_2882_f_1_C2H2	76.65	2275.21	69.4092	81.0532	46.263	46.713	48.1985	61.3897	66.6909	68.8911	0.146589	-0.346779	0.9631	-0.0563844	C2H2
c23619.graph_c0	OB04G17410.1_bHLH	70.82	2339.01	14.0885	16.284	10.7846	9.56442	10.3186	12.3189	13.1349	12.6852	0.435875	-0.241572	0.910347	-0.117319	bHLH
c23691.graph_c1	mgv1a007753m_Trihelix	67.35	2021.68	5.06097	5.27375	2.74573	2.14057	3.16483	3.96861	3.75272	4.10938	0.0859785	-0.618517	0.807193	-0.25345	Trihelix
c48813.graph_c0	GSMUA_Achr7P08840_001_HD-ZIP	66.41	345.24	0.204389	0	0	0.212456	0.234593	0.202084	0.652735	0.458362	--	--	--	--	HD-ZIP
c38640.graph_c0	PH01000046G0930_WRKY	78.26	241.26	0	0	0	0.304022	0	0.28918	0.311352	0	--	--	--	--	WRKY
c29800.graph_c0	mgv1a006769m_GRAS	73.52	711.21	1.19059	0.72371	3.26031	4.64093	2.0498	1.96194	1.05618	1.33501	0.012531	2.10803	--	--	GRAS
c29800.graph_c1	Neem_4984_f_1_GRAS	82.66	689.21	2.76434	1.60031	3.36439	3.51199	2.8203	0.911053	1.0899	1.37762	0.118799	0.87959	0.527768	-0.828758	GRAS
c29804.graph_c0	ObartAA03S_FGP18820_ARF	67.01	1997.35	9.67999	8.09902	9.0763	8.88693	9.8129	8.87222	8.76271	9.07154	0.237353	0.380442	0.916686	0.13325	ARF
c29811.graph_c0	mgv1a010420m_bZIP	63.88	2155.21	22.984	21.1186	20.3767	21.8833	20.9692	42.6981	21.9229	20.5588	0.377006	0.259045	0.72624	0.49136	bZIP
c29849.graph_c0	mgv1a009095m_CO-like	68.52	1550.54	4.73292	9.81638	2.49243	3.16944	2.50723	9.53906	9.15621	9.84859	0.0967594	-1.07321	0.366059	0.539673	CO-like
c29858.graph_c0	mgv1a002337m_GRAS	65.7	3089.94	20.2331	15.1346	19.6248	18.7766	19.9205	21.3596	15.6314	16.5162	0.0749751	0.455519	0.876997	0.138332	GRAS
c29886.graph_c0	mgv1a013229m_ERF	78.44	1378.21	111	130.232	44.8143	52.0492	48.7164	73.4522	92.2193	89.2145	2.47518e-06	-0.982932	0.447347	-0.364685	ERF
c29902.graph_c0	mrna03871.1-v1.0-hybrid_RAV	71.76	1295.44	374.866	389.491	248.26	252.414	238.451	200.022	344.724	343.989	0.1654	-0.306231	0.778073	-0.227014	RAV
c29904.graph_c2	cassava4.1_007936m_E2F/DP	87.5	166.29	2.12169	0.884358	0.422549	0	0.974092	1.67821	1.80689	1.42743	--	--	--	--	E2F/DP
c29910.graph_c0	chr2.CM0608.950.r2.d_HD-ZIP	66.78	2909.21	190.767	211.298	186.146	181.858	187.527	196.481	224.508	218.666	0.368554	0.210152	0.763196	0.223651	HD-ZIP
c29918.graph_c0	mgv1a008557m_C3H	72.8	887.21	2.30648	4.30964	1.34637	1.65346	1.36931	2.59502	3.21732	3.21052	0.122241	-0.841602	1	0.0143882	C3H
c29920.graph_c0	mgv1a004183m_B3	66.67	2493.91	18.7308	16.7468	13.2422	12.6761	12.2108	18.8273	15.9034	16.0535	0.635705	-0.157765	0.963152	0.0637367	B3
c29929.graph_c1	mgv1a013010m_bHLH	63.52	1134.26	10.327	13.0949	12.2039	12.9979	13.781	16.0539	14.702	15.486	0.145464	0.482363	0.326056	0.537013	bHLH
c29962.graph_c0	OB11G10730.1_WRKY	76.03	2401.21	80.8424	67.9809	86.2077	83.4834	85.8746	87.5431	81.5232	82.3777	0.0189253	0.516905	0.607977	0.302315	WRKY
c54211.graph_c0	OpuncBB_FGP28174_bZIP	80.26	166.29	0	0	0.422549	0.441087	0	0	0	0	--	--	--	--	bZIP
c54314.graph_c0	mgv1a001426m_HD-ZIP	87.32	163.29	0	0	0.860625	0	0	0	0	0	--	--	--	--	HD-ZIP
c54326.graph_c0	mgv1a002378m_HD-ZIP	77.94	157.29	0.448619	0	0	0	0	0	0	0	--	--	--	--	HD-ZIP
c50499.graph_c0	mrna11429.1-v1.0-hybrid_HB-other	76.06	165.29	0.426906	0	0	0	0	0	0	0.478689	--	--	--	--	HB-other
c54436.graph_c0	mgv1a025611m_SAP	70.73	171.29	0	0.429272	0	0.428212	0	0	0.438536	0	--	--	--	--	SAP
c54440.graph_c0	MDP0000173550_MYB	61.02	166.29	0	0	0.422549	0	0	0	0	0	--	--	--	--	MYB
c54450.graph_c0	Vun011181_MIKC	85.51	156.29	0	0	0	0	0	0	0	0.506254	--	--	--	--	MIKC
c54504.graph_c0	Nta015749_YABBY	84.09	164.29	0	0.895124	0	0	0	0	0	0	--	--	--	--	YABBY
c54522.graph_c0	PGSC0003DMP400014219_GATA	86.76	174.28	0	0.421907	0	0	0	0.400318	0	0	--	--	--	--	GATA
c19158.graph_c0	mgv1a006425m_TCP	61.46	1346.21	23.4301	23.3227	19.9908	20.6499	18.7104	21.5074	27.174	27.33	0.817321	0.085376	0.745204	0.253397	TCP
c19172.graph_c0	mrna04566.1-v1.0-hybrid_YABBY	85.31	1578.21	31.3871	21.4317	20.1686	21.1929	22.58	54.7279	36.1731	35.7959	1	0.00773097	0.165591	0.799751	YABBY
c19233.graph_c0	mgv1a023608m_SRS	60.58	1826.71	24.027	24.7151	15.0016	15.6999	14.8529	14.0932	17.3121	16.9792	0.20339	-0.355531	0.306065	-0.45799	SRS
c1924.graph_c0	Scf01324.g24516.t1_MYB	66.4	428.23	1.64779	0.686826	0.492252	0	0.378259	0.325841	0.701649	0.369533	--	--	--	--	MYB
c19274.graph_c0	Thecc1EG030078t1_NF-YC	63.21	764.21	49.5838	63.6956	49.8345	49.7173	51.8242	47.4727	50.0313	46.9013	0.620297	0.165729	0.93707	-0.0933568	NF-YC
c19289.graph_c0	EMT26392_FAR1	83.27	633.21	36.7743	41.4557	21.8606	20.5029	21.1044	23.3583	25.861	21.4922	0.0549888	-0.557684	0.192	-0.592857	FAR1
c19302.graph_c0	Lus10012707_C2H2	93.55	1598.21	22.164	24.5681	22.5542	22.0292	23.1083	24.7952	22.7013	24.0109	0.356124	0.278305	0.856681	0.166152	C2H2
c19316.graph_c0	mgv1a026994m_NF-YC	61.82	1286.26	15.6897	15.3204	18.0272	17.5065	16.1193	22.4013	18.6878	19.5613	0.103931	0.476582	0.283541	0.516298	NF-YC
c53181.graph_c0	Solyc08g075090.2.1_bHLH	87.5	261.25	0	0	0	0	0	0.534105	0	0	--	--	--	--	bHLH
c53207.graph_c0	mgv1a025372m_GRAS	82.22	220.27	0	0	0	0	0.367689	0	0	0.359207	--	--	--	--	GRAS
c26384.graph_c0	mrna11939.1-v1.0-hybrid_HD-ZIP	80.96	1407.2	5.4156	7.47213	3.29558	3.44016	3.6835	7.18894	7.68676	7.98422	0.146503	-0.557344	0.650158	0.38573	HD-ZIP
c26393.graph_c1	EMT28005_MYB_related	83.33	581.22	195.22	247.326	196.815	181.093	202.749	236.831	240.257	238.911	0.652229	0.138768	0.717909	0.250274	related
c26402.graph_c0	mgv1a005469m_VOZ	79.29	1712.23	34.0405	36.76	21.4216	23.1753	20.9545	33.3714	33.9998	30.6374	0.168534	-0.367784	1	0.0208455	VOZ
c26461.graph_c0	mgv1a027027m_HSF	61.45	1721.1	84.5808	61.1361	98.9215	95.3346	94.0682	48.6844	53.3774	53.6034	0.000876205	0.717583	0.489259	-0.361258	HSF
c26498.graph_c0	Glyma09g34850.1_FAR1	75.89	401.05	4.5746	3.66687	3.50409	4.20649	3.63505	4.52301	4.49521	3.55119	0.823142	0.197421	0.970473	0.152447	FAR1
c32880.graph_c1	GSMUA_Achr7P11320_001_MYB	68.47	1750.96	5.15837	4.82932	3.04987	3.09989	3.70041	6.17602	4.84774	4.65437	0.506065	-0.280264	0.86954	0.196888	MYB
c32886.graph_c0	mrna03614.1-v1.0-hybrid_C2H2	68.94	2224.21	12.0555	15.6699	16.5538	16.1589	16.2768	20.5456	19.8581	20.3835	0.0315614	0.568934	0.0732388	0.689109	C2H2
c32921.graph_c0	Bra037130_Nin-like	65.03	1312.21	3.7642	3.81039	1.82062	2.12408	1.35786	2.76473	2.11804	2.29129	0.104673	-0.772645	0.607053	-0.52954	Nin-like
c32949.graph_c0	Nta018602_C2H2	60.92	310.38	3.18283	8.76541	2.71663	2.5995	3.65318	4.94518	5.08232	4.33366	0.473531	-0.648869	0.960927	-0.162393	C2H2
c32976.graph_c1	mgv1a010772m_bHLH	70.16	1011.21	30.6339	27.268	37.3144	38.1536	36.9229	38.2227	42.5647	49.0598	0.00644017	0.695211	0.0640686	0.714596	bHLH
c32992.graph_c0	GRMZM2G008647_P02_MYB_related	72.59	1677.18	143.089	143.668	104.403	100.105	102.616	138.48	113.939	114.779	0.549357	-0.159817	0.942682	-0.09447	related
c33012.graph_c0	MDP0000287358_bHLH	76.9	2165.21	73.1961	94.0005	47.5099	46.4777	44.8119	63.7352	73.9993	70.5273	0.0198842	-0.52119	0.886307	-0.125834	bHLH
c33024.graph_c0	mgv1a001866m_bZIP	62.12	3422.21	14.8252	8.20769	19.0334	17.2536	17.8917	15.1881	14.3991	14.3115	0.000301737	0.960638	0.405134	0.466592	bZIP
c46635.graph_c0	MA_173829g0020_NAC	74.42	187.28	0	0	1.12557	0.783302	0	0	0	0	--	--	--	--	NAC
c46741.graph_c0	Jcr4S05030.40_MYB	62.69	162.29	0.434797	0.453077	0.432964	0	0.499051	0	0.462855	0	--	--	--	--	MYB
c26044.graph_c0	mgv1a026929m_C2H2	63.97	1212.21	9.37188	10.1905	10.7815	10.2864	9.82145	9.89928	14.3143	15.7304	0.247101	0.402144	0.330715	0.585859	C2H2
c26075.graph_c0	MDP0000191614_NAC	69.08	1505.21	13.1731	14.362	10.6901	10.4282	10.869	11.8194	14.0731	11.6696	0.926217	-0.0404523	1	0.000713963	NAC
c26109.graph_c0	MDP0000154138_SBP	62.82	1363.63	9.15915	9.16677	3.55546	4.57207	5.04846	6.90701	5.0679	5.86036	0.0265178	-0.733879	0.468958	-0.490511	SBP
c26117.graph_c0	Thecc1EG028688t1_Trihelix	69.86	1635.21	22.0509	22.1686	21.6141	20.0056	19.465	25.4288	20.8554	20.7095	0.503242	0.207196	0.870985	0.148047	Trihelix
c26148.graph_c0	mgv1a027032m_C2H2	76.29	1367.21	16.3091	9.6268	9.61058	8.47642	9.77428	9.23626	5.5491	5.43992	0.767674	-0.168627	0.405134	-0.825579	C2H2
c10236.graph_c0	GSMUA_Achr6P04510_001_GATA	69.66	216.27	0.326274	1.01997	2.27429	1.35661	1.12347	1.93557	1.04199	0	--	--	--	--	GATA
c10381.graph_c0	Bra012871_GATA	74.82	2699.21	28.4427	26.0154	17.103	16.1414	17.9132	23.2368	24.9349	22.9815	0.179316	-0.351335	0.962036	-0.0659228	GATA
c1039.graph_c0	Neem_17750_f_1_NAC	70.12	544.22	0.648297	0.945775	0	0	0.44646	0.384591	0.276053	0	--	--	--	--	NAC
c44734.graph_c0	Bra032430_LBD	60.63	346.24	0.407597	0.849468	0	0	0.233916	0.2015	0.4339	0	--	--	--	--	LBD
c44762.graph_c0	PGSC0003DMP400000652_bHLH	75	213.27	0.661727	0	0	0	0.379758	0.654264	0.352214	0	--	--	--	--	bHLH
c44866.graph_c0	Can007368_ERF	66.18	246.26	0	2.09011	0.285331	0.297849	0	0	0.30503	0.321296	--	--	--	--	ERF
c32062.graph_c0	Can011627_B3	62.82	2878.4	20.715	20.0532	10.6678	11.5435	11.9022	24.3595	20.8252	18.7471	0.0386822	-0.516413	0.789086	0.196601	B3
c32125.graph_c0	PK04509.1_bHLH	66.18	3737.81	6.5885	8.00647	4.45528	4.17978	3.81357	6.64486	5.74759	5.48255	0.100268	-0.483685	0.885075	-0.154062	bHLH
c18775.graph_c0	mgv1a006505m_SRS	72.84	897.21	12.4263	22.0456	8.61474	9.8102	7.67293	12.0529	16.1585	14.3745	0.163839	-0.645937	0.920098	-0.129538	SRS
c18826.graph_c0	mgv1a001777m_bZIP	64.99	2710.21	33.8209	31.6344	16.8521	17.402	17.3325	26.6434	24.9446	23.6473	0.0102352	-0.603859	0.70519	-0.251259	bZIP
c18867.graph_c0	MEDTR2G096630.1_NF-YC	91.43	716.1	65.3309	158.129	55.5375	56.7449	55.8714	34.7814	61.0501	59.7755	0.372684	-0.648037	0.44109	-0.947418	NF-YC
c18944.graph_c0	Nta005850_LBD	70.98	1069.21	48.7708	108.313	110.208	109.761	106.123	15.8561	33.3006	33.4484	0.0116279	0.814005	0.188291	-1.35302	LBD
c47603.graph_c0	GSVIVT01008395001_MYB	67.95	184.28	0	0	0	0	0	1.89297	0	0	--	--	--	--	MYB
c42519.graph_c0	mgv1a019798m_bZIP	81.05	261.25	0.540197	0.562909	0.26896	0	0.310013	0	0.287528	0.605722	--	--	--	--	bZIP
c42535.graph_c0	C.cajan_05146_CAMTA	60.42	240.26	0.293695	0	0	0.305288	1.34839	0.290383	0.312648	0	--	--	--	--	CAMTA
c42623.graph_c0	Ciclev10026733m_WRKY	73.63	300.24	0	0	0.702095	0.977197	0.269754	0.464745	0.250189	0	--	--	--	--	WRKY
c51257.graph_c0	Jcr4S03153.10_HD-ZIP	82.98	229.26	0	0	0.612978	0.319936	0	0	0.327649	0.345121	--	--	--	--	HD-ZIP
c51259.graph_c0	PDK_30s1160841g001_ARF	60.81	178.28	0.3958	0	0	0.411423	0	0.391336	0	0	--	--	--	--	ARF
c51292.graph_c0	OpuncBB_FGP3986_HD-ZIP	70.77	163.29	0.432134	0	0	0	0	0.427261	0	0	--	--	--	--	HD-ZIP
c33389.graph_c0	Solyc09g075640.2.1_FAR1	73.61	2647.21	8.26327	6.74966	3.71606	3.96222	3.82435	8.64447	6.78182	7.02392	0.0308275	-0.64786	0.912858	0.124137	FAR1
c33502.graph_c0	mgv1a015990m_bZIP	79.56	2311.21	30.2256	38.3683	41.1037	41.9549	41.0349	31.7563	26.7159	25.3333	0.0108746	0.602499	0.86392	-0.156817	bZIP
c33524.graph_c0	Lus10023345_S1Fa-like	62.1	2213.22	9.21408	10.8639	6.41313	6.99276	6.40398	9.92976	11.0305	11.1897	0.41151	-0.273822	0.786644	0.234526	S1Fa-like
c14012.graph_c0	mgv1a026554m_ZF-HD	86.15	467.22	0.302056	0.944265	1.35352	0.784945	0.693386	0.746623	0.643095	0.846737	--	--	--	--	ZF-HD
c14087.graph_c0	XP_004506622_FAR1	60.19	531.22	0	0.138417	1.05818	1.38075	1.2197	0.656672	0.141404	0.29789	--	--	--	--	FAR1
c14093.graph_c0	MDP0000284588_GeBP	78.7	3828.21	27.0772	52.1673	27.5321	26.3066	26.382	41.0417	50.389	51.5467	0.657565	-0.225355	0.583771	0.418954	GeBP
c14113.graph_c0	Thecc1EG035077t1_ERF	61.26	690.21	4.08938	3.40905	4.78476	4.03825	5.04572	7.88436	0.65299	0.458541	0.24329	0.62345	0.993488	-0.212634	ERF
c14236.graph_c0	mgv1a023084m_ERF	61.78	750.21	9.12362	0.294037	0.280984	0	0.107958	3.62689	0.400511	0.527335	--	--	0.7965	-1.55987	ERF
c14265.graph_c0	Neem_26425_f_1_B3	76.6	1648.76	35.0514	40.2712	18.8368	19.6633	21.0735	23.1887	24.6933	23.2267	0.0143559	-0.593536	0.191171	-0.52921	B3
c42952.graph_c0	PGSC0003DMP400044377_MYB	63.55	270.25	1.82772	0.272081	0	0	0	0	0	0	--	--	--	--	MYB
c12409.graph_c0	mgv1a024573m_LBD	63.28	998.21	9.75519	58.6348	47.5848	51.5094	47.6269	13.4893	20.1674	24.4927	0.222138	0.878849	0.832505	-0.644359	LBD
c12427.graph_c1	PDK_30s1026291g001_bHLH	81.82	231.26	0	0.317953	0	0	0.700432	0	0	0.342136	--	--	--	--	bHLH
c12448.graph_c0	Jcr4S00458.60_bHLH	67.01	297.25	0.949547	0.989469	0.709158	0.987027	0.544935	1.40826	2.52706	0	--	--	--	--	bHLH
c12520.graph_c0	Thecc1EG015590t1_B3	73.33	229.26	0.923361	0.320727	0.306489	0	0.706542	0	0	0	--	--	--	--	B3
c1670.graph_c0	PGSC0003DMP400063149_ERF	73.68	171.29	0.411952	0	0	0.856424	0.472829	1.22192	0.438536	0.923842	--	--	--	--	ERF
c22226.graph_c0	Thecc1EG021580t1_WRKY	67	826.21	2.13515	1.06796	4.50743	3.37352	4.01911	1.35108	0.636421	0.957656	0.00100163	1.6172	0.750073	-0.590743	WRKY
c18303.graph_c0	MDP0000156388_Dof	66.39	617.21	12.4615	13.8194	78.3247	78.79	75.7145	5.5388	7.42393	9.22995	4.10785e-30	2.89098	0.279546	-0.687225	Dof
c36758.graph_c0	mgv1a009834m_bZIP	65.24	1075.21	54.2739	48.0758	112.142	110.24	114.269	30.6917	57.0776	46.5076	2.18631e-11	1.4559	0.971942	-0.0573612	bZIP
c27516.graph_c0	Scf00915.g22704.t1_NF-YB	91.27	918.6	54.1553	39.9428	107.166	110.669	105.537	33.7976	41.1319	40.1383	7.15217e-12	1.51472	0.841955	-0.165156	NF-YB
c25208.graph_c1	PGSC0003DMP400033928_NAC	87.96	551.22	3.84039	8.40388	20.6506	19.6937	23.5088	5.31591	4.76958	4.30622	1.02492e-10	2.14259	0.927187	-0.200072	NAC
c34078.graph_c0	mgv1a020225m_HSF	71.88	1681.13	143.97	93.4689	226.287	223.257	218.336	130.104	85.7006	87.4469	2.13099e-10	1.22259	0.965092	-0.110528	HSF
c34129.graph_c1	mgv1a007979m_NAC	76.84	1372.48	21.285	24.6978	36.4005	39.3869	37.4127	22.9257	17.8969	18.3325	1.12528e-05	1.04488	0.956162	-0.0846788	NAC
c37361.graph_c0	PGSC0003DMP400033616_HSF	65.17	458.22	9.39365	5.6164	16.1012	20.9695	20.6799	3.04515	2.13111	4.48951	1.94342e-06	1.67345	0.219735	-1.09414	HSF
c34335.graph_c0	333455_C2H2	63.88	2267.84	10.3301	8.20299	21.9054	22.8987	22.4276	6.92186	6.72389	7.11734	1.63597e-11	1.59467	0.691418	-0.291076	C2H2
c23488.graph_c0	PGSC0003DMP400054120_NAC	79.02	1446.21	92.1678	88.2638	239.724	241.061	236.441	61.9422	68.0939	67.2389	9.0188e-19	1.73112	0.553672	-0.321189	NAC
c22728.graph_c0	mgv1a014332m_MYB_related	66.21	1143.21	28.5164	63.8043	126.185	122.225	119.87	18.4304	26.0199	24.0854	3.2447e-16	1.75641	0.408596	-0.858623	related
c32615.graph_c0	mgv1a012663m_DBB	76.11	1562.21	22.0876	4.47145	54.4688	52.3511	57.3911	4.19799	5.62579	6.38162	4.89066e-19	2.33663	0.674325	-1.19071	DBB
c37085.graph_c0	MDP0000464809_GRAS	66.02	792.21	17.5471	13.644	24.8348	27.4984	28.5233	16.0282	11.6628	11.9851	5.41842e-05	1.10957	0.955257	-0.11117	GRAS
c36569.graph_c0	mgv1a010993m_NAC	70.67	1661.21	347.419	432.625	719.699	722.971	722.195	236.239	307.528	312.354	1.76337e-12	1.21935	0.548573	-0.307835	NAC
c25634.graph_c0	Scf00044.g4995.t1_ERF	65	1315.21	3.2191	6.65298	23.5606	26.4904	22.6615	1.5914	2.0561	1.50399	5.8427e-23	2.63981	0.105897	-1.371	ERF
c19324.graph_c0	Neem_25391_f_1_HSF	85	518.22	30.7732	25.8239	52.6091	50.5295	46.2609	23.964	23.1922	20.1539	1.36392e-05	1.13703	0.8509	-0.20494	HSF
c29523.graph_c0	mgv1a010846m_bHLH	66.9	1637.21	2.19808	3.50311	0.901277	0.806415	0.939908	3.40909	3.1199	2.94799	0.00315327	-1.35414	0.835171	0.293446	bHLH
c29589.graph_c0	mgv1a020913m_HSF	61.67	1268.18	2.05873	1.33356	0.387847	0.578375	0.127728	3.35584	1.83619	1.74694	0.00799706	-1.90114	0.669209	0.566669	HSF
c32465.graph_c0	Lus10025533_B3	65.01	3193.16	1.2375	1.40467	0.374086	0.48238	0.355094	1.66053	1.15269	1.41239	0.00372064	-1.37976	0.893588	0.229011	B3
c25172.graph_c0	Jcr4S05344.10_LBD	74.53	781.21	7.58735	5.08265	1.25923	0.938908	1.45143	5.71564	7.7885	6.27948	0.000149011	-2.06489	0.925075	0.18494	LBD
c28866.graph_c0	MDP0000288452_LBD	67.07	772.83	17.4393	18.9336	5.54612	5.97926	5.65908	12.9996	16.2319	21.2951	2.24823e-05	-1.33826	1	0.0302216	LBD
c12700.graph_c0	mgv1a013545m_ERF	75.12	1280.21	3.19687	2.29743	0.384203	0.630235	0.759165	3.21532	2.69907	2.78119	0.000126033	-1.89664	0.919194	0.203527	ERF
c36474.graph_c0	MDP0000312598_B3	67.05	2851.7	27.0455	27.8989	9.53566	9.25954	10.1391	32.9546	29.0542	26.2475	8.60888e-08	-1.18324	0.728415	0.233067	B3
c10486.graph_c0	mgv1a015325m_GATA	75.46	1082.21	25.2987	37.6411	7.27193	8.53984	9.13029	26.1094	39.7028	32.681	1.35571e-06	-1.58377	0.859111	0.208011	GATA
c29169.graph_c0	Nta000478_C3H	62.18	2556.85	123.859	92.572	25.5577	24.7282	25.3092	105.953	100.945	97.5086	1.2062e-06	-1.78363	0.988123	0.0348825	C3H
c28752.graph_c0	mgv1a008095m_bHLH	69.65	1461.21	33.9485	40.9615	13.6087	12.4991	13.6905	34.5684	45.3926	47.3259	4.87281e-07	-1.16677	0.615157	0.322245	bHLH
c26541.graph_c0	mgv1a018160m_NAC	64.96	1010.21	40.3733	31.5167	12.52	14.8845	15.4733	57.3217	48.8529	52.3196	0.000528353	-1.0099	0.0670059	0.684096	NAC
c29696.graph_c0	mgv1a011866m_B3	77.23	1014.85	2.85076	4.41969	1.38475	0.289101	0.558641	3.43733	3.7749	3.74231	0.00190189	-1.95615	0.95921	0.152949	B3
c29769.graph_c0	27843.m000161_C3H	72	1287.55	36.2256	39.4619	12.8247	13.5013	12.8951	32.295	43.2889	45.4744	3.33975e-07	-1.20492	0.777342	0.232721	C3H
c15687.graph_c1	mgv1a011234m_HD-ZIP	81.9	251.26	63.4693	82.5258	9.78787	6.71421	9.67017	59.6991	80.1213	70.5382	2.2666e-18	-2.73304	0.967367	0.0851857	HD-ZIP
c8832.graph_c0	Thecc1EG027157t1_ERF	64.89	664.21	2.97462	1.99265	0.105788	0.552148	0.243871	6.61741	4.41058	4.64578	0.000127167	-2.72578	0.117155	1.19539	ERF
c31340.graph_c0	mgv1a027139m_bHLH	62.5	1760.21	138.825	110.825	47.783	50.3377	48.8648	155.61	125.464	125.817	5.34535e-05	-1.02845	0.691418	0.247837	bHLH
c32149.graph_c0	PGSC0003DMP400028292_AP2	73.23	2083.55	37.2874	35.4319	10.8591	9.71619	10.3787	31.074	35.4033	33.4179	1.41241e-11	-1.49261	1	0.00794476	AP2
