# Supplementary material for: Transcriptome Sequencing in Response to Salicylic Acid in Salvia miltiorrhiza
Source: PLoS One. 2016 Jan 25;11(1):e0147849. doi: 10.1371/journal.pone.0147849 (PMC4726470; doi:10.1371/journal.pone.0147849)
Supplement: S10 Table — (XLS) [file pone.0147849.s014.xls]

## Sheet: Sheet1
Table S10. List of up and down regulated candidate CYP450 genes.
unigene ID	COG_class	COG_class_annotation	GO_annotation	KEGG_annotation	Swissprot_annotation	nr_annotation	FPKM-T1(0h)	FPKM-T2(0h)	FPKM-T3(2h)	FPKM-T4(2h)	FPKM-T5(2h)	FPKM-T6(8h)	FPKM-T7(8h)	FPKM-T8(8h)	FDR-2h	Log2FC-2h	FDR-8h	Log2FC-8h	regulation group
c14561.graph_c0	[Q]	Secondary metabolites biosynthesis, transport and catabolism	Biological Process: iron ion transport (GO:0006826);; Biological Process: cellular iron ion homeostasis (GO:0006879);; Molecular Function: ferric iron binding (GO:0008199);; Molecular Function: electron carrier activity (GO:0009055);; Biological Process: skotomorphogenesis (GO:0009647);; Molecular Function: steroid 22-alpha hydroxylase activity (GO:0010012);; Cellular Component: integral componen…	K12639|0.0|vvi:100257922|hypothetical protein LOC100257922	Cytochrome P450 724B1 OS=Oryza sativa subsp. japonica GN=CYP724B1 PE=1 SV=1	PREDICTED: cytochrome P450 724B1 [Vitis vinifera]	44.5914	45.807	13.9385	15.0449	14.4339	32.0331	40.3443	38.6331	2.19588e-09	-1.31379	0.852199	-0.149939	down
c15898.graph_c0	--	--	Molecular Function: oxidoreductase activity (GO:0016491);; Molecular Function: metal ion binding (GO:0046872);;	--	Isoflavone 2&apos;-hydroxylase OS=Glycyrrhiza echinata GN=CYP81E1 PE=1 SV=2	PREDICTED: cytochrome P450 81D1-like [Solanum lycopersicum]	20.8983	15.4834	260.872	253.161	246.174	66.5356	47.5304	46.4076	6.35691e-65	4.12089	7.39459e-06	1.68195	up
c17631.graph_c0	--	--	Molecular Function: binding (GO:0005488);; Biological Process: cellular process (GO:0009987);; Molecular Function: oxidoreductase activity (GO:0016491);; Biological Process: single-organism metabolic process (GO:0044710);; Biological Process: response to stimulus (GO:0050896);;	--	Cytochrome P450 71A9 OS=Glycine max GN=CYP71A9 PE=2 SV=1	PREDICTED: cytochrome P450 83B1-like [Glycine max]	1.54032	0.642047	5.81963	6.07559	7.41489	7.27186	2.93603	1.37449	1.51613e-05	2.86854			up
c18544.graph_c0	--	--	Molecular Function: monooxygenase activity (GO:0004497);; Molecular Function: oxidoreductase activity, acting on paired donors, with incorporation or reduction of molecular oxygen (GO:0016705);; Molecular Function: metal ion binding (GO:0046872);;	--	Cytochrome P450 94A2 OS=Vicia sativa GN=CYP94A2 PE=2 SV=1	cytochrome P450-dependent fatty acid hydroxylase [Nicotiana tabacum]	17.3523	9.98834	112.554	126.424	117.058	56.7064	31.6334	31.4664	1.42883e-39	3.43317	0.0386897	1.66438	up
c19123.graph_c0	[Q]	Secondary metabolites biosynthesis, transport and catabolism	Molecular Function: monooxygenase activity (GO:0004497);; Molecular Function: iron ion binding (GO:0005506);; Molecular Function: electron carrier activity (GO:0009055);; Molecular Function: oxidoreductase activity, acting on paired donors, with incorporation or reduction of molecular oxygen (GO:0016705);; Molecular Function: heme binding (GO:0020037);; Biological Process: oxidation-reduction pro…	--	Geraniol 8-hydroxylase OS=Catharanthus roseus GN=CYP76B6 PE=1 SV=1	cytochrome P450 [Verbena x hybrida]	68.8427	64.2822	133.495	131	133.881	234.28	174.764	173.984	6.19653e-11	1.32292	4.88509e-09	1.67774	up
c21674.graph_c0	--	--	Molecular Function: monooxygenase activity (GO:0004497);; Molecular Function: binding (GO:0005488);; Molecular Function: oxidoreductase activity, acting on paired donors, with incorporation or reduction of molecular oxygen (GO:0016705);;	--	Cytochrome P450 71D7 OS=Solanum chacoense GN=CYP71D7 PE=3 SV=1	cytochrome P450 [Salvia miltiorrhiza]	2.99562	2.42795	6.45329	6.04613	7.24843	3.62052	3.53956	2.98239	0.00213578	1.60239	0.828646	0.448086	up
c22101.graph_c0	--	--	Molecular Function: monooxygenase activity (GO:0004497);; Molecular Function: binding (GO:0005488);; Molecular Function: oxidoreductase activity, acting on paired donors, with incorporation or reduction of molecular oxygen (GO:0016705);;	--	Cytochrome P450 71D7 OS=Solanum chacoense GN=CYP71D7 PE=3 SV=1	PREDICTED: geraniol 8-hydroxylase-like [Fragaria vesca subsp. vesca]	0.450646	0.156535	2.53901	2.80661	2.58256	1.62518	1.27257	0.837771	2.48302e-06	3.42638			up
c23218.graph_c0	--	--	Molecular Function: iron ion binding (GO:0005506);; Molecular Function: electron carrier activity (GO:0009055);; Molecular Function: heme binding (GO:0020037);; Biological Process: oxidation-reduction process (GO:0055114);; Molecular Function: aromatase activity (GO:0070330);;	--	Cytochrome P450 94A2 OS=Vicia sativa GN=CYP94A2 PE=2 SV=1	unknown [Populus trichocarpa]	13.688	10.4174	144.047	138.09	150.188	82.8859	35.3272	35.8297	1.0072e-50	3.90115	0.113167	2.21249	up
c2414.graph_c0	[Q]	Secondary metabolites biosynthesis, transport and catabolism	Molecular Function: iron ion binding (GO:0005506);; Molecular Function: electron carrier activity (GO:0009055);; Molecular Function: heme binding (GO:0020037);; Molecular Function: taxane 13-alpha-hydroxylase activity (GO:0050598);; Biological Process: oxidation-reduction process (GO:0055114);;	--	Taxane 10-beta-hydroxylase OS=Taxus cuspidata GN=CYP725A1 PE=1 SV=1	Cytochrome P450 [Theobroma cacao]	0.23252	0.0807671	1.31005	1.60902	1.68786	0.228693	0.656608	0.172906	7.70497e-07	3.59824			up
c26074.graph_c0	--	--	Molecular Function: monooxygenase activity (GO:0004497);; Molecular Function: binding (GO:0005488);; Molecular Function: oxidoreductase activity, acting on paired donors, with incorporation or reduction of molecular oxygen (GO:0016705);;	--	Cytochrome P450 71D11 (Fragment) OS=Lotus japonicus GN=CYP71D11 PE=2 SV=1	cytochrome P450 [Salvia miltiorrhiza]	0.68631	1.98662	6.06554	4.9867	6.64258	9.7275	7.13617	6.06409	1.44731e-08	2.49426	4.15339e-07	2.67157	up
c27530.graph_c0	--	--	Molecular Function: monooxygenase activity (GO:0004497);; Molecular Function: iron ion binding (GO:0005506);; Molecular Function: zinc ion binding (GO:0008270);; Molecular Function: electron carrier activity (GO:0009055);; Molecular Function: oxidoreductase activity, acting on paired donors, with incorporation or reduction of molecular oxygen (GO:0016705);; Molecular Function: heme binding (GO:00…	--	Isoflavone 2&apos;-hydroxylase OS=Glycyrrhiza echinata GN=CYP81E1 PE=1 SV=2	PREDICTED: cytochrome P450 81D1-like [Fragaria vesca subsp. vesca]	15.2979	17.3128	35.4904	33.8072	33.748	24.5618	16.0932	17.5026	2.47745e-06	1.40612	0.6586	0.385566	up
c27530.graph_c1	[Q]	Secondary metabolites biosynthesis, transport and catabolism	Molecular Function: monooxygenase activity (GO:0004497);; Molecular Function: oxidoreductase activity, acting on paired donors, with incorporation or reduction of molecular oxygen (GO:0016705);; Molecular Function: transition metal ion binding (GO:0046914);;	--	Isoflavone 2&apos;-hydroxylase OS=Glycyrrhiza echinata GN=CYP81E1 PE=1 SV=2	PREDICTED: isoflavone 2&apos;-hydroxylase-like [Solanum lycopersicum]	25.2791	28.0325	64.0684	61.1927	67.5694	55.5132	29.1141	30.8776	7.18267e-13	1.60064	0.511219	0.663456	up
c27814.graph_c0	[Q]	Secondary metabolites biosynthesis, transport and catabolism	Molecular Function: binding (GO:0005488);; Molecular Function: oxidoreductase activity (GO:0016491);;	--	Cytochrome P450 76C2 OS=Arabidopsis thaliana GN=CYP76C2 PE=2 SV=1	hypothetical protein M569_07486, partial [Genlisea aurea]	9.74872	21.3938	15.3196	14.364	15.7188	40.6844	32.858	32.1551	0.558619	0.305878	3.35437e-05	1.33035	up
c27916.graph_c0	[Q]	Secondary metabolites biosynthesis, transport and catabolism	Molecular Function: monooxygenase activity (GO:0004497);; Molecular Function: iron ion binding (GO:0005506);; Molecular Function: electron carrier activity (GO:0009055);; Molecular Function: oxidoreductase activity, acting on paired donors, with incorporation or reduction of molecular oxygen (GO:0016705);; Molecular Function: heme binding (GO:0020037);; Biological Process: oxidation-reduction pro…	--	Cytochrome P450 704C1 OS=Pinus taeda GN=CYP704C1 PE=2 SV=1	cytochrome P450 monooxygenase [Petunia x hybrida]	0.528555	0.0917984	1.75174	1.46303	1.71646	0.779786	0.559716	0.687825	4.62953e-05	2.69882			up
c28371.graph_c0	[Q]	Secondary metabolites biosynthesis, transport and catabolism	Molecular Function: oxidoreductase activity, acting on paired donors, with incorporation or reduction of molecular oxygen, NAD(P)H as one donor, and incorporation of one atom of oxygen (GO:0016709);; Molecular Function: metal ion binding (GO:0046872);;	--	Cytochrome P450 83B1 OS=Arabidopsis thaliana GN=CYP83B1 PE=1 SV=1	PREDICTED: cytochrome P450 83B1 [Vitis vinifera]	1.1949	1.6454	5.68564	5.53704	5.38036	2.78516	3.63051	2.91563	1.68696e-10	2.29851	0.046299	1.27592	up
c28375.graph_c0	[Q]	Secondary metabolites biosynthesis, transport and catabolism	Molecular Function: iron ion binding (GO:0005506);; Biological Process: terpenoid metabolic process (GO:0006721);; Biological Process: defense response (GO:0006952);; Molecular Function: electron carrier activity (GO:0009055);; Biological Process: response to bacterium (GO:0009617);; Cellular Component: membrane (GO:0016020);; Molecular Function: heme binding (GO:0020037);; Cellular Component: in…	--	Cytochrome P450 71A6 (Fragment) OS=Nepeta racemosa GN=CYP71A6 PE=2 SV=1	cytochrome P450 [Nepeta racemosa]	1.08901	1.20575	7.30866	9.53763	10.0635	7.2016	4.70468	3.50671	3.92163e-17	3.29846	0.00460381	2.29556	up
c28422.graph_c0	[Q]	Secondary metabolites biosynthesis, transport and catabolism	Molecular Function: oxidoreductase activity, acting on paired donors, with incorporation or reduction of molecular oxygen, NAD(P)H as one donor, and incorporation of one atom of oxygen (GO:0016709);; Molecular Function: metal ion binding (GO:0046872);;	--	Cytochrome P450 71A9 OS=Glycine max GN=CYP71A9 PE=2 SV=1	PREDICTED: cytochrome P450 83B1-like [Solanum lycopersicum]	0	0	1.83551	1.91624	1.49359	0.106807	0.229993	0.121129	1.35578e-09	Inf			up
c28790.graph_c1	[Q]	Secondary metabolites biosynthesis, transport and catabolism	Molecular Function: monooxygenase activity (GO:0004497);; Molecular Function: iron ion binding (GO:0005506);; Molecular Function: electron carrier activity (GO:0009055);; Molecular Function: oxidoreductase activity, acting on paired donors, with incorporation or reduction of molecular oxygen (GO:0016705);; Molecular Function: heme binding (GO:0020037);; Biological Process: oxidation-reduction pro…	--	Secologanin synthase OS=Catharanthus roseus GN=CYP72A1 PE=2 SV=1	cytochrome P450 monooxygenase [Sesamum indicum]	97.5292	44.6086	167.747	160.647	164.368	158.018	146.247	144.418	7.15133e-11	1.5183	0.0001347	1.19119	up
c29050.graph_c0	[Q]	Secondary metabolites biosynthesis, transport and catabolism	Molecular Function: binding (GO:0005488);; Molecular Function: oxidoreductase activity (GO:0016491);;	--	Cytochrome P450 86B1 OS=Arabidopsis thaliana GN=CYP86B1 PE=2 SV=1	cytochrome P450 [Ipomoea nil]	3.24855	3.62701	10.5357	10.2363	9.17541	14.1496	12.6667	14.7704	7.61098e-11	1.8688	3.96396e-10	2.15072	up
c29088.graph_c0	[Q]	Secondary metabolites biosynthesis, transport and catabolism	Molecular Function: binding (GO:0005488);; Molecular Function: oxidoreductase activity (GO:0016491);;	--	Geraniol 8-hydroxylase OS=Catharanthus roseus GN=CYP76B6 PE=1 SV=1	cytochrome P450 [Salvia miltiorrhiza]	123.555	159.605	136.702	133.407	135.55	319.086	339.538	343.499	0.273451	0.268283	2.91817e-06	1.38153	up
c29261.graph_c0	[Q]	Secondary metabolites biosynthesis, transport and catabolism	Molecular Function: monooxygenase activity (GO:0004497);; Molecular Function: iron ion binding (GO:0005506);; Molecular Function: electron carrier activity (GO:0009055);; Molecular Function: oxidoreductase activity, acting on paired donors, with incorporation or reduction of molecular oxygen (GO:0016705);; Molecular Function: heme binding (GO:0020037);; Biological Process: oxidation-reduction pro…	--	Secologanin synthase OS=Catharanthus roseus GN=CYP72A1 PE=2 SV=1	cytochrome P450 monooxygenase [Sesamum indicum]	11.3815	12.5812	3.93881	2.93718	3.3874	6.83989	7.4225	6.40905	4.40715e-06	-1.47836	0.221969	-0.659617	down
c29417.graph_c1	[Q]	Secondary metabolites biosynthesis, transport and catabolism	Molecular Function: monooxygenase activity (GO:0004497);; Molecular Function: oxidoreductase activity, acting on paired donors, with incorporation or reduction of molecular oxygen (GO:0016705);; Molecular Function: metal ion binding (GO:0046872);;	--	Flavonoid 3&apos;-monooxygenase OS=Petunia hybrida GN=CYP75B2 PE=2 SV=1	CYP92B2v2 [Nicotiana tabacum]	38.1789	95.5954	144.122	132.182	143.343	164.11	129.642	129.208	5.29161e-08	1.4141	0.00170228	1.23071	up
c29485.graph_c0	[Q]	Secondary metabolites biosynthesis, transport and catabolism	Molecular Function: iron ion binding (GO:0005506);; Molecular Function: electron carrier activity (GO:0009055);; Molecular Function: flavonoid 3'-monooxygenase activity (GO:0016711);; Molecular Function: heme binding (GO:0020037);; Biological Process: oxidation-reduction process (GO:0055114);;	K09754|0.0|rcu:RCOM_1106600|cytochrome P450, putative (EC:1.14.13.21)	Cytochrome P450 98A2 OS=Glycine max GN=CYP98A2 PE=2 SV=1	cytochrome P450 monooxygenase CS3`H [Salvia miltiorrhiza]	124.747	92.951	38.7353	40.439	40.0424	87.7723	103.876	104.949	0.000539903	-1.13256	1	-0.00790652	down
c29684.graph_c0	[Q]	Secondary metabolites biosynthesis, transport and catabolism	Molecular Function: monooxygenase activity (GO:0004497);; Molecular Function: iron ion binding (GO:0005506);; Molecular Function: electron carrier activity (GO:0009055);; Molecular Function: oxidoreductase activity, acting on paired donors, with incorporation or reduction of molecular oxygen (GO:0016705);; Molecular Function: heme binding (GO:0020037);; Biological Process: oxidation-reduction pro…	--	Cytochrome P450 71D10 OS=Glycine max GN=CYP71D10 PE=2 SV=1	cytochrome P450 [Salvia miltiorrhiza]	6.29525	4.03234	14.241	17.2053	16.4166	10.5084	6.20315	5.82181	8.33532e-12	1.94541	0.512198	0.660922	up
c29872.graph_c0	[Q]	Secondary metabolites biosynthesis, transport and catabolism	Molecular Function: monooxygenase activity (GO:0004497);; Molecular Function: iron ion binding (GO:0005506);; Molecular Function: electron carrier activity (GO:0009055);; Molecular Function: oxidoreductase activity, acting on paired donors, with incorporation or reduction of molecular oxygen (GO:0016705);; Molecular Function: heme binding (GO:0020037);; Molecular Function: secologanin synthase ac…	--	Cytochrome P450 714C2 OS=Oryza sativa subsp. japonica GN=CYP714C2 PE=2 SV=1	Cytochrome P450 [Theobroma cacao]	5.08386	7.66663	2.58899	2.05932	1.94231	2.49317	2.37349	2.7313	0.000535027	-1.19942	0.011495	-1.18513	down
c29971.graph_c0	[Q]	Secondary metabolites biosynthesis, transport and catabolism	Molecular Function: binding (GO:0005488);; Molecular Function: oxidoreductase activity (GO:0016491);;	--	Secologanin synthase OS=Catharanthus roseus GN=CYP72A1 PE=2 SV=1	hypothetical protein M569_05150 [Genlisea aurea]	0.753692	0.454705	5.1667	6.29979	5.77417	8.08055	6.32756	5.33152	4.05964e-20	3.56627	2.18687e-14	3.566	up
c30198.graph_c0	[Q]	Secondary metabolites biosynthesis, transport and catabolism	Molecular Function: monooxygenase activity (GO:0004497);; Molecular Function: oxidoreductase activity, acting on paired donors, with incorporation or reduction of molecular oxygen (GO:0016705);; Molecular Function: metal ion binding (GO:0046872);;	--	Cytochrome P450 81D1 OS=Arabidopsis thaliana GN=CYP81D1 PE=2 SV=1	Cytochrome P450, family 81, subfamily D, polypeptide 8 [Theobroma cacao]	682.537	767.446	3117.02	3167.01	3118.39	2423.39	2510.12	2455.25	9.97263e-55	2.4433	3.14628e-11	1.90367	up
c30358.graph_c0	[Q]	Secondary metabolites biosynthesis, transport and catabolism	Molecular Function: iron ion binding (GO:0005506);; Cellular Component: cell wall (GO:0005618);; Cellular Component: mitochondrion (GO:0005739);; Cellular Component: plasma membrane (GO:0005886);; Molecular Function: electron carrier activity (GO:0009055);; Molecular Function: heme binding (GO:0020037);; Molecular Function: flavonoid 3',5'-hydroxylase activity (GO:0033772);; Biological Process: o…	--	Flavonoid 3&apos;-monooxygenase OS=Petunia hybrida GN=CYP75B2 PE=2 SV=1	PREDICTED: cytochrome P450 93A1-like [Solanum lycopersicum]	46.0241	52.5771	47.9626	46.9798	44.696	121.237	101.947	102.797	0.365197	0.248576	2.15925e-05	1.27817	up
c30448.graph_c0	[Q]	Secondary metabolites biosynthesis, transport and catabolism	Molecular Function: iron ion binding (GO:0005506);; Molecular Function: electron carrier activity (GO:0009055);; Molecular Function: heme binding (GO:0020037);; Molecular Function: hydroxyphenylacetonitrile 2-monooxygenase activity (GO:0047085);; Molecular Function: 4-hydroxyphenylacetaldehyde oxime monooxygenase activity (GO:0050592);; Biological Process: oxidation-reduction process (GO:0055114)…	--	Cytochrome P450 71D10 OS=Glycine max GN=CYP71D10 PE=2 SV=1	cytochrome P450 [Salvia miltiorrhiza]	2.04067	4.04039	8.6231	7.83735	8.88795	16.9506	9.65689	11.5423	8.61965e-06	1.81914	0.000402481	2.21247	up
c30821.graph_c0	[Q]	Secondary metabolites biosynthesis, transport and catabolism	Molecular Function: monooxygenase activity (GO:0004497);; Molecular Function: iron ion binding (GO:0005506);; Cellular Component: extracellular region (GO:0005576);; Cellular Component: endoplasmic reticulum (GO:0005783);; Cellular Component: plasma membrane (GO:0005886);; Molecular Function: electron carrier activity (GO:0009055);; Biological Process: response to ethylene (GO:0009723);; Biologic…	K00517|1e-67|ath:AT4G37370|CYP81D8	Cytochrome P450 81D1 OS=Arabidopsis thaliana GN=CYP81D1 PE=2 SV=1	cytochrome like protein [Arabidopsis thaliana]	5.83253	5.75313	83.489	80.5985	77.9748	22.4098	14.7722	15.4588	3.29124e-63	4.12781	5.45903e-05	1.73126	up
c31057.graph_c0	[Q]	Secondary metabolites biosynthesis, transport and catabolism	Molecular Function: monooxygenase activity (GO:0004497);; Molecular Function: iron ion binding (GO:0005506);; Molecular Function: electron carrier activity (GO:0009055);; Molecular Function: oxidoreductase activity, acting on paired donors, with incorporation or reduction of molecular oxygen (GO:0016705);; Molecular Function: heme binding (GO:0020037);; Biological Process: oxidation-reduction pro…	--	Secologanin synthase OS=Catharanthus roseus GN=CYP72A1 PE=2 SV=1	PREDICTED: secologanin synthase-like [Solanum lycopersicum]	706.495	828.396	2563.38	2483.82	2526.62	1576.96	1292.58	1272.37	3.69766e-40	2.0501	0.00155096	0.985425	up
c31293.graph_c0	[Q]	Secondary metabolites biosynthesis, transport and catabolism	Molecular Function: steroid hydroxylase activity (GO:0008395);; Biological Process: response to light stimulus (GO:0009416);; Biological Process: response to auxin (GO:0009733);; Biological Process: response to brassinosteroid (GO:0009741);; Biological Process: brassinosteroid homeostasis (GO:0010268);; Biological Process: brassinosteroid metabolic process (GO:0016131);; Molecular Function: oxyge…	--	Cytochrome P450 734A1 OS=Arabidopsis thaliana GN=CYP734A1 PE=2 SV=1	PREDICTED: cytochrome P450 734A1-like [Vitis vinifera]	0.454125	0.129063	1.27247	1.07131	0.993682	1.82721	0.393462	0.552592	0.000143041	2.23178			up
c31435.graph_c0	--	--	Molecular Function: monooxygenase activity (GO:0004497);; Molecular Function: iron ion binding (GO:0005506);; Molecular Function: electron carrier activity (GO:0009055);; Molecular Function: oxidoreductase activity, acting on paired donors, with incorporation or reduction of molecular oxygen (GO:0016705);; Molecular Function: heme binding (GO:0020037);; Biological Process: oxidation-reduction pro…	--	Cytochrome P450 94A1 OS=Vicia sativa GN=CYP94A1 PE=2 SV=2	cytochrome P450-dependent fatty acid hydroxylase [Nicotiana tabacum]	125.158	115.83	670.287	666.818	667.341	249.322	170.119	167.481	8.90993e-55	2.79755	0.0527642	0.829998	up
c31666.graph_c0	[Q]	Secondary metabolites biosynthesis, transport and catabolism	Molecular Function: iron ion binding (GO:0005506);; Molecular Function: electron carrier activity (GO:0009055);; Cellular Component: chloroplast (GO:0009507);; Biological Process: brassinosteroid biosynthetic process (GO:0016132);; Molecular Function: oxidoreductase activity, acting on paired donors, with incorporation or reduction of molecular oxygen, NAD(P)H as one donor, and incorporation of o…	--	3-epi-6-deoxocathasterone 23-monooxygenase OS=Arabidopsis thaliana GN=CYP90D1 PE=2 SV=1	cytochrome P450 probable 6-deoxoteasterone to 3-dehydro 6-deoxoteasterone or teasterone to 3-dehydro teasterone [Populus trichocarpa]	7.25691	7.6816	2.20256	1.62546	1.53218	2.6438	7.22974	7.0157	8.13505e-08	-1.73505	0.855022	-0.263133	down
c32648.graph_c1	[O]	Posttranslational modification, protein turnover, chaperones	Biological Process: protein peptidyl-prolyl isomerization (GO:0000413);; Molecular Function: peptidyl-prolyl cis-trans isomerase activity (GO:0003755);; Cellular Component: endosome (GO:0005768);; Cellular Component: Golgi apparatus (GO:0005794);; Cellular Component: trans-Golgi network (GO:0005802);; Biological Process: protein folding (GO:0006457);;	--	Peptidyl-prolyl cis-trans isomerase CYP19-4 OS=Arabidopsis thaliana GN=CYP19-4 PE=1 SV=2	peptidyl-prolyl cis-trans isomerase, partial [Genlisea aurea]	8.17626	7.27336	3.56899	2.13898	2.8952	6.3761	5.16033	5.88175	0.00386658	-1.10575	0.807098	-0.279414	down
c32931.graph_c0	[Q]	Secondary metabolites biosynthesis, transport and catabolism	Molecular Function: iron ion binding (GO:0005506);; Molecular Function: electron carrier activity (GO:0009055);; Biological Process: abscisic acid metabolic process (GO:0009687);; Biological Process: response to red light (GO:0010114);; Molecular Function: (+)-abscisic acid 8'-hydroxylase activity (GO:0010295);; Molecular Function: oxygen binding (GO:0019825);; Molecular Function: heme binding (G…	K09843|0.0|vvi:100246968|hypothetical protein LOC100246968	Abscisic acid 8&apos;-hydroxylase 4 OS=Arabidopsis thaliana GN=CYP707A4 PE=2 SV=2	Abscisic acid 8&apos;-hydroxylase 4 isoform 1 [Theobroma cacao]	0.463875	0.414334	2.47079	3.47367	2.6204	0.786353	0.81041	0.742219	7.25054e-12	3.02731	0.434012	0.961588	up
c33501.graph_c0	[Q]	Secondary metabolites biosynthesis, transport and catabolism	Molecular Function: monooxygenase activity (GO:0004497);; Molecular Function: oxidoreductase activity, acting on paired donors, with incorporation or reduction of molecular oxygen (GO:0016705);; Molecular Function: metal ion binding (GO:0046872);;	--	Cytochrome P450 89A2 OS=Arabidopsis thaliana GN=CYP89A2 PE=2 SV=2	PREDICTED: cytochrome P450 89A9-like [Solanum lycopersicum]	20.391	27.6027	41.5913	41.5365	43.6871	32.6153	34.8334	34.0195	2.04061e-07	1.1527	0.0989094	0.639175	up
c35024.graph_c0	[Q]	Secondary metabolites biosynthesis, transport and catabolism	Molecular Function: monooxygenase activity (GO:0004497);; Molecular Function: iron ion binding (GO:0005506);; Molecular Function: electron carrier activity (GO:0009055);; Molecular Function: oxidoreductase activity, acting on paired donors, with incorporation or reduction of molecular oxygen (GO:0016705);; Molecular Function: heme binding (GO:0020037);; Biological Process: oxidation-reduction pro…	--	Flavonoid 3&apos;-monooxygenase OS=Petunia hybrida GN=CYP75B2 PE=2 SV=1	flavonoid 3&apos; hydroxylase [Actinidia chinensis]	10.1715	10.4363	10.6577	11.3701	10.6717	30.6	46.5112	46.7525	0.187408	0.410231	9.52726e-06	2.143	up
c35835.graph_c0	[Q]	Secondary metabolites biosynthesis, transport and catabolism	Molecular Function: oxidoreductase activity, acting on paired donors, with incorporation or reduction of molecular oxygen, NAD(P)H as one donor, and incorporation of one atom of oxygen (GO:0016709);; Molecular Function: metal ion binding (GO:0046872);;	--	Cytochrome P450 71A1 OS=Persea americana GN=CYP71A1 PE=1 SV=2	PREDICTED: cytochrome P450 83B1 [Vitis vinifera]	25.7823	17.995	106.251	99.961	105.269	69.0987	46.1655	42.4608	1.07544e-32	2.56517	0.00916103	1.38759	up
c35970.graph_c0	[Q]	Secondary metabolites biosynthesis, transport and catabolism	Molecular Function: monooxygenase activity (GO:0004497);; Molecular Function: iron ion binding (GO:0005506);; Molecular Function: electron carrier activity (GO:0009055);; Molecular Function: oxidoreductase activity, acting on paired donors, with incorporation or reduction of molecular oxygen (GO:0016705);; Molecular Function: heme binding (GO:0020037);; Biological Process: oxidation-reduction pro…	--	Secologanin synthase OS=Catharanthus roseus GN=CYP72A1 PE=2 SV=1	PREDICTED: secologanin synthase-like [Solanum lycopersicum]	57.2546	56.3265	77.1649	71.9331	72.7882	125.295	94.2876	93.4151	0.00284299	0.708787	0.00138538	1.0107	up
c36069.graph_c0	--	--	Molecular Function: monooxygenase activity (GO:0004497);; Molecular Function: iron ion binding (GO:0005506);; Molecular Function: electron carrier activity (GO:0009055);; Molecular Function: oxidoreductase activity, acting on paired donors, with incorporation or reduction of molecular oxygen (GO:0016705);; Molecular Function: heme binding (GO:0020037);; Biological Process: oxidation-reduction pro…	--	Secologanin synthase OS=Catharanthus roseus GN=CYP72A1 PE=2 SV=1	cytochrome P450 monooxygenase [Sesamum indicum]	22.8935	19.5067	99.7387	98.303	94.5674	36.8278	30.4491	28.7827	1.02735e-28	2.5261	0.0556401	0.72525	up
c36171.graph_c0	--	--	Molecular Function: monooxygenase activity (GO:0004497);; Biological Process: defense response (GO:0006952);; Molecular Function: oxidoreductase activity, acting on paired donors, with incorporation or reduction of molecular oxygen (GO:0016705);; Biological Process: indole glucosinolate metabolic process (GO:0042343);; Cellular Component: cell part (GO:0044464);; Molecular Function: metal ion bin…	--	Cytochrome P450 81F1 OS=Arabidopsis thaliana GN=CYP81F1 PE=2 SV=2	Cytochrome P450, family 81, subfamily H, polypeptide 1, putative [Theobroma cacao]	1.83247	1.90955	6.37684	5.70626	5.25075	3.30424	4.20442	5.79128	0.00170193	1.95562			up
c36171.graph_c1	[Q]	Secondary metabolites biosynthesis, transport and catabolism	Molecular Function: monooxygenase activity (GO:0004497);; Molecular Function: oxidoreductase activity, acting on paired donors, with incorporation or reduction of molecular oxygen (GO:0016705);; Molecular Function: metal ion binding (GO:0046872);;	--	Cytochrome P450 81F1 OS=Arabidopsis thaliana GN=CYP81F1 PE=2 SV=2	hypothetical protein PRUPE_ppa004635mg [Prunus persica]	11.2092	14.0366	28.8457	29.6256	28.7181	21.7029	18.6315	20.0453	1.84729e-08	1.53712	0.0800425	0.813929	up
c36760.graph_c0	--	--	Molecular Function: oxidoreductase activity (GO:0016491);;	--	Cytochrome P450 714D1 OS=Oryza sativa subsp. japonica GN=CYP714D1 PE=1 SV=1	unnamed protein product [Vitis vinifera]	25.4719	33.8739	37.5191	33.9128	43.6255	117.922	94.8498	99.5331	0.020788	0.70506	2.21918e-10	1.95194	up
c8811.graph_c0	--	--	Cellular Component: membrane (GO:0016020);; Molecular Function: oxidoreductase activity (GO:0016491);; Molecular Function: metal ion binding (GO:0046872);;	--	Cytochrome P450 71A6 (Fragment) OS=Nepeta racemosa GN=CYP71A6 PE=2 SV=1	cytochrome P450 [Nepeta racemosa]	1.0987	0.57246	3.27719	5.4171	7.55571	3.51201	3.19955	1.5319	0.00250627	3.01076			up
c8886.graph_c0	[Q]	Secondary metabolites biosynthesis, transport and catabolism	Molecular Function: iron ion binding (GO:0005506);; Molecular Function: electron carrier activity (GO:0009055);; Molecular Function: heme binding (GO:0020037);; Molecular Function: taxane 13-alpha-hydroxylase activity (GO:0050598);; Biological Process: oxidation-reduction process (GO:0055114);;	--	Cytochrome P450 716B2 OS=Picea sitchensis GN=CYP716B2 PE=2 SV=1	cytochrome P450 [Salvia miltiorrhiza]	23.167	11.8959	1.33531	2.78808	0.769655	7.30428	8.56913	9.77741	0.00295416	-3.11155	0.384349	-0.91263	down
c8920.graph_c0	[Q]	Secondary metabolites biosynthesis, transport and catabolism	Molecular Function: iron ion binding (GO:0005506);; Molecular Function: electron carrier activity (GO:0009055);; Molecular Function: heme binding (GO:0020037);; Molecular Function: taxane 13-alpha-hydroxylase activity (GO:0050598);; Biological Process: oxidation-reduction process (GO:0055114);;	--	Cytochrome P450 716B2 OS=Picea sitchensis GN=CYP716B2 PE=2 SV=1	cytochrome P450 [Salvia miltiorrhiza]	48.0363	25.8659	3.01834	4.81931	3.68413	13.2438	17.2808	18.8007	0.000993149	-2.95145	0.253057	-1.04342	down
c9322.graph_c0	--	--	Molecular Function: monooxygenase activity (GO:0004497);; Biological Process: defense response (GO:0006952);; Molecular Function: oxidoreductase activity, acting on paired donors, with incorporation or reduction of molecular oxygen (GO:0016705);; Biological Process: indole glucosinolate metabolic process (GO:0042343);; Cellular Component: cell part (GO:0044464);; Molecular Function: metal ion bin…	--	Cytochrome P450 81D1 OS=Arabidopsis thaliana GN=CYP81D1 PE=2 SV=1	Cytochrome P450, family 81, subfamily D, polypeptide 5, putative [Theobroma cacao]	13.3304	10.3633	158.627	156.818	163.944	37.0348	29.7017	31.2829	1.0072e-50	4.07569	0.000329371	1.59226	up
