# Supplementary material for: Transcriptome Sequencing in Response to Salicylic Acid in Salvia miltiorrhiza
Source: PLoS One. 2016 Jan 25;11(1):e0147849. doi: 10.1371/journal.pone.0147849 (PMC4726470; doi:10.1371/journal.pone.0147849)
Supplement: S11 Table — (XLS) [file pone.0147849.s015.xls]

## Sheet: Sheet1
Table S11. List of identified candidate ABC transporter genes in our RNA-seq data.
unigene ID	COG_class	COG_class_annotation	GO_annotation	KEGG_annotation	Swissprot_annotation	nr_annotation	FPKM-T1(0h)	FPKM-T2(0h)	FPKM-T3(2h)	FPKM-T4(2h)	FPKM-T5(2h)	FPKM-T6(8h)	FPKM-T7(8h)	FPKM-T8(8h)	FDR-2h	Log2FC-2h	regulation in 2h	FDR-8h	Log2FC-8h	regulation in 8h
c34846.graph_c0	[V]	Defense mechanisms	Cellular Component: plant-type vacuole (GO:0000325);; Molecular Function: ATP binding (GO:0005524);; Cellular Component: vacuolar membrane (GO:0005774);; Cellular Component: plasma membrane (GO:0005886);; Biological Process: ATP catabolic process (GO:0006200);; Molecular Function: xenobiotic-transporting ATPase activity (GO:0008559);; Molecular Function: arsenite-transmembrane transporting ATPase…	--	ABC transporter C family member 2 OS=Arabidopsis thaliana GN=ABCC2 PE=1 SV=2	PREDICTED: ABC transporter C family member 2-like [Vitis vinifera]	137.331	190.614	315.02	324.367	301.773	160.517	156.851	152.383	4.81e-14	1.27252	up	0.95612	0.0772659	up
c31607.graph_c0	[V]	Defense mechanisms	Molecular Function: ATP binding (GO:0005524);; Biological Process: ATP catabolic process (GO:0006200);; Cellular Component: membrane (GO:0016020);; Molecular Function: ATPase activity (GO:0016887);;	--	Pleiotropic drug resistance protein 2 OS=Nicotiana plumbaginifolia GN=PDR2 PE=2 SV=1	PREDICTED: ABC transporter G family member 34-like [Solanum lycopersicum]	112.222	166.499	94.3329	93.841	92.3113	151.429	141.944	139.539	0.364551	-0.239941	down	0.803193	0.194354	up
c30542.graph_c0	[V]	Defense mechanisms	Molecular Function: ATP binding (GO:0005524);; Cellular Component: plasma membrane (GO:0005886);; Biological Process: ATP catabolic process (GO:0006200);; Molecular Function: xenobiotic-transporting ATPase activity (GO:0008559);; Biological Process: gravitropism (GO:0009630);; Biological Process: response to cytokinin (GO:0009735);; Biological Process: auxin efflux (GO:0010315);; Biological Proce…	K05658|0.0|vvi:100267452|hypothetical protein LOC100267452	ABC transporter B family member 4 OS=Arabidopsis thaliana GN=ABCB4 PE=1 SV=1	PREDICTED: ABC transporter B family member 11 [Vitis vinifera]	98.0427	97.9831	341.454	344.949	342.158	228.06	189.412	185.279	5.24e-35	2.13486	up	9.55022e-05	1.17002	up
c27354.graph_c0	--	--	Molecular Function: ATP binding (GO:0005524);; Cellular Component: plasma membrane (GO:0005886);; Biological Process: ATP catabolic process (GO:0006200);; Cellular Component: plastid (GO:0009536);; Molecular Function: heme-transporting ATPase activity (GO:0015439);;	K06185|0.0|rcu:RCOM_0473000|ATP-dependent transporter, putative (EC:3.6.3.41)	ABC transporter F family member 1 OS=Arabidopsis thaliana GN=ABCF1 PE=1 SV=1	ATP-dependent transporter, putative [Ricinus communis]	78.4713	88.3333	88.2426	87.83	88.4417	91.1914	94.3802	92.6935	0.0734572	0.411465	up	0.635371	0.292722	up
c35698.graph_c0	[V]	Defense mechanisms	Cellular Component: plant-type vacuole (GO:0000325);; Molecular Function: ATP binding (GO:0005524);; Cellular Component: vacuolar membrane (GO:0005774);; Cellular Component: Golgi apparatus (GO:0005794);; Cellular Component: plasma membrane (GO:0005886);; Biological Process: ATP catabolic process (GO:0006200);; Biological Process: drug transmembrane transport (GO:0006855);; Molecular Function: fo…	--	ABC transporter C family member 4 OS=Arabidopsis thaliana GN=ABCC4 PE=1 SV=2	PREDICTED: ABC transporter C family member 4-like [Solanum lycopersicum]	78.4227	75.4007	74.0465	73.9508	74.689	82.5675	66.2378	63.4107	0.227125	0.276088	up	1	0.0123478	up
c30513.graph_c0	[S]	Function unknown	Molecular Function: inorganic phosphate transmembrane transporter activity (GO:0005315);; Molecular Function: ATP binding (GO:0005524);; Cellular Component: vacuolar membrane (GO:0005774);; Cellular Component: plasma membrane (GO:0005886);; Biological Process: ATP catabolic process (GO:0006200);; Molecular Function: ATPase activity (GO:0016887);; Biological Process: phosphate ion transmembrane tr…	--	ABC transporter I family member 17 OS=Arabidopsis thaliana GN=ABCI17 PE=2 SV=1	hypothetical protein M569_01919, partial [Genlisea aurea]	64.2679	54.3867	63.7	58.7253	60.9106	61.7679	43.0845	40.7196	0.120169	0.366639	up	0.889483	-0.161455	down
c33580.graph_c0	[V]	Defense mechanisms	Molecular Function: ATP binding (GO:0005524);; Cellular Component: plasma membrane (GO:0005886);; Biological Process: ATP catabolic process (GO:0006200);; Cellular Component: plasmodesma (GO:0009506);; Biological Process: response to nematode (GO:0009624);; Cellular Component: integral component of membrane (GO:0016021);; Molecular Function: ATPase activity, coupled to transmembrane movement of s…	--	ABC transporter C family member 9 OS=Arabidopsis thaliana GN=ABCC9 PE=2 SV=2	Multidrug resistance protein ABC transporter family [Theobroma cacao]	63.2993	35.001	25.9574	26.0459	26.2607	19.8863	40.517	39.4683	0.310577	-0.599827	down	0.76548	-0.434185	down
c33097.graph_c0	[R]	General function prediction only	Cellular Component: histone acetyltransferase complex (GO:0000123);; Molecular Function: DNA binding (GO:0003677);; Molecular Function: transporter activity (GO:0005215);; Molecular Function: protein binding (GO:0005515);; Molecular Function: ATP binding (GO:0005524);; Cellular Component: plasma membrane (GO:0005886);; Biological Process: ATP catabolic process (GO:0006200);; Biological Process: t…	--	ABC transporter F family member 5 OS=Arabidopsis thaliana GN=ABCF5 PE=2 SV=1	hypothetical protein M569_01962, partial [Genlisea aurea]	54.8588	40.0667	43.3765	42.4944	41.3451	41.462	37.2171	35.3957	0.581795	0.157881	up	0.812493	-0.19232	down
c35478.graph_c0	[V]	Defense mechanisms	Biological Process: polysaccharide biosynthetic process (GO:0000271);; Molecular Function: protein binding (GO:0005515);; Molecular Function: ATP binding (GO:0005524);; Cellular Component: plasma membrane (GO:0005886);; Biological Process: ATP catabolic process (GO:0006200);; Biological Process: regulation of cell size (GO:0008361);; Molecular Function: xenobiotic-transporting ATPase activity (GO…	--	ABC transporter B family member 19 OS=Arabidopsis thaliana GN=ABCB19 PE=1 SV=1	LO4 [Solanum pennellii]	48.9329	43.6038	16.9331	17.3818	16.2978	19.8627	22.4002	21.813	3.72e-07	-1.13003	down	0.00132949	-0.980748	down
c24789.graph_c0	[V]	Defense mechanisms	Cellular Component: plant-type vacuole (GO:0000325);; Molecular Function: ATP binding (GO:0005524);; Cellular Component: vacuolar membrane (GO:0005774);; Biological Process: ATP catabolic process (GO:0006200);; Biological Process: toxin catabolic process (GO:0009407);; Biological Process: response to cyclopentenone (GO:0010583);; Cellular Component: integral component of membrane (GO:0016021);; M…	--	ABC transporter C family member 2 OS=Arabidopsis thaliana GN=ABCC2 PE=1 SV=2	hypothetical protein M569_10464 [Genlisea aurea]	44.9074	38.6035	38.3308	37.582	37.1727	56.2117	57.6214	56.9609	0.497878	0.176864	up	0.138206	0.580124	up
c33965.graph_c0	[V]	Defense mechanisms	Molecular Function: ATP binding (GO:0005524);; Biological Process: ATP catabolic process (GO:0006200);; Cellular Component: integral component of membrane (GO:0016021);; Molecular Function: 2-alkenal reductase [NAD(P)] activity (GO:0032440);; Molecular Function: ATPase activity, coupled to transmembrane movement of substances (GO:0042626);; Biological Process: transmembrane transport (GO:0055085)…	--	ABC transporter C family member 10 OS=Arabidopsis thaliana GN=ABCC10 PE=2 SV=2	hypothetical protein M569_10611, partial [Genlisea aurea]	44.277	30.0816	143.066	140.34	137.855	128.919	76.4293	74.7264	2.61e-34	2.23588	up	0.0349735	1.45028	up
c24117.graph_c0	[R]	General function prediction only	Molecular Function: ATP binding (GO:0005524);; Biological Process: ATP catabolic process (GO:0006200);; Molecular Function: electron carrier activity (GO:0009055);; Molecular Function: ATPase activity (GO:0016887);; Molecular Function: iron-sulfur cluster binding (GO:0051536);;	K06174|0.0|vvi:100249488|hypothetical protein LOC100249488	ABC transporter E family member 2 OS=Arabidopsis thaliana GN=ABCE2 PE=2 SV=1	hypothetical protein M569_10682, partial [Genlisea aurea]	40.8058	43.8912	17.1226	17.4818	17.2293	40.5243	42.09	40.898	1.1e-05	-0.963208	down	0.940673	0.0975558	up
c30707.graph_c0	[R]	General function prediction only	Molecular Function: transporter activity (GO:0005215);; Molecular Function: ATP binding (GO:0005524);; Cellular Component: plasma membrane (GO:0005886);; Biological Process: glucose catabolic process (GO:0006007);; Biological Process: ATP catabolic process (GO:0006200);; Biological Process: transport (GO:0006810);; Biological Process: response to sucrose (GO:0009744);; Biological Process: flavono…	K12608|0.0|pop:POPTR_762363|ABC transporter family protein	ABC transporter I family member 20 OS=Arabidopsis thaliana GN=ABCI20 PE=2 SV=1	PREDICTED: ABC transporter I family member 20-like [Solanum lycopersicum]	34.9123	43.3081	22.5862	19.8308	21.7773	27.7428	28.4432	28.6089	0.0341768	-0.536769	down	0.556256	-0.326736	down
c36822.graph_c0	[V]	Defense mechanisms	Molecular Function: calmodulin binding (GO:0005516);; Molecular Function: ATP binding (GO:0005524);; Cellular Component: plasma membrane (GO:0005886);; Biological Process: ATP catabolic process (GO:0006200);; Biological Process: cell adhesion (GO:0007155);; Biological Process: regulation of cell size (GO:0008361);; Molecular Function: xenobiotic-transporting ATPase activity (GO:0008559);; Cellula…	K05658|2e-43|vvi:100262262|hypothetical protein LOC100262262	ABC transporter B family member 1 OS=Arabidopsis thaliana GN=ABCB1 PE=1 SV=1	PREDICTED: ABC transporter B family member 1-like [Vitis vinifera]	31.9458	30.8093	13.2033	14.3041	16.0819	21.6793	28.7761	23.0116	0.00902433	-0.783005	down	0.804305	-0.221159	down
c36429.graph_c1	[V]	Defense mechanisms	Molecular Function: nucleotide binding (GO:0000166);; Cellular Component: plant-type vacuole (GO:0000325);; Cellular Component: vacuolar membrane (GO:0005774);; Cellular Component: plasma membrane (GO:0005886);; Biological Process: transport (GO:0006810);; Biological Process: cellular process (GO:0009987);; Molecular Function: oxidoreductase activity (GO:0016491);; Molecular Function: ATPase acti…	--	ABC transporter C family member 8 OS=Arabidopsis thaliana GN=ABCC8 PE=2 SV=3	PREDICTED: ABC transporter C family member 8-like [Solanum lycopersicum]	29.7001	16.1028	29.3131	28.6577	29.5466	43.587	33.6532	32.3215	0.0454334	0.662631	up	0.103793	0.792696	up
c31226.graph_c0	[V]	Defense mechanisms	Molecular Function: ATP binding (GO:0005524);; Biological Process: ATP catabolic process (GO:0006200);; Cellular Component: chloroplast envelope (GO:0009941);; Molecular Function: organic phosphonate transmembrane-transporting ATPase activity (GO:0015416);; Cellular Component: membrane (GO:0016020);;	--	ABC transporter G family member 7 OS=Arabidopsis thaliana GN=ABCG7 PE=2 SV=1	PREDICTED: ABC transporter G family member 7-like isoform 1 [Solanum lycopersicum]	28.9713	21.9272	18.7711	18.9197	20.1044	14.0866	25.1507	24.9901	0.815398	-0.0801831	down	0.940721	-0.115106	down
c36153.graph_c0	[R]	General function prediction only	Molecular Function: ATP binding (GO:0005524);; Cellular Component: plasma membrane (GO:0005886);; Biological Process: ATP catabolic process (GO:0006200);; Biological Process: transport (GO:0006810);; Molecular Function: organic phosphonate transmembrane-transporting ATPase activity (GO:0015416);; Biological Process: methylglyoxal catabolic process to D-lactate (GO:0019243);;	K06184|0.0|vvi:100241016|hypothetical protein LOC100241016	ABC transporter F family member 4 OS=Arabidopsis thaliana GN=ABCF4 PE=2 SV=1	PREDICTED: ABC transporter F family member 4-like [Glycine max]	26.3916	31.8387	14.0789	13.9605	13.4375	23.6132	25.7175	26.2055	0.00132754	-0.741494	down	0.954647	-0.067812	down
c36432.graph_c0	[V]	Defense mechanisms	Biological Process: nuclear-transcribed mRNA catabolic process (GO:0000956);; Molecular Function: damaged DNA binding (GO:0003684);; Molecular Function: ATP binding (GO:0005524);; Biological Process: mismatch repair (GO:0006298);; Biological Process: myo-inositol hexakisphosphate biosynthetic process (GO:0010264);; Molecular Function: kinase activity (GO:0016301);; Biological Process: phosphoryla…	--	ABC transporter G family member 31 OS=Arabidopsis thaliana GN=ABCG31 PE=2 SV=1	PREDICTED: uncharacterized protein LOC101255702 [Solanum lycopersicum]	17.4723	17.5816	13.1926	13.8618	13.9625	12.7815	12.0727	12.4912	0.938626	-0.029699	down	0.51251	-0.357382	down
c22955.graph_c0	[V]	Defense mechanisms	Molecular Function: calmodulin binding (GO:0005516);; Molecular Function: ATP binding (GO:0005524);; Cellular Component: plasma membrane (GO:0005886);; Biological Process: ATP catabolic process (GO:0006200);; Biological Process: cell adhesion (GO:0007155);; Biological Process: regulation of cell size (GO:0008361);; Molecular Function: xenobiotic-transporting ATPase activity (GO:0008559);; Cellula…	K05658|0.0|vvi:100262262|hypothetical protein LOC100262262	ABC transporter B family member 1 OS=Arabidopsis thaliana GN=ABCB1 PE=1 SV=1	ABC transporter-like protein, partial [Medicago truncatula]	15.8779	14.6521	10.1759	8.53845	8.66081	6.57362	7.67959	6.80283	0.187953	-0.416638	down	0.00930962	-0.985995	down
c18034.graph_c0	[O]	Posttranslational modification, protein turnover, chaperones	Molecular Function: protein binding (GO:0005515);; Molecular Function: ATP binding (GO:0005524);; Biological Process: ATP catabolic process (GO:0006200);; Biological Process: rRNA processing (GO:0006364);; Biological Process: tryptophan catabolic process (GO:0006569);; Biological Process: transport (GO:0006810);; Biological Process: aromatic amino acid family biosynthetic process (GO:0009073);; C…	K09013|1e-150|rcu:RCOM_0890970|abc transporter, putative (EC:3.6.3.31)	ABC transporter I family member 6, chloroplastic OS=Arabidopsis thaliana GN=ABCI6 PE=1 SV=1	PREDICTED: ABC transporter I family member 6, chloroplastic-like [Solanum lycopersicum]	15.0842	16.6905	14.3978	14.177	11.9451	21.9131	19.949	19.6594	0.7996	0.0964549	up	0.301111	0.506078	up
c34642.graph_c0	--	--	Molecular Function: ATP binding (GO:0005524);; Cellular Component: plasma membrane (GO:0005886);; Biological Process: ATP catabolic process (GO:0006200);; Biological Process: fatty acid beta-oxidation (GO:0006635);; Biological Process: peroxisome organization (GO:0007031);; Molecular Function: xenobiotic-transporting ATPase activity (GO:0008559);; Biological Process: toxin catabolic process (GO:0…	--	ABC transporter D family member 1 OS=Arabidopsis thaliana GN=ABCC1 PE=1 SV=1	PREDICTED: ABC transporter D family member 1-like [Solanum lycopersicum]	14.7275	11.5664	10.8647	9.854	9.89468	15.6695	11.3459	11.3074	0.919612	-0.0435713	down	0.937442	0.086019	up
c34368.graph_c0	[R]	General function prediction only	Molecular Function: ATP binding (GO:0005524);; Biological Process: ATP catabolic process (GO:0006200);; Cellular Component: plastid (GO:0009536);; Biological Process: response to nematode (GO:0009624);; Molecular Function: ATPase activity (GO:0016887);;	--	ABC transporter F family member 5 OS=Arabidopsis thaliana GN=ABCF5 PE=2 SV=1	ABC transporter family protein [Populus trichocarpa]	13.6728	11.1312	9.02751	9.8311	8.73343	12.4289	11.7758	11.645	0.784128	-0.107886	down	0.960889	0.0772844	up
c26988.graph_c0	[V]	Defense mechanisms	Molecular Function: ATP binding (GO:0005524);; Cellular Component: plasma membrane (GO:0005886);; Biological Process: ATP catabolic process (GO:0006200);; Molecular Function: maltose-transporting ATPase activity (GO:0015423);;	--	ABC transporter G family member 3 OS=Arabidopsis thaliana GN=ABCG3 PE=1 SV=2	PREDICTED: ABC transporter G family member 3-like [Solanum lycopersicum]	13.338	12.2672	7.75825	6.89436	6.93198	6.03401	8.03946	8.25574	0.0706391	-0.505601	down	0.0978559	-0.645507	down
c34271.graph_c0	[V]	Defense mechanisms	Molecular Function: ATP binding (GO:0005524);; Biological Process: ATP catabolic process (GO:0006200);; Molecular Function: ferric-transporting ATPase activity (GO:0015408);; Cellular Component: membrane (GO:0016020);;	--	ABC transporter G family member 18 OS=Arabidopsis thaliana GN=ABCG18 PE=2 SV=1	white-brown-complex ABC transporter family [Populus trichocarpa]	12.9943	11.8176	8.10422	7.78625	8.52994	17.23	11.5572	10.717	0.441454	-0.282059	down	0.809725	0.215762	up
c34714.graph_c0	[V]	Defense mechanisms	Molecular Function: ATP binding (GO:0005524);; Cellular Component: nucleus (GO:0005634);; Biological Process: ATP catabolic process (GO:0006200);; Molecular Function: xenobiotic-transporting ATPase activity (GO:0008559);; Biological Process: vernalization response (GO:0010048);; Cellular Component: integral component of membrane (GO:0016021);; Biological Process: anthocyanin accumulation in tissu…	--	ABC transporter B family member 6 OS=Arabidopsis thaliana GN=ABCB6 PE=1 SV=2	PREDICTED: ABC transporter B family member 20-like [Vitis vinifera]	12.7277	12.5849	5.24882	4.82912	5.47049	10.4882	7.69027	9.55759	0.000128185	-0.960237	down	0.609221	-0.318282	down
c29739.graph_c0	[V]	Defense mechanisms	Molecular Function: ATP binding (GO:0005524);; Cellular Component: plasma membrane (GO:0005886);; Biological Process: ATP catabolic process (GO:0006200);; Molecular Function: ATPase activity, coupled to transmembrane movement of substances (GO:0042626);;	--	ABC transporter G family member 28 OS=Arabidopsis thaliana GN=ABCG28 PE=3 SV=1	PREDICTED: ABC transporter G family member 24-like [Solanum lycopersicum]	12.4643	13.4274	9.46205	9.3537	7.62566	10.285	9.98584	9.52699	0.535026	-0.224659	down	0.763994	-0.244692	down
c33130.graph_c0	[V]	Defense mechanisms	Biological Process: amino acid transmembrane transport (GO:0003333);; Molecular Function: ATP binding (GO:0005524);; Cellular Component: vacuolar membrane (GO:0005774);; Biological Process: ATP catabolic process (GO:0006200);; Biological Process: protein N-linked glycosylation (GO:0006487);; Molecular Function: amino acid transmembrane transporter activity (GO:0015171);; Molecular Function: ferri…	--	ABC transporter A family member 1 OS=Arabidopsis thaliana GN=ABCA1 PE=2 SV=2	PREDICTED: ABC transporter A family member 1-like [Solanum lycopersicum]	11.9761	9.87258	9.30306	9.30642	9.33523	12.3839	10.0471	9.67705	0.782674	0.0935555	up	0.922699	0.0999461	up
c33278.graph_c0	[V]	Defense mechanisms	Cellular Component: plant-type vacuole (GO:0000325);; Molecular Function: ATP binding (GO:0005524);; Cellular Component: vacuolar membrane (GO:0005774);; Cellular Component: plasma membrane (GO:0005886);; Biological Process: ATP catabolic process (GO:0006200);; Molecular Function: xenobiotic-transporting ATPase activity (GO:0008559);; Biological Process: response to aluminum ion (GO:0010044);; Mo…	--	ABC transporter B family member 25 OS=Oryza sativa subsp. japonica GN=OsABCB25 PE=2 SV=1	PREDICTED: ABC transporter B family member 25-like [Vitis vinifera]	11.6664	13.2078	33.2806	28.2858	30.2759	28.0292	25.8235	24.5203	7.08e-13	1.63043	up	0.000105821	1.20897	up
c15625.graph_c0	[V]	Defense mechanisms	Molecular Function: ATP binding (GO:0005524);; Cellular Component: plasma membrane (GO:0005886);; Biological Process: ATP catabolic process (GO:0006200);; Biological Process: vernalization response (GO:0010048);; Biological Process: auxin efflux (GO:0010315);; Molecular Function: auxin efflux transmembrane transporter activity (GO:0010329);; Biological Process: basipetal auxin transport (GO:00105…	--	ABC transporter B family member 15 OS=Arabidopsis thaliana GN=ABCB15 PE=1 SV=1	PREDICTED: ABC transporter B family member 15-like [Solanum lycopersicum]	10.4985	14.4153	34.4025	34.3954	33.7732	54.8214	45.8581	47.4297	8.7e-17	1.79281	up	2.01677e-13	2.12922	up
c34614.graph_c0	[V]	Defense mechanisms	Molecular Function: ATP binding (GO:0005524);; Cellular Component: plasma membrane (GO:0005886);; Biological Process: ATP catabolic process (GO:0006200);; Biological Process: transport (GO:0006810);; Biological Process: toxin catabolic process (GO:0009407);; Cellular Component: plasmodesma (GO:0009506);; Biological Process: response to cyclopentenone (GO:0010583);; Molecular Function: polyamine-t…	--	ABC transporter A family member 7 OS=Arabidopsis thaliana GN=ABCA7 PE=3 SV=2	PREDICTED: ABC transporter A family member 7 [Vitis vinifera]	9.63741	7.78652	6.6695	5.94926	6.56922	8.10262	5.32747	4.32718	0.775242	-0.123162	down	0.632736	-0.431781	down
c9684.graph_c0	[V]	Defense mechanisms	Molecular Function: calmodulin binding (GO:0005516);; Molecular Function: ATP binding (GO:0005524);; Cellular Component: plasma membrane (GO:0005886);; Biological Process: ATP catabolic process (GO:0006200);; Biological Process: cell adhesion (GO:0007155);; Biological Process: regulation of cell size (GO:0008361);; Molecular Function: xenobiotic-transporting ATPase activity (GO:0008559);; Cellula…	--	ABC transporter B family member 1 OS=Arabidopsis thaliana GN=ABCB1 PE=1 SV=1	hypothetical protein PRUPE_ppa000269mg [Prunus persica]	9.62733	13.0978	6.38141	6.66207	6.74328	6.08226	7.39403	5.69097	0.449425	-0.448611	down	0.532944	-0.686899	down
c27640.graph_c0	[V]	Defense mechanisms	Molecular Function: ATP binding (GO:0005524);; Biological Process: ATP catabolic process (GO:0006200);; Cellular Component: integral component of membrane (GO:0016021);; Molecular Function: ATPase activity, coupled to transmembrane movement of substances (GO:0042626);; Biological Process: transmembrane transport (GO:0055085);;	--	ABC transporter C family member 3 OS=Arabidopsis thaliana GN=ABCC3 PE=1 SV=1	PREDICTED: ABC transporter C family member 3-like [Vitis vinifera]	9.62365	6.93815	61.0242	62.1237	60.733	34.8168	24.41	22.9415	1.08e-51	3.20813	up	1.81287e-05	1.85053	up
c35231.graph_c0	[V]	Defense mechanisms	Biological Process: response to reactive oxygen species (GO:0000302);; Molecular Function: ATP binding (GO:0005524);; Biological Process: ATP catabolic process (GO:0006200);; Molecular Function: xenobiotic-transporting ATPase activity (GO:0008559);; Cellular Component: chloroplast envelope (GO:0009941);; Biological Process: response to iron ion (GO:0010039);; Biological Process: chlorophyll catab…	--	ABC transporter B family member 26, chloroplastic OS=Arabidopsis thaliana GN=ABCB26 PE=1 SV=1	PREDICTED: ABC transporter B family member 26, chloroplastic [Vitis vinifera]	8.96868	9.20329	8.40671	7.28409	7.76851	6.97313	6.58886	5.7894	0.78003	0.111975	up	0.60969	-0.358668	down
c25153.graph_c0	[V]	Defense mechanisms	Molecular Function: ATP binding (GO:0005524);; Biological Process: ATP catabolic process (GO:0006200);; Cellular Component: membrane (GO:0016020);; Molecular Function: ATPase activity, coupled to transmembrane movement of substances (GO:0042626);;	--	ABC transporter G family member 5 OS=Arabidopsis thaliana GN=ABCG5 PE=2 SV=1	white-brown-complex ABC transporter family [Populus trichocarpa]	7.81132	6.31074	2.70519	4.46401	2.71609	3.29801	1.68001	2.55586	0.0836859	-0.775092	down	0.0253056	-1.36356	down
c37633.graph_c0	[R]	General function prediction only	Biological Process: maltose metabolic process (GO:0000023);; Molecular Function: ATP binding (GO:0005524);; Cellular Component: plasma membrane (GO:0005886);; Biological Process: ATP catabolic process (GO:0006200);; Cellular Component: chloroplast (GO:0009507);; Cellular Component: integral component of membrane (GO:0016021);; Biological Process: starch biosynthetic process (GO:0019252);; Biologi…	--	ABC transporter D family member 2, chloroplastic OS=Arabidopsis thaliana GN=ABCC2 PE=1 SV=1	PREDICTED: ABC transporter D family member 2, chloroplastic-like [Vitis vinifera]	7.55701	5.49659	5.47136	5.02761	4.99928	4.26301	4.20691	3.18113	0.989432	-0.0171795	down	0.219943	-0.622156	down
c27345.graph_c0	--	--	Molecular Function: nucleotide binding (GO:0000166);; Molecular Function: nucleoside-triphosphatase activity (GO:0017111);;	--	ABC transporter G family member 39 OS=Arabidopsis thaliana GN=ABCG39 PE=3 SV=1	ABC transporter G family member [Medicago truncatula]	7.2502	6.75146	7.05524	5.92445	8.6635	5.79655	5.74149	5.70158	0.532893	0.369568	up	0.954647	-0.150329	down
c34701.graph_c1	[V]	Defense mechanisms	Molecular Function: ATP binding (GO:0005524);; Cellular Component: nucleus (GO:0005634);; Cellular Component: plasma membrane (GO:0005886);; Biological Process: ATP catabolic process (GO:0006200);; Molecular Function: xenobiotic-transporting ATPase activity (GO:0008559);; Cellular Component: plasmodesma (GO:0009506);; Biological Process: gravitropism (GO:0009630);; Biological Process: response to…	K05658|1e-162|pop:POPTR_834831|multidrug/pheromone exporter, MDR family, ABC transporter family	ABC transporter B family member 11 OS=Arabidopsis thaliana GN=ABCB11 PE=2 SV=1	unnamed protein product [Vitis vinifera]	7.1869	8.93296	26.6887	27.9524	28.0864	27.3998	11.2338	10.4741	3.59e-14	2.10844	up	0.527673	1.1545	up
c31582.graph_c0	[V]	Defense mechanisms	Molecular Function: ATP binding (GO:0005524);; Biological Process: ATP catabolic process (GO:0006200);; Biological Process: transport (GO:0006810);; Biological Process: stomatal complex morphogenesis (GO:0010103);; Molecular Function: organic phosphonate transmembrane-transporting ATPase activity (GO:0015416);; Cellular Component: integral component of membrane (GO:0016021);;	--	ABC transporter G family member 5 OS=Arabidopsis thaliana GN=ABCG5 PE=2 SV=1	white-brown-complex ABC transporter family [Populus trichocarpa]	6.88761	5.23197	3.01264	3.14481	3.02919	3.8823	1.57605	2.09317	0.120466	-0.665204	down	0.0873744	-1.14518	down
c36429.graph_c0	--	--	--	--	ABC transporter C family member 8 OS=Arabidopsis thaliana GN=ABCC8 PE=2 SV=3	Multidrug resistance protein ABC transporter family [Medicago truncatula]	6.73218	3.67473	8.60601	7.32072	8.45103	15.2164	8.52277	12.5671	0.109716	0.956283	up	0.108237	1.33735	up
c36172.graph_c0	[V]	Defense mechanisms	Molecular Function: ATP binding (GO:0005524);; Cellular Component: plasma membrane (GO:0005886);; Biological Process: ATP catabolic process (GO:0006200);; Molecular Function: xenobiotic-transporting ATPase activity (GO:0008559);; Cellular Component: chloroplast envelope (GO:0009941);; Molecular Function: oligopeptide-transporting ATPase activity (GO:0015421);; Cellular Component: integral compone…	--	ABC transporter B family member 28 OS=Arabidopsis thaliana GN=ABCB28 PE=2 SV=1	Non-intrinsic ABC protein 8 isoform 1 [Theobroma cacao]	6.1748	7.03036	4.32031	4.8664	3.7134	4.56065	4.7424	4.09835	0.47208	-0.286879	down	0.564555	-0.424847	down
c32642.graph_c0	--	--	Molecular Function: ATP binding (GO:0005524);; Cellular Component: plasma membrane (GO:0005886);; Biological Process: ATP catabolic process (GO:0006200);; Biological Process: transport (GO:0006810);; Molecular Function: heme-transporting ATPase activity (GO:0015439);; Biological Process: cytochrome complex assembly (GO:0017004);; Cellular Component: outer membrane-bounded periplasmic space (GO:00…	--	ABC transporter I family member 1 OS=Arabidopsis thaliana GN=ABCI1 PE=2 SV=1	hypothetical protein PRUPE_ppa010974mg [Prunus persica]	6.01107	7.19993	4.25918	4.66165	5.30582	6.69564	8.22915	6.34564	0.769047	-0.144936	down	0.855708	0.242926	up
c11851.graph_c0	[V]	Defense mechanisms	Biological Process: microtubule cytoskeleton organization (GO:0000226);; Cellular Component: plant-type vacuole (GO:0000325);; Biological Process: cytokinesis by cell plate formation (GO:0000911);; Molecular Function: ATP binding (GO:0005524);; Cellular Component: vacuolar membrane (GO:0005774);; Cellular Component: plasma membrane (GO:0005886);; Biological Process: ATP catabolic process (GO:0006…	--	ABC transporter C family member 5 OS=Arabidopsis thaliana GN=ABCC5 PE=2 SV=2	PREDICTED: ABC transporter C family member 5-like [Solanum lycopersicum]	5.57868	5.04662	5.22745	4.45754	5.10605	4.5508	4.5525	4.21048	0.504193	0.2176	up	0.912041	-0.126138	down
c30921.graph_c0	[V]	Defense mechanisms	Molecular Function: ATP binding (GO:0005524);; Cellular Component: extracellular region (GO:0005576);; Cellular Component: plasma membrane (GO:0005886);; Biological Process: ATP catabolic process (GO:0006200);; Biological Process: transport (GO:0006810);; Biological Process: toxin catabolic process (GO:0009407);; Cellular Component: plastid (GO:0009536);; Biological Process: response to cyclopent…	--	ABC transporter A family member 2 OS=Arabidopsis thaliana GN=ABCA2 PE=2 SV=1	ATP-binding cassette A2 isoform 1 [Theobroma cacao]	5.53415	5.24633	4.66176	3.82961	4.00844	3.68632	3.88255	3.70183	0.947909	-0.0451694	down	0.648831	-0.385607	down
c34701.graph_c0	[V]	Defense mechanisms	Molecular Function: ATP binding (GO:0005524);; Cellular Component: plasma membrane (GO:0005886);; Biological Process: ATP catabolic process (GO:0006200);; Molecular Function: xenobiotic-transporting ATPase activity (GO:0008559);; Biological Process: gravitropism (GO:0009630);; Biological Process: response to cytokinin (GO:0009735);; Biological Process: auxin efflux (GO:0010315);; Biological Proce…	K05658|0.0|vvi:100267452|hypothetical protein LOC100267452	ABC transporter B family member 11 OS=Arabidopsis thaliana GN=ABCB11 PE=2 SV=1	hypothetical protein VITISV_029557 [Vitis vinifera]	5.19897	7.81263	14.4426	14.1513	13.4778	11.0543	6.00325	5.87298	1.81e-09	1.44636	up	0.791343	0.372497	up
c31992.graph_c0	[V]	Defense mechanisms	Molecular Function: ATP binding (GO:0005524);; Cellular Component: mitochondrion (GO:0005739);; Cellular Component: plasma membrane (GO:0005886);; Biological Process: ATP catabolic process (GO:0006200);; Biological Process: systemic acquired resistance (GO:0009627);; Biological Process: response to abscisic acid (GO:0009737);; Biological Process: defense response to fungus, incompatible interacti…	--	ABC transporter G family member 36 OS=Arabidopsis thaliana GN=ABCG36 PE=1 SV=1	pleiotropic drug resistance transporter 5b [Nicotiana tabacum]	4.89414	5.38767	1.94024	1.46719	1.47919	13.2123	11.6122	12.5239	1.35849e-06	-1.33056	down	4.13853e-06	1.41303	up
c22201.graph_c0	[R]	General function prediction only	Cellular Component: histone acetyltransferase complex (GO:0000123);; Molecular Function: nucleotide binding (GO:0000166);; Molecular Function: DNA binding (GO:0003677);; Molecular Function: transporter activity (GO:0005215);; Molecular Function: protein binding (GO:0005515);; Cellular Component: plasma membrane (GO:0005886);; Biological Process: response to xenobiotic stimulus (GO:0009410);; Biol…	--	ABC transporter F family member 5 OS=Arabidopsis thaliana GN=ABCF5 PE=2 SV=1	hypothetical protein M569_01962, partial [Genlisea aurea]	4.82813	1.64959	3.46261	3.28627	2.81226	2.1915	1.26254	1.2411	0.744543	0.280413	up	0.66658	-0.941804	down
c28711.graph_c0	[V]	Defense mechanisms	Molecular Function: ATP binding (GO:0005524);; Biological Process: ATP catabolic process (GO:0006200);; Molecular Function: organic phosphonate transmembrane-transporting ATPase activity (GO:0015416);; Cellular Component: membrane (GO:0016020);;	--	ABC transporter G family member 39 OS=Arabidopsis thaliana GN=ABCG39 PE=3 SV=1	ABC transporter G family member [Medicago truncatula]	4.16464	3.20771	2.34043	2.25541	2.69798	2.77533	3.27343	3.34629	0.669733	-0.278606	down	0.97589	-0.103479	down
c28714.graph_c0	--	--	Biological Process: microtubule cytoskeleton organization (GO:0000226);; Cellular Component: plant-type vacuole (GO:0000325);; Biological Process: cytokinesis by cell plate formation (GO:0000911);; Molecular Function: ATP binding (GO:0005524);; Cellular Component: vacuolar membrane (GO:0005774);; Biological Process: ATP catabolic process (GO:0006200);; Biological Process: ER to Golgi vesicle-medi…	--	ABC transporter C family member 5 OS=Arabidopsis thaliana GN=ABCC5 PE=2 SV=2	multi-drug resistance protein [Arabidopsis thaliana]	4.01332	2.47832	1.77347	2.31433	2.89624	5.58544	3.79364	5.16097	0.84745	-0.162033	down	0.574813	0.702076	up
c37828.graph_c0	[P]	Inorganic ion transport and metabolism	Molecular Function: ATP binding (GO:0005524);; Cellular Component: plasma membrane (GO:0005886);; Biological Process: ATP catabolic process (GO:0006200);; Biological Process: transport (GO:0006810);; Cellular Component: chloroplast envelope (GO:0009941);; Molecular Function: ferric-transporting ATPase activity (GO:0015408);;	--	ABC transporter I family member 11, chloroplastic OS=Arabidopsis thaliana GN=ABCI11 PE=2 SV=1	PREDICTED: ABC transporter I family member 11, chloroplastic-like [Solanum lycopersicum]	3.8685	3.17613	2.85559	2.73782	2.88876	4.46295	4.0515	4.33283	1	0.00622644	up	0.713293	0.41313	up
c28714.graph_c2	[V]	Defense mechanisms	Biological Process: microtubule cytoskeleton organization (GO:0000226);; Cellular Component: plant-type vacuole (GO:0000325);; Biological Process: cytokinesis by cell plate formation (GO:0000911);; Molecular Function: ATP binding (GO:0005524);; Cellular Component: mitochondrion (GO:0005739);; Cellular Component: vacuolar membrane (GO:0005774);; Cellular Component: plasma membrane (GO:0005886);; B…	--	ABC transporter C family member 5 OS=Arabidopsis thaliana GN=ABCC5 PE=2 SV=2	multidrug resistance protein ABC transporter family [Populus trichocarpa]	3.61088	2.09044	1.39618	1.24936	1.60947	3.8682	2.23993	2.24683	0.259768	-0.692276	down	0.986763	0.0846969	up
c24140.graph_c2	[V]	Defense mechanisms	Molecular Function: ATP binding (GO:0005524);; Biological Process: ATP catabolic process (GO:0006200);; Molecular Function: xenobiotic-transporting ATPase activity (GO:0008559);; Molecular Function: peptide-transporting ATPase activity (GO:0015440);; Cellular Component: integral component of membrane (GO:0016021);; Biological Process: transmembrane transport (GO:0055085);;	--	ABC transporter C family member 6 OS=Arabidopsis thaliana GN=ABCC6 PE=2 SV=3	hypothetical protein PRUPE_ppa017819m3g, partial [Prunus persica]	2.57509	0.516042	2.46184	2.67292	2.04332	2.74227	1.89581	1.99674	0.198375	0.925992	up	0.735966	0.618468	up
c29197.graph_c0	[V]	Defense mechanisms	Molecular Function: ATP binding (GO:0005524);; Biological Process: ATP catabolic process (GO:0006200);; Molecular Function: organic phosphonate transmembrane-transporting ATPase activity (GO:0015416);; Cellular Component: membrane (GO:0016020);;	--	ABC transporter G family member 8 OS=Arabidopsis thaliana GN=ABCG8 PE=2 SV=1	unnamed protein product [Vitis vinifera]	2.48828	4.90811	0.441788	0.368974	0.305568	0.527262	0.945032	0.796271	0.00038269	-2.96903	down	0.0105209	-2.13423	down
c15832.graph_c0	[R]	General function prediction only	Molecular Function: ATP binding (GO:0005524);; Cellular Component: plasma membrane (GO:0005886);; Biological Process: ATP catabolic process (GO:0006200);; Biological Process: response to red light (GO:0010114);; Biological Process: response to far red light (GO:0010218);; Molecular Function: ATPase activity (GO:0016887);;	K12608|1e-166|vvi:100260023|hypothetical protein LOC100260023	ABC transporter I family member 19 OS=Arabidopsis thaliana GN=ABCI19 PE=2 SV=1	PREDICTED: ABC transporter I family member 19-like isoform 2 [Solanum lycopersicum]	2.21072	2.67729	1.8416	1.48846	1.43812	1.7725	2.03323	1.87378	0.672276	-0.288466	down	0.912807	-0.226839	down
c29851.graph_c0	[V]	Defense mechanisms	Molecular Function: ATP binding (GO:0005524);; Cellular Component: plasma membrane (GO:0005886);; Biological Process: ATP catabolic process (GO:0006200);; Biological Process: drug transmembrane transport (GO:0006855);; Biological Process: cuticle development (GO:0042335);; Molecular Function: ATPase activity, coupled to transmembrane movement of substances (GO:0042626);;	--	ABC transporter G family member 32 OS=Arabidopsis thaliana GN=ABCG32 PE=1 SV=1	PREDICTED: ABC transporter G family member 32-like [Solanum lycopersicum]	2.17645	1.56699	1.69182	1.97161	1.31531	1.48697	1.43077	1.37397	0.822271	0.146958	up	0.892142	-0.259869	down
c10691.graph_c0	--	--	Molecular Function: nucleoside-triphosphatase activity (GO:0017111);;	--	ABC transporter G family member 18 OS=Arabidopsis thaliana GN=ABCG18 PE=2 SV=1	PREDICTED: ABC transporter G family member 6-like [Fragaria vesca subsp. vesca]	2.12873	1.92247	0.98922	0.590068	1.14021	1.26284	1.20859	2.06869
c32890.graph_c0	[V]	Defense mechanisms	Molecular Function: ATP binding (GO:0005524);; Cellular Component: plasma membrane (GO:0005886);; Biological Process: ATP catabolic process (GO:0006200);; Molecular Function: xenobiotic-transporting ATPase activity (GO:0008559);; Cellular Component: plastid (GO:0009536);; Biological Process: auxin efflux (GO:0010315);; Molecular Function: auxin efflux transmembrane transporter activity (GO:001032…	--	Putative ABC transporter B family member 8 OS=Arabidopsis thaliana GN=ABCB8 PE=5 SV=1	PREDICTED: putative ABC transporter B family member 8-like [Vitis vinifera]	2.0846	2.26675	0.612783	0.432761	0.498634	1.434	1.06021	1.19786	4.26e-06	-1.7503	down	0.303738	-0.685574	down
c28652.graph_c0	[V]	Defense mechanisms	Molecular Function: ATP binding (GO:0005524);; Biological Process: ATP catabolic process (GO:0006200);; Cellular Component: plasmodesma (GO:0009506);; Biological Process: response to salt stress (GO:0009651);; Biological Process: wax biosynthetic process (GO:0010025);; Cellular Component: membrane (GO:0016020);; Molecular Function: ATPase activity, coupled to transmembrane movement of substances …	--	ABC transporter G family member 12 OS=Arabidopsis thaliana GN=ABCG12 PE=1 SV=1	PREDICTED: ABC transporter G family member 15 [Vitis vinifera]	1.80534	5.21384	2.7694	3.05182	3.07425	1.47918	0.98734	0.866584	0.935213	0.109921	up	0.335233	-1.50422	down
c11012.graph_c0	[V]	Defense mechanisms	Molecular Function: nucleoside-triphosphatase activity (GO:0017111);;	--	ABC transporter C family member 3 OS=Arabidopsis thaliana GN=ABCC3 PE=1 SV=1	hypothetical protein M569_11066, partial [Genlisea aurea]	1.78015	0.878702	1.90967	1.55603	1.18125	1.29707	2.09231	0.944441	0.382107	0.531031	up	0.945143	0.239391	up
c16057.graph_c0	--	--	Molecular Function: nucleotide binding (GO:0000166);; Biological Process: drug transmembrane transport (GO:0006855);; Cellular Component: plasmodesma (GO:0009506);; Molecular Function: ATPase activity, coupled to transmembrane movement of substances (GO:0042626);;	--	ABC transporter G family member 31 OS=Arabidopsis thaliana GN=ABCG31 PE=2 SV=1	hypothetical protein M569_00618, partial [Genlisea aurea]	1.77436	0.770399	0.736198	0.461098	0.509142	0.438587	0.157405	0.165799
c26455.graph_c1	[V]	Defense mechanisms	Molecular Function: ATP binding (GO:0005524);; Cellular Component: plasma membrane (GO:0005886);; Biological Process: ATP catabolic process (GO:0006200);; Biological Process: drug transmembrane transport (GO:0006855);; Cellular Component: integral component of membrane (GO:0016021);; Biological Process: cuticle development (GO:0042335);; Molecular Function: ATPase activity, coupled to transmembra…	--	ABC transporter G family member 32 OS=Arabidopsis thaliana GN=ABCG32 PE=1 SV=1	hypothetical protein M569_06135, partial [Genlisea aurea]	1.73331	3.31135	1.15067	0.600577	0.99473	0.285628	1.53764	0.323927
c34264.graph_c0	[V]	Defense mechanisms	Molecular Function: nucleotide binding (GO:0000166);; Cellular Component: plasma membrane (GO:0005886);; Biological Process: response to abscisic acid (GO:0009737);; Molecular Function: ATPase activity, coupled to transmembrane movement of substances (GO:0042626);; Biological Process: abscisic acid transport (GO:0080168);;	--	ABC transporter G family member 25 OS=Arabidopsis thaliana GN=ABCG25 PE=2 SV=1	PREDICTED: ABC transporter G family member 25-like [Solanum lycopersicum]	1.72548	3.01939	3.56064	3.85241	3.43294	2.60767	3.25436	3.13589	0.0093275	0.949959	up	0.610152	0.489464	up
c32824.graph_c0	[V]	Defense mechanisms	Molecular Function: ATP binding (GO:0005524);; Cellular Component: vacuolar membrane (GO:0005774);; Cellular Component: plasma membrane (GO:0005886);; Biological Process: ATP catabolic process (GO:0006200);; Cellular Component: integral component of membrane (GO:0016021);; Cellular Component: cytoplasmic membrane-bounded vesicle (GO:0016023);; Molecular Function: 2-alkenal reductase [NAD(P)] acti…	K05674|0.0|vvi:100251858|similar to Multidrug Resistance associated Protein 1	ABC transporter C family member 13 OS=Arabidopsis thaliana GN=ABCC13 PE=2 SV=3	Multidrug Resistance associated Protein 1 [Catharanthus roseus]	1.71459	1.99598	1.21329	1.21856	1.06227	0.931752	0.574923	0.605529	0.435104	-0.339649	down	0.0164671	-1.2621	down
c11231.graph_c0	[V]	Defense mechanisms	Biological Process: microtubule cytoskeleton organization (GO:0000226);; Cellular Component: plant-type vacuole (GO:0000325);; Biological Process: cytokinesis by cell plate formation (GO:0000911);; Molecular Function: ATP binding (GO:0005524);; Cellular Component: vacuolar membrane (GO:0005774);; Cellular Component: plasma membrane (GO:0005886);; Biological Process: ATP catabolic process (GO:0006…	--	ABC transporter C family member 5 OS=Arabidopsis thaliana GN=ABCC5 PE=2 SV=2	Multidrug resistance-associated protein 5 isoform 2 [Theobroma cacao]	1.66894	1.47344	0.622262	0.818052	0.823597	1.30652	1.45433	1.24617	0.119559	-0.731939	down	0.969556	-0.101023	down
c46591.graph_c0	--	--	Biological Process: polysaccharide biosynthetic process (GO:0000271);; Molecular Function: protein binding (GO:0005515);; Molecular Function: ATP binding (GO:0005524);; Cellular Component: plasma membrane (GO:0005886);; Biological Process: ATP catabolic process (GO:0006200);; Biological Process: regulation of cell size (GO:0008361);; Molecular Function: xenobiotic-transporting ATPase activity (GO…	K05658|6e-51|rcu:RCOM_0855230|multidrug resistance protein 1, 2, putative (EC:3.6.3.44)	ABC transporter B family member 19 OS=Arabidopsis thaliana GN=ABCB19 PE=1 SV=1	PREDICTED: ABC transporter B family member 19-like, partial [Cucumis sativus]	1.30552	0	0.260003	0.271409	0	0	0	0.292775
c17470.graph_c0	[V]	Defense mechanisms	Molecular Function: ATP binding (GO:0005524);; Biological Process: ATP catabolic process (GO:0006200);; Biological Process: drug transmembrane transport (GO:0006855);; Cellular Component: plasmodesma (GO:0009506);; Molecular Function: organic phosphonate transmembrane-transporting ATPase activity (GO:0015416);; Cellular Component: membrane (GO:0016020);;	--	ABC transporter G family member 31 OS=Arabidopsis thaliana GN=ABCG31 PE=2 SV=1	PREDICTED: ABC transporter G family member 31-like [Solanum lycopersicum]	1.15438	0.721765	0.918206	0.814801	1.21725	0.913212	0.540139	0.568893	0.617685	0.384809	up	0.892142	-0.356167	down
c3285.graph_c0	[V]	Defense mechanisms	Molecular Function: ATP binding (GO:0005524);; Biological Process: ATP catabolic process (GO:0006200);; Biological Process: drug transmembrane transport (GO:0006855);; Cellular Component: plasmodesma (GO:0009506);; Molecular Function: organic phosphonate transmembrane-transporting ATPase activity (GO:0015416);; Cellular Component: membrane (GO:0016020);;	--	ABC transporter G family member 31 OS=Arabidopsis thaliana GN=ABCG31 PE=2 SV=1	hypothetical protein M569_00618, partial [Genlisea aurea]	1.08912	0.441352	0.662765	0.503158	0.416688	0.29912	0.193233	0.474921
c42054.graph_c0	[V]	Defense mechanisms	Molecular Function: ATP binding (GO:0005524);; Biological Process: ATP catabolic process (GO:0006200);; Molecular Function: organic phosphonate transmembrane-transporting ATPase activity (GO:0015416);; Cellular Component: membrane (GO:0016020);;	--	ABC transporter G family member 14 OS=Arabidopsis thaliana GN=ABCG14 PE=2 SV=1	PREDICTED: ABC transporter G family member 14-like [Solanum lycopersicum]	1.06616	1.11099	0.176945	0.184708	0	0.17569	0.567483	0.298872
c30571.graph_c0	[V]	Defense mechanisms	Molecular Function: ATP binding (GO:0005524);; Cellular Component: plasma membrane (GO:0005886);; Biological Process: ATP catabolic process (GO:0006200);; Biological Process: drug transmembrane transport (GO:0006855);; Molecular Function: organic phosphonate transmembrane-transporting ATPase activity (GO:0015416);; Biological Process: cuticle development (GO:0042335);;	--	ABC transporter G family member 32 OS=Arabidopsis thaliana GN=ABCG32 PE=1 SV=1	PREDICTED: ABC transporter G family member 32-like [Solanum lycopersicum]	0.986495	0.703366	0.825968	0.700615	0.654605	0.510664	0.659782	0.347483	0.940789	0.102562	up
c40781.graph_c0	[V]	Defense mechanisms	Biological Process: polysaccharide biosynthetic process (GO:0000271);; Molecular Function: ATP binding (GO:0005524);; Cellular Component: plasma membrane (GO:0005886);; Biological Process: ATP catabolic process (GO:0006200);; Biological Process: pattern specification process (GO:0007389);; Biological Process: regulation of cell size (GO:0008361);; Molecular Function: xenobiotic-transporting ATPas…	K05658|2e-41|pop:POPTR_825546|multidrug/pheromone exporter, MDR family, ABC transporter family	ABC transporter B family member 19 OS=Arabidopsis thaliana GN=ABCB19 PE=1 SV=1	AT3G28860-like protein, partial [Capsella rubella]	0.978821	0.679983	0	0	0	0.322594	0.347329	0
c13040.graph_c0	[V]	Defense mechanisms	Molecular Function: ATP binding (GO:0005524);; Biological Process: ATP catabolic process (GO:0006200);; Molecular Function: xenobiotic-transporting ATPase activity (GO:0008559);; Molecular Function: taurine-transporting ATPase activity (GO:0015411);; Molecular Function: heme-transporting ATPase activity (GO:0015439);; Cellular Component: integral component of membrane (GO:0016021);; Biological Pr…	K05658|9e-54|vvi:100253815|hypothetical protein LOC100253815	ABC transporter B family member 11 OS=Arabidopsis thaliana GN=ABCB11 PE=2 SV=1	MDR-like ABC transporter [Catharanthus roseus]	0.965793	0.251599	0.72129	0.501957	0.277129	0	0.257029	0
c49231.graph_c0	--	--	Molecular Function: ATP binding (GO:0005524);; Biological Process: ATP catabolic process (GO:0006200);; Molecular Function: xenobiotic-transporting ATPase activity (GO:0008559);; Molecular Function: polyamine-transporting ATPase activity (GO:0015417);; Cellular Component: integral component of membrane (GO:0016021);; Biological Process: transmembrane transport (GO:0055085);;	--	ABC transporter B family member 19 OS=Arabidopsis thaliana GN=ABCB19 PE=1 SV=1	PREDICTED: ABC transporter B family member 19-like [Solanum lycopersicum]	0.926635	0.482797	0	0	0	0	0	0
c29197.graph_c1	[V]	Defense mechanisms	Molecular Function: ATP binding (GO:0005524);; Biological Process: ATP catabolic process (GO:0006200);; Cellular Component: membrane (GO:0016020);; Molecular Function: ATPase activity, coupled to transmembrane movement of substances (GO:0042626);;	--	ABC transporter G family member 8 OS=Arabidopsis thaliana GN=ABCG8 PE=2 SV=1	PREDICTED: ABC transporter G family member 8-like [Vitis vinifera]	0.758573	3.31996	0.226612	0	0.0870673	0.82502	0.242257	0.170117
c30392.graph_c0	[V]	Defense mechanisms	Molecular Function: ATP binding (GO:0005524);; Biological Process: ATP catabolic process (GO:0006200);; Molecular Function: xenobiotic-transporting ATPase activity (GO:0008559);; Molecular Function: taurine-transporting ATPase activity (GO:0015411);; Cellular Component: integral component of membrane (GO:0016021);; Biological Process: transmembrane transport (GO:0055085);;	K05658|0.0|vvi:100253815|hypothetical protein LOC100253815	ABC transporter B family member 9 OS=Arabidopsis thaliana GN=ABCB9 PE=3 SV=2	P-glycoprotein 9 isoform 1 [Theobroma cacao]	0.691366	0.480301	1.26023	1.19606	1.18862	0.453326	0.305053	0.385584	0.0233104	1.37149	up
c27844.graph_c0	[V]	Defense mechanisms	Molecular Function: ATP binding (GO:0005524);; Cellular Component: plasma membrane (GO:0005886);; Biological Process: ATP catabolic process (GO:0006200);; Biological Process: fatty acid catabolic process (GO:0009062);; Cellular Component: plasmodesma (GO:0009506);; Biological Process: response to salt stress (GO:0009651);; Biological Process: wax biosynthetic process (GO:0010025);; Molecular Func…	--	ABC transporter G family member 15 OS=Arabidopsis thaliana GN=ABCG15 PE=2 SV=2	PREDICTED: ABC transporter G family member 15-like [Solanum lycopersicum]	0.691062	1.5712	1.65528	1.59766	1.62014	0.993981	0.501061	0.246276	0.0760141	0.86988	up	0.695181	-0.818084	down
c44679.graph_c0	[V]	Defense mechanisms	Molecular Function: ATP binding (GO:0005524);; Cellular Component: nucleus (GO:0005634);; Cellular Component: plasma membrane (GO:0005886);; Biological Process: ATP catabolic process (GO:0006200);; Molecular Function: xenobiotic-transporting ATPase activity (GO:0008559);; Cellular Component: plasmodesma (GO:0009506);; Biological Process: gravitropism (GO:0009630);; Biological Process: response to…	--	ABC transporter B family member 11 OS=Arabidopsis thaliana GN=ABCB11 PE=2 SV=1	PREDICTED: ABC transporter B family member 21-like isoform X1 [Cicer arietinum]	0.615574	0.320727	0.306489	0.959807	0.353271	0	0	0
c1191.graph_c0	--	--	Molecular Function: ATP binding (GO:0005524);; Cellular Component: plasma membrane (GO:0005886);; Biological Process: ATP catabolic process (GO:0006200);; Biological Process: drug transmembrane transport (GO:0006855);; Molecular Function: organic phosphonate transmembrane-transporting ATPase activity (GO:0015416);; Biological Process: cuticle development (GO:0042335);;	--	ABC transporter G family member 32 OS=Arabidopsis thaliana GN=ABCG32 PE=1 SV=1	hypothetical protein M569_07990, partial [Genlisea aurea]	0.612294	0.382822	0.365827	0.381877	0.281111	0.242156	0.130361	0.137313
c48625.graph_c0	--	--	Molecular Function: ATP binding (GO:0005524);; Cellular Component: mitochondrion (GO:0005739);; Biological Process: ATP catabolic process (GO:0006200);; Molecular Function: ferric-transporting ATPase activity (GO:0015408);; Cellular Component: membrane (GO:0016020);;	--	ABC transporter G family member 2 OS=Arabidopsis thaliana GN=ABCG2 PE=2 SV=1	ATP-binding cassette transporter, putative [Ricinus communis]	0.587391	0.306043	0	0	0	0.290383	0	0.32932
c24108.graph_c0	[V]	Defense mechanisms	Molecular Function: ATP binding (GO:0005524);; Biological Process: ATP catabolic process (GO:0006200);; Molecular Function: xenobiotic-transporting ATPase activity (GO:0008559);; Molecular Function: taurine-transporting ATPase activity (GO:0015411);; Molecular Function: heme-transporting ATPase activity (GO:0015439);; Cellular Component: integral component of membrane (GO:0016021);; Biological Pr…	K05658|3e-61|pop:POPTR_787306|multidrug/pheromone exporter, MDR family, ABC transporter family	ABC transporter B family member 9 OS=Arabidopsis thaliana GN=ABCB9 PE=3 SV=2	multidrug/pheromone exporter, MDR family, ABC transporter family [Populus trichocarpa]	0.582798	0	0.193447	0.201934	0.668923	0	0.413604	0
c14802.graph_c0	[V]	Defense mechanisms	Molecular Function: ATP binding (GO:0005524);; Biological Process: ATP catabolic process (GO:0006200);; Molecular Function: organic phosphonate transmembrane-transporting ATPase activity (GO:0015416);; Cellular Component: membrane (GO:0016020);;	--	ABC transporter G family member 14 OS=Arabidopsis thaliana GN=ABCG14 PE=2 SV=1	ATP-binding cassette 14 [Theobroma cacao]	0.529273	0.716983	0.0527042	0.0550164	0.121498	0.627965	0.394399	0.296737
c1899.graph_c0	[V]	Defense mechanisms	Molecular Function: ATP binding (GO:0005524);; Biological Process: ATP catabolic process (GO:0006200);; Biological Process: response to wounding (GO:0009611);; Biological Process: response to salt stress (GO:0009651);; Biological Process: response to abscisic acid (GO:0009737);; Cellular Component: external side of plasma membrane (GO:0009897);; Molecular Function: fatty acid transporter activity…	--	ABC transporter G family member 11 OS=Arabidopsis thaliana GN=ABCG11 PE=1 SV=1	PREDICTED: ABC transporter G family member 11-like [Solanum lycopersicum]	0.523686	0.181901	0.86913	0.544357	0.601075	0	0	0
c53902.graph_c0	[V]	Defense mechanisms	Biological Process: polysaccharide biosynthetic process (GO:0000271);; Molecular Function: protein binding (GO:0005515);; Molecular Function: ATP binding (GO:0005524);; Cellular Component: plasma membrane (GO:0005886);; Biological Process: ATP catabolic process (GO:0006200);; Biological Process: regulation of cell size (GO:0008361);; Molecular Function: xenobiotic-transporting ATPase activity (GO…	--	ABC transporter B family member 19 OS=Arabidopsis thaliana GN=ABCB19 PE=1 SV=1	unnamed protein product [Vitis vinifera]	0.432134	0.450303	0	0	0	0	0	0
c42591.graph_c0	--	--	Molecular Function: ATP binding (GO:0005524);; Cellular Component: plasma membrane (GO:0005886);; Biological Process: ATP catabolic process (GO:0006200);; Biological Process: drug transmembrane transport (GO:0006855);; Molecular Function: organic phosphonate transmembrane-transporting ATPase activity (GO:0015416);; Biological Process: cuticle development (GO:0042335);;	--	ABC transporter G family member 32 OS=Arabidopsis thaliana GN=ABCG32 PE=1 SV=1	hypothetical protein M569_07990, partial [Genlisea aurea]	0.427345	0.445312	1.06386	0	0	0	0.227461	0.239591
c52056.graph_c0	--	--	Molecular Function: nucleotide binding (GO:0000166);; Cellular Component: mitochondrion (GO:0005739);; Cellular Component: membrane (GO:0016020);; Molecular Function: ATPase activity (GO:0016887);;	--	--	white-brown-complex ABC transporter family [Populus trichocarpa]	0.416819	0	0	0	0.478415	0	0	0
c40386.graph_c0	--	--	--	--	ABC transporter G family member 32 OS=Arabidopsis thaliana GN=ABCG32 PE=1 SV=1	hypothetical protein M569_11712 [Genlisea aurea]	0.389605	0.608977	0.775924	0.202491	0.22359	0	0	0
c3445.graph_c0	[V]	Defense mechanisms	Molecular Function: nucleotide binding (GO:0000166);; Biological Process: transport (GO:0006810);; Biological Process: cellular process (GO:0009987);; Cellular Component: membrane (GO:0016020);; Cellular Component: cytoplasmic membrane-bounded vesicle (GO:0016023);; Molecular Function: oxidoreductase activity (GO:0016491);; Molecular Function: ATPase activity (GO:0016887);; Biological Process: si…	--	ABC transporter C family member 5 OS=Arabidopsis thaliana GN=ABCC5 PE=2 SV=2	Multidrug resistance protein ABC transporter family isoform 1 [Theobroma cacao]	0.373865	0.779166	0.868673	0	0	0.492865	0.530654	0
c28312.graph_c0	--	--	Molecular Function: ATP binding (GO:0005524);; Cellular Component: plasma membrane (GO:0005886);; Biological Process: ATP catabolic process (GO:0006200);; Molecular Function: xenobiotic-transporting ATPase activity (GO:0008559);; Biological Process: gravitropism (GO:0009630);; Biological Process: response to cytokinin (GO:0009735);; Biological Process: auxin efflux (GO:0010315);; Biological Proce…	K05658|5e-19|rcu:RCOM_0634830|multidrug resistance protein 1, 2, putative (EC:3.6.3.36 3.6.3.44)	ABC transporter B family member 5 OS=Arabidopsis thaliana GN=ABCB5 PE=3 SV=1	PREDICTED: ABC transporter B family member 9-like, partial [Solanum lycopersicum]	0.367606	1.91531	0.244037	0.509488	0.703217	1.69615	2.34797	1.37399
c40942.graph_c0	[V]	Defense mechanisms	Molecular Function: ATP binding (GO:0005524);; Cellular Component: plasma membrane (GO:0005886);; Biological Process: ATP catabolic process (GO:0006200);; Molecular Function: xenobiotic-transporting ATPase activity (GO:0008559);; Biological Process: gravitropism (GO:0009630);; Biological Process: response to cytokinin (GO:0009735);; Biological Process: auxin efflux (GO:0010315);; Biological Proce…	--	ABC transporter B family member 21 OS=Arabidopsis thaliana GN=ABCB21 PE=1 SV=2	hypothetical protein M569_01408, partial [Genlisea aurea]	0.365513	0.28566	0.454965	0.56991	0.209764	0.451739	0.486375	0.307387
c865.graph_c0	[V]	Defense mechanisms	Cellular Component: plant-type vacuole (GO:0000325);; Molecular Function: ATP binding (GO:0005524);; Cellular Component: vacuolar membrane (GO:0005774);; Cellular Component: plasma membrane (GO:0005886);; Biological Process: ATP catabolic process (GO:0006200);; Molecular Function: folic acid transporter activity (GO:0008517);; Biological Process: response to water deprivation (GO:0009414);; Cellu…	--	ABC transporter C family member 14 OS=Arabidopsis thaliana GN=ABCC14 PE=1 SV=1	PREDICTED: ABC transporter C family member 4-like [Cicer arietinum]	0.356173	0.927869	0.354671	0.185116	0.204404	0	0	0.199688
c49615.graph_c0	[V]	Defense mechanisms	Molecular Function: ATP binding (GO:0005524);; Biological Process: ATP catabolic process (GO:0006200);; Biological Process: response to wounding (GO:0009611);; Biological Process: response to salt stress (GO:0009651);; Biological Process: response to abscisic acid (GO:0009737);; Cellular Component: external side of plasma membrane (GO:0009897);; Molecular Function: fatty acid transporter activity…	--	ABC transporter G family member 11 OS=Arabidopsis thaliana GN=ABCG11 PE=1 SV=1	predicted protein [Hordeum vulgare subsp. vulgare]	0.35059	0.36533	0	0	0	0.693272	0	0
c21358.graph_c1	[V]	Defense mechanisms	Molecular Function: ATP binding (GO:0005524);; Cellular Component: vacuolar membrane (GO:0005774);; Cellular Component: plasma membrane (GO:0005886);; Biological Process: ATP catabolic process (GO:0006200);; Molecular Function: xenobiotic-transporting ATPase activity (GO:0008559);; Biological Process: gravitropism (GO:0009630);; Biological Process: response to cytokinin (GO:0009735);; Biological …	--	ABC transporter B family member 21 OS=Arabidopsis thaliana GN=ABCB21 PE=1 SV=2	unknown [Lotus japonicus]	0.345441	0	0	0.359076	0	0	0.367733	0
c51787.graph_c0	--	--	Molecular Function: nucleotide binding (GO:0000166);; Cellular Component: plasma membrane (GO:0005886);; Biological Process: response to stress (GO:0006950);; Molecular Function: substrate-specific transporter activity (GO:0022892);; Molecular Function: ATPase activity, coupled to transmembrane movement of substances (GO:0042626);; Biological Process: single-organism transport (GO:0044765);; Biol…	--	ABC transporter G family member 11 OS=Arabidopsis thaliana GN=ABCG11 PE=1 SV=1	PREDICTED: ABC transporter G family member 11 [Vitis vinifera]	0.326274	0.339991	0	0.339152	0.37449	0	0	0
c47734.graph_c0	--	--	Biological Process: response to hormone (GO:0009725);; Cellular Component: membrane (GO:0016020);; Molecular Function: ATPase activity, coupled to transmembrane movement of substances (GO:0042626);; Biological Process: single-organism cellular process (GO:0044763);; Biological Process: single-organism transport (GO:0044765);;	--	ABC transporter B family member 21 OS=Arabidopsis thaliana GN=ABCB21 PE=1 SV=2	PREDICTED: ABC transporter B family member 4-like [Solanum lycopersicum]	0.323284	0.336876	0	0.336044	1.11318	0	0	0.362498
c2278.graph_c0	--	--	Molecular Function: ATPase activity, coupled to transmembrane movement of substances (GO:0042626);;	K05658|4e-47|vvi:100253815|hypothetical protein LOC100253815	ABC transporter B family member 9 OS=Arabidopsis thaliana GN=ABCB9 PE=3 SV=2	PREDICTED: ABC transporter B family member 9-like [Vitis vinifera]	0.304008	0.158395	0.908178	0.474011	0.872333	0.15029	0	0.170442
c18737.graph_c0	[V]	Defense mechanisms	Molecular Function: nucleotide binding (GO:0000166);; Cellular Component: plasma membrane (GO:0005886);; Biological Process: ATP catabolic process (GO:0006200);; Cellular Component: chloroplast envelope (GO:0009941);; Biological Process: auxin efflux (GO:0010315);; Molecular Function: auxin efflux transmembrane transporter activity (GO:0010329);; Biological Process: basipetal auxin transport (GO:…	K02021|1e-108|vvi:100264781|hypothetical protein LOC100264781	ABC transporter B family member 29, chloroplastic OS=Arabidopsis thaliana GN=ABCB29 PE=1 SV=1	PREDICTED: ABC transporter B family member 29, chloroplastic-like [Solanum lycopersicum]	0.254677	1.06154	0.929877	0.617701	0.487187	0.587544	0.361481	0.475948
c48018.graph_c0	[V]	Defense mechanisms	Cellular Component: plant-type vacuole (GO:0000325);; Molecular Function: ATP binding (GO:0005524);; Cellular Component: vacuolar membrane (GO:0005774);; Cellular Component: Golgi apparatus (GO:0005794);; Cellular Component: plasma membrane (GO:0005886);; Biological Process: ATP catabolic process (GO:0006200);; Molecular Function: folic acid transporter activity (GO:0008517);; Biological Process:…	--	ABC transporter C family member 14 OS=Arabidopsis thaliana GN=ABCC14 PE=1 SV=1	PREDICTED: ABC transporter C family member 4-like [Solanum lycopersicum]	0.202628	0.422295	0	0.210626	0.232572	0	0.215704	0.227207
c48663.graph_c0	[V]	Defense mechanisms	Molecular Function: ATP binding (GO:0005524);; Biological Process: ATP catabolic process (GO:0006200);; Cellular Component: integral component of membrane (GO:0016021);; Cellular Component: cytoplasmic membrane-bounded vesicle (GO:0016023);; Molecular Function: 2-alkenal reductase [NAD(P)] activity (GO:0032440);; Molecular Function: ATPase activity, coupled to transmembrane movement of substances…	--	ABC transporter C family member 3 OS=Arabidopsis thaliana GN=ABCC3 PE=1 SV=1	PREDICTED: ABC transporter C family member 3-like [Solanum lycopersicum]	0.17543	0	0.873452	0.182354	0.402709	0.173452	0.186751	0
c5886.graph_c0	[V]	Defense mechanisms	Molecular Function: nucleotide binding (GO:0000166);; Molecular Function: ATPase activity, coupled to transmembrane movement of substances (GO:0042626);;	--	ABC transporter G family member 9 OS=Arabidopsis thaliana GN=ABCG9 PE=3 SV=2	PREDICTED: ABC transporter G family member 9-like [Solanum lycopersicum]	0.123965	0	0.987537	1.03086	0.71142	0.122567	0	0
c27749.graph_c0	[V]	Defense mechanisms	Molecular Function: ATP binding (GO:0005524);; Cellular Component: plasma membrane (GO:0005886);; Biological Process: ATP catabolic process (GO:0006200);; Biological Process: response to abscisic acid (GO:0009737);; Molecular Function: molybdate transmembrane-transporting ATPase activity (GO:0015412);; Biological Process: abscisic acid transport (GO:0080168);;	--	ABC transporter G family member 25 OS=Arabidopsis thaliana GN=ABCG25 PE=2 SV=1	PREDICTED: ABC transporter G family member 25-like [Solanum lycopersicum]	0.118698	0.185538	4.95674	5.60597	4.55758	1.4672	1.19915	1.06357	7.6e-21	5.38982	up	0.00134304	3.17518	up
c15847.graph_c0	[V]	Defense mechanisms	Molecular Function: ATP binding (GO:0005524);; Biological Process: ATP catabolic process (GO:0006200);; Molecular Function: xenobiotic-transporting ATPase activity (GO:0008559);; Molecular Function: phosphate ion transmembrane-transporting ATPase activity (GO:0015415);; Cellular Component: integral component of membrane (GO:0016021);; Biological Process: transmembrane transport (GO:0055085);;	K05658|2e-47|vvi:100253815|hypothetical protein LOC100253815	ABC transporter B family member 9 OS=Arabidopsis thaliana GN=ABCB9 PE=3 SV=2	PREDICTED: ABC transporter B family member 4-like [Solanum lycopersicum]	0	0	1.13213	0.5909	0.652468	0	0	0
c1911.graph_c0	[V]	Defense mechanisms	Molecular Function: ATP binding (GO:0005524);; Cellular Component: mitochondrion (GO:0005739);; Biological Process: ATP catabolic process (GO:0006200);; Biological Process: vernalization response (GO:0010048);; Cellular Component: integral component of membrane (GO:0016021);; Molecular Function: ATPase activity, coupled to transmembrane movement of substances (GO:0042626);; Biological Process: an…	--	ABC transporter B family member 10 OS=Arabidopsis thaliana GN=ABCB10 PE=1 SV=2	PREDICTED: ABC transporter B family member 2 [Vitis vinifera]	0	0.299377	0.858259	0.447957	0.494631	0.426087	0	0.161073
c21358.graph_c0	[V]	Defense mechanisms	Molecular Function: ATP binding (GO:0005524);; Cellular Component: plasma membrane (GO:0005886);; Biological Process: ATP catabolic process (GO:0006200);; Molecular Function: xenobiotic-transporting ATPase activity (GO:0008559);; Biological Process: gravitropism (GO:0009630);; Biological Process: response to cytokinin (GO:0009735);; Biological Process: auxin efflux (GO:0010315);; Biological Proce…	--	ABC transporter B family member 4 OS=Arabidopsis thaliana GN=ABCB4 PE=1 SV=1	multidrug-resistance protein-type ATP-binding cassette transporter [Thalictrum flavum subsp. glaucum]	0	0.503199	0.48086	0.501957	0	1.9098	0.514058	0
c22525.graph_c1	[V]	Defense mechanisms	Molecular Function: ATP binding (GO:0005524);; Biological Process: ATP catabolic process (GO:0006200);; Cellular Component: integral component of membrane (GO:0016021);; Cellular Component: cytoplasmic membrane-bounded vesicle (GO:0016023);; Molecular Function: 2-alkenal reductase [NAD(P)] activity (GO:0032440);; Molecular Function: ATPase activity, coupled to transmembrane movement of substances…	--	ABC transporter C family member 3 OS=Arabidopsis thaliana GN=ABCC3 PE=1 SV=1	multidrug resistance-associated protein 2, 6 (mrp2, 6), abc-transoprter, putative [Ricinus communis]	0	0.214223	0.614139	0	0.70788	0.203261	0.437692	0
c22912.graph_c0	[V]	Defense mechanisms	Molecular Function: ATP binding (GO:0005524);; Cellular Component: plasma membrane (GO:0005886);; Biological Process: ATP catabolic process (GO:0006200);; Biological Process: response to abscisic acid (GO:0009737);; Molecular Function: ATPase activity, coupled to transmembrane movement of substances (GO:0042626);; Biological Process: abscisic acid transport (GO:0080168);;	--	ABC transporter G family member 25 OS=Arabidopsis thaliana GN=ABCG25 PE=2 SV=1	PREDICTED: ABC transporter G family member 25-like [Glycine max]	0	0	1.52166	0.453833	0.501119	0	0	0.979117
c2349.graph_c0	--	--	Molecular Function: ATPase activity (GO:0016887);;	--	ABC transporter G family member 6 OS=Arabidopsis thaliana GN=ABCG6 PE=2 SV=1	PREDICTED: ABC transporter G family member 1-like [Solanum lycopersicum]	0	0.467986	0	0.466831	0.257736	0.22202	0	0
c23873.graph_c0	[V]	Defense mechanisms	Molecular Function: ATP binding (GO:0005524);; Cellular Component: plasma membrane (GO:0005886);; Biological Process: ATP catabolic process (GO:0006200);; Biological Process: response to abscisic acid (GO:0009737);; Cellular Component: integral component of membrane (GO:0016021);; Molecular Function: ATPase activity, coupled to transmembrane movement of substances (GO:0042626);; Biological Proces…	--	ABC transporter G family member 25 OS=Arabidopsis thaliana GN=ABCG25 PE=2 SV=1	white-brown-complex ABC transporter family [Populus trichocarpa]	0	0	0.342309	0	0	0	0.365941	0
c24140.graph_c1	[V]	Defense mechanisms	Cellular Component: plant-type vacuole (GO:0000325);; Molecular Function: ATP binding (GO:0005524);; Cellular Component: vacuolar membrane (GO:0005774);; Cellular Component: plasma membrane (GO:0005886);; Biological Process: ATP catabolic process (GO:0006200);; Molecular Function: chlorophyll catabolite transmembrane transporter activity (GO:0010290);; Molecular Function: glutathione S-conjugate-…	--	ABC transporter C family member 3 OS=Arabidopsis thaliana GN=ABCC3 PE=1 SV=1	hypothetical protein M569_11066, partial [Genlisea aurea]	0	1.45796	0.928826	0.969576	2.1412	0	0	0
c24294.graph_c0	[V]	Defense mechanisms	Molecular Function: ATP binding (GO:0005524);; Biological Process: ATP catabolic process (GO:0006200);; Molecular Function: xenobiotic-transporting ATPase activity (GO:0008559);; Molecular Function: taurine-transporting ATPase activity (GO:0015411);; Cellular Component: integral component of membrane (GO:0016021);; Biological Process: transmembrane transport (GO:0055085);;	K05658|5e-30|vvi:100253815|hypothetical protein LOC100253815	ABC transporter B family member 11 OS=Arabidopsis thaliana GN=ABCB11 PE=2 SV=1	PREDICTED: ABC transporter B family member 9-like [Vitis vinifera]	0	0.175184	0.669628	0.524254	1.15776	0.664879	0.357929	0
c41477.graph_c0	--	--	Molecular Function: ATP binding (GO:0005524);; Cellular Component: plasma membrane (GO:0005886);; Biological Process: ATP catabolic process (GO:0006200);; Biological Process: drug transmembrane transport (GO:0006855);; Molecular Function: organic phosphonate transmembrane-transporting ATPase activity (GO:0015416);; Biological Process: cuticle development (GO:0042335);;	--	ABC transporter G family member 32 OS=Arabidopsis thaliana GN=ABCG32 PE=1 SV=1	Pleiotropic drug resistance 4 [Theobroma cacao]	0	0	0	0	0	0	0	0
c42889.graph_c0	[V]	Defense mechanisms	Cellular Component: plant-type vacuole (GO:0000325);; Molecular Function: ATP binding (GO:0005524);; Cellular Component: vacuolar membrane (GO:0005774);; Cellular Component: Golgi apparatus (GO:0005794);; Cellular Component: plasma membrane (GO:0005886);; Biological Process: ATP catabolic process (GO:0006200);; Biological Process: drug transmembrane transport (GO:0006855);; Molecular Function: fo…	--	ABC transporter C family member 4 OS=Arabidopsis thaliana GN=ABCC4 PE=1 SV=2	hypothetical protein M569_17043, partial [Genlisea aurea]	0	0.858543	0.82043	0	0.945658	0	0	0.461921
c43857.graph_c0	[V]	Defense mechanisms	Molecular Function: ATP binding (GO:0005524);; Biological Process: ATP catabolic process (GO:0006200);; Cellular Component: integral component of membrane (GO:0016021);; Molecular Function: ATPase activity, coupled to transmembrane movement of substances (GO:0042626);; Biological Process: transmembrane transport (GO:0055085);;	K05658|5e-57|vvi:100267452|hypothetical protein LOC100267452	ABC transporter B family member 11 OS=Arabidopsis thaliana GN=ABCB11 PE=2 SV=1	PREDICTED: ABC transporter B family member 21-like [Solanum lycopersicum]	0	0	0.891584	0.698024	0.256918	0.221315	0.714853	0
c47482.graph_c0	--	--	Cellular Component: vacuole (GO:0005773);; Biological Process: transport (GO:0006810);; Biological Process: cellular process (GO:0009987);; Cellular Component: membrane (GO:0016020);; Molecular Function: nucleoside-triphosphatase activity (GO:0017111);; Biological Process: single-organism process (GO:0044699);; Biological Process: response to stimulus (GO:0050896);;	--	--	PREDICTED: ABC transporter C family member 4-like [Vitis vinifera]	0	0	0	0	0	0.362843	0.781327	0.411496
c47483.graph_c0	[V]	Defense mechanisms	Molecular Function: nucleotide binding (GO:0000166);; Biological Process: transport (GO:0006810);; Biological Process: cellular process (GO:0009987);; Molecular Function: oxidoreductase activity (GO:0016491);; Molecular Function: ATPase activity (GO:0016887);; Biological Process: single-organism metabolic process (GO:0044710);;	--	ABC transporter C family member 10 OS=Arabidopsis thaliana GN=ABCC10 PE=2 SV=2	PREDICTED: ABC transporter C family member 3-like [Solanum lycopersicum]	0	0.266172	0.508711	0.265515	0	0	0	0
c48641.graph_c0	--	--	Molecular Function: ATP binding (GO:0005524);; Biological Process: ATP catabolic process (GO:0006200);; Biological Process: transport (GO:0006810);; Molecular Function: xenobiotic-transporting ATPase activity (GO:0008559);; Cellular Component: plasmodesma (GO:0009506);;	--	ABC transporter G family member 28 OS=Arabidopsis thaliana GN=ABCG28 PE=3 SV=1	hypothetical protein M569_13983, partial [Genlisea aurea]	0	0.489221	0	0.488013	0	0	0	0
c48930.graph_c0	--	--	--	--	--	PREDICTED: ABC transporter C family member 4-like [Solanum lycopersicum]	0	0	0	0	0	0.464188	0	1.57929
c49396.graph_c0	[V]	Defense mechanisms	Molecular Function: ATP binding (GO:0005524);; Cellular Component: mitochondrion (GO:0005739);; Biological Process: ATP catabolic process (GO:0006200);; Molecular Function: ferric-transporting ATPase activity (GO:0015408);; Cellular Component: membrane (GO:0016020);;	--	ABC transporter G family member 18 OS=Arabidopsis thaliana GN=ABCG18 PE=2 SV=1	PREDICTED: ABC transporter G family member 1-like [Solanum lycopersicum]	0	0	0.301233	0.314449	0	0	0.96609	0.339203
c50761.graph_c0	[V]	Defense mechanisms	Molecular Function: ATP binding (GO:0005524);; Biological Process: ATP catabolic process (GO:0006200);; Molecular Function: polyamine-transporting ATPase activity (GO:0015417);; Cellular Component: membrane (GO:0016020);;	--	ABC transporter G family member 9 OS=Arabidopsis thaliana GN=ABCG9 PE=3 SV=2	unnamed protein product [Vitis vinifera]	0	0	0.729597	0.571205	0.420481	0.181106	0	0
c51404.graph_c0	[V]	Defense mechanisms	Cellular Component: plant-type vacuole (GO:0000325);; Molecular Function: ATP binding (GO:0005524);; Cellular Component: vacuolar membrane (GO:0005774);; Cellular Component: plasma membrane (GO:0005886);; Biological Process: ATP catabolic process (GO:0006200);; Molecular Function: folic acid transporter activity (GO:0008517);; Biological Process: response to water deprivation (GO:0009414);; Cellu…	--	ABC transporter C family member 4 OS=Arabidopsis thaliana GN=ABCC4 PE=1 SV=2	PREDICTED: ABC transporter C family member 14-like [Setaria italica]	0	0	0	0	0	0.324093	0	0
c52452.graph_c0	[R]	General function prediction only	Molecular Function: ATP binding (GO:0005524);; Biological Process: ATP catabolic process (GO:0006200);; Molecular Function: organic phosphonate transmembrane-transporting ATPase activity (GO:0015416);; Cellular Component: membrane (GO:0016020);;	--	ABC transporter G family member 23 OS=Arabidopsis thaliana GN=ABCG23 PE=2 SV=1	PREDICTED: ABC transporter G family member 23-like [Glycine max]	0	0	0	0.433271	0	0	0.443716	0
c53565.graph_c0	[V]	Defense mechanisms	Molecular Function: ATP binding (GO:0005524);; Biological Process: ATP catabolic process (GO:0006200);; Cellular Component: integral component of membrane (GO:0016021);; Cellular Component: cytoplasmic membrane-bounded vesicle (GO:0016023);; Molecular Function: 2-alkenal reductase [NAD(P)] activity (GO:0032440);; Molecular Function: ATPase activity, coupled to transmembrane movement of substances…	--	ABC transporter C family member 7 OS=Arabidopsis thaliana GN=ABCC7 PE=2 SV=1	multidrug resistance-associated protein 2, 6 (mrp2, 6), abc-transoprter, putative [Ricinus communis]	0	0	0.691353	0	0	0	0	0
c53672.graph_c0	[V]	Defense mechanisms	Cellular Component: plant-type vacuole (GO:0000325);; Molecular Function: ATP binding (GO:0005524);; Cellular Component: vacuolar membrane (GO:0005774);; Cellular Component: Golgi apparatus (GO:0005794);; Cellular Component: plasma membrane (GO:0005886);; Biological Process: ATP catabolic process (GO:0006200);; Molecular Function: folic acid transporter activity (GO:0008517);; Biological Process:…	--	ABC transporter C family member 14 OS=Arabidopsis thaliana GN=ABCC14 PE=1 SV=1	PREDICTED: ABC transporter C family member 4-like [Solanum lycopersicum]	0	0	0	0	0	0	0	0.405174
c54205.graph_c0	--	--	Molecular Function: nucleoside-triphosphatase activity (GO:0017111);;	--	ABC transporter G family member 28 OS=Arabidopsis thaliana GN=ABCG28 PE=3 SV=1	hypothetical protein M569_13983, partial [Genlisea aurea]	0	0.356474	0	0.711188	0	0	0	0
c625.graph_c0	[V]	Defense mechanisms	Molecular Function: ATP binding (GO:0005524);; Cellular Component: plasma membrane (GO:0005886);; Biological Process: ATP catabolic process (GO:0006200);; Molecular Function: xenobiotic-transporting ATPase activity (GO:0008559);; Biological Process: gravitropism (GO:0009630);; Biological Process: response to cytokinin (GO:0009735);; Biological Process: auxin efflux (GO:0010315);; Biological Proce…	--	ABC transporter B family member 12 OS=Arabidopsis thaliana GN=ABCB12 PE=2 SV=2	multidrug resistance protein 1, 2, putative [Ricinus communis]	0	0.312548	0	0.623552	0.344261	0	0.319292	0.336319
c930.graph_c0	--	--	Molecular Function: ATP binding (GO:0005524);; Biological Process: ATP catabolic process (GO:0006200);; Molecular Function: ferric-transporting ATPase activity (GO:0015408);; Cellular Component: membrane (GO:0016020);;	--	ABC transporter G family member 17 OS=Arabidopsis thaliana GN=ABCG17 PE=2 SV=1	hypothetical protein PRUPE_ppa016313mg [Prunus persica]	0	0.804338	0.512421	0	0	0.508787	0.547798	0
